# Supplementary material for: Single-cell chromatin profiling of the primitive gut tube reveals regulatory dynamics underlying lineage fate decisions
Source: Nat Commun. 2022 May 26;13:2965. doi: 10.1038/s41467-022-30624-w (PMC9135761; doi:10.1038/s41467-022-30624-w)
Supplement: Supplementary file 3 — Supplementary Dataset 1 [file 41467_2022_30624_MOESM3_ESM.xlsx]

## Sheet: E9.5_gut_scATAC_QC
	replicate1	replicate2	remark
Fraction of read pairs with a valid barcode	0.981	0.981
Estimated number of cells	6299	8887
Median fragments per cell	22067	16618
Enrichment score of transcription start sites	9.74	9.33	The TSS profile is the summed accessibility signal (defined as number of cut sites per base) in a window of 2,000 bases around all the annotated TSSs, normalized by the minimum signal in the window. This metric reports the maximum value in the profile.
Fraction of fragments overlapping TSS	0.36	0.334
Fraction of fragments overlapping called peaks	0.589	0.561
Fraction of fragments overlapping any targeted region	0.701	0.683	Fraction of fragments overlapping any targeted region
Fraction of total read pairs mapped confidently to genome (>30 mapq)	0.842	0.855
Percent duplicates	0.2	0.145

## Sheet: E9.5_gut_scATAC_cell_metadata
Sample	TSSEnrichment	ReadsInTSS	ReadsInPromoter	ReadsInBlacklist	PromoterRatio	PassQC	NucleosomeRatio	nMultiFrags	nMonoFrags	nFrags	nDiFrags	DoubletScore	DoubletEnrichment	BlacklistRatio	superClusters	Clusters
E9.5_r2#CCCTAGTGTCCCTAAA-1	E9.5_r2	16.189	10399	39702	3062	0.251718	1	0.844294	7337	42760	78862	28765	0	1.28571	0.0194137	pharynx	C11
E9.5_r2#CCAGAATGTTTCAGCA-1	E9.5_r2	8.532	4576	19782	2200	0.140467	1	0.746317	6651	40322	70415	23442	10.356	2.37143	0.0156217	esophagus	C9
E9.5_r2#GAGATTCAGAAGGGCG-1	E9.5_r2	8.822	4277	18148	1693	0.140898	1	1.05583	8224	31326	64401	24851	0	0.485714	0.0131442	unidentified	C14
E9.5_r2#TCAATTCCATCGAGTT-1	E9.5_r2	9.639	3607	14243	1522	0.11849	1	0.530637	2964	39266	60102	17872	0	0.142857	0.0126618	unidentified	C14
E9.5_r2#AGATTCGGTTTCCGGG-1	E9.5_r2	15.464	6544	25235	2039	0.219656	1	0.843157	4460	31165	57442	21817	0	0.685714	0.0177483	unidentified	C14
E9.5_r2#TTGACGATCCGGAAAG-1	E9.5_r2	7.443	3398	15279	1678	0.134189	1	0.529827	2115	37214	56931	17602	0	0.371429	0.0147371	colon	C12
E9.5_r2#GTTATTCGTAACCCAT-1	E9.5_r2	7.664	3278	14765	1645	0.130309	1	0.883131	5841	30085	56654	20728	0	1	0.014518	pancreas	C5
E9.5_r2#TCTCAGCTCGGATGTT-1	E9.5_r2	13.992	4183	15391	1646	0.136143	1	0.806488	6310	31290	56525	18925	0	0.714286	0.0145599	unidentified	C14
E9.5_r2#GCCAGACTCCTTGACC-1	E9.5_r2	5.445	2054	9196	1264	0.08216	1	0.81254	6482	30876	55964	18606	0	0.914286	0.011293	colon	C12
E9.5_r2#CTGAATGAGTACCACT-1	E9.5_r2	6.01	1466	6476	1691	0.058036	1	0.762422	6976	31657	55793	17160	0	0.257143	0.0151542	pharynx	C11
E9.5_r2#GACCAATCAAGCAATA-1	E9.5_r2	16.631	5350	20289	2205	0.186069	1	0.838414	5494	29656	54520	19370	0	1.17143	0.0202219	esophagus	C9
E9.5_r2#TACAGCACAAGCAACG-1	E9.5_r2	14.163	4978	19548	1933	0.181292	1	0.791784	5652	30089	53913	18172	0	0.771429	0.017927	intestine	C2
E9.5_r2#GTAGGAGAGAACGTCG-1	E9.5_r2	7.135	2652	12074	1429	0.113822	1	0.799457	6243	29475	53039	17321	0	1.14286	0.0134712	intestine	C1
E9.5_r2#TTGCACCGTCCAAGAG-1	E9.5_r2	8.013	3031	13200	1510	0.127354	1	0.666527	4816	31097	51824	15911	0	0.857143	0.0145685	unidentified	C14
E9.5_r2#ACTATTCAGGCAAGCT-1	E9.5_r2	14.945	5200	19007	1987	0.183572	1	0.707454	4536	30320	51770	16914	0	0.8	0.0191907	lung	C8b
E9.5_r2#GAAGAGCGTAACGTAA-1	E9.5_r2	9.825	3359	13888	1536	0.135556	1	0.970231	4720	26000	51226	20506	0	0.314286	0.0149924	unidentified	C14
E9.5_r2#TTGCAGATCCAGTTAG-1	E9.5_r2	11.529	3074	11829	1504	0.115538	1	0.818185	5852	28155	51191	17184	0	0.8	0.0146901	unidentified	C14
E9.5_r2#AGTTTGGTCGGGAATG-1	E9.5_r2	10.01	3867	16692	1778	0.163151	1	0.80155	3833	28395	51155	18927	0	0.542857	0.0173786	intestine	C2
E9.5_r2#TCACAAGAGGCTTCGC-1	E9.5_r2	14.243	5042	19526	1769	0.19118	1	1.09488	5161	24377	51067	21529	0	0.714286	0.0173204	pharynx	C11
E9.5_r2#TTGAGTGGTATTCGCA-1	E9.5_r2	13.945	4183	16393	2301	0.163626	1	0.645252	3192	30447	50093	16454	2.46715	1.82857	0.0229673	esophagus	C9
E9.5_r2#GGAGAACGTAGTGATA-1	E9.5_r2	9.298	2747	11180	1348	0.112975	1	0.601398	3638	30898	49480	14944	0	1.05714	0.0136217	stomach	C8a
E9.5_r2#CCTATTATCTAGCAAC-1	E9.5_r2	11.763	3879	15435	1798	0.156723	1	1.10638	6130	23378	49243	19735	0	1.17143	0.0182564	unidentified	C14
E9.5_r2#GATTAGCTCCGTGCAG-1	E9.5_r2	14.064	5263	20794	1667	0.212301	1	0.882274	5363	26018	48973	17592	0	0.828571	0.0170196	liver	C6
E9.5_r2#TTAGCGAAGGGCATTG-1	E9.5_r2	11.672	4350	17631	1567	0.181329	1	0.905538	6067	25513	48616	17036	0	1.25714	0.0161161	liver	C7
E9.5_r2#CCGTGAGAGTGATATG-1	E9.5_r2	17.949	5647	21283	1806	0.219403	1	0.699201	2108	28544	48502	17850	0	0.828571	0.0186178	stomach	C8a
E9.5_r2#AAAGGATCATTACTTC-1	E9.5_r2	12.762	4260	17025	1516	0.175628	1	1.03745	5135	23789	48469	19545	0	0.485714	0.0156389	colon	C12
E9.5_r2#CAGGATTTCTACCCGT-1	E9.5_r2	9.57	2397	10150	1360	0.105595	1	0.68712	4781	28487	48061	14793	0	0.571429	0.0141487	intestine	C4
E9.5_r2#TGGGTGCGTAGAATAC-1	E9.5_r2	10.132	3633	15322	1704	0.160979	1	0.772968	4933	26842	47590	15815	0	1.17143	0.0179029	liver	C6
E9.5_r2#GCGGGTTTCGTTGTTT-1	E9.5_r2	10.425	3917	16238	1369	0.170643	1	1.04509	5617	23265	47579	18697	7.0942	2.17143	0.0143866	intestine	C2
E9.5_r2#TTCAACTTCTGGCTAA-1	E9.5_r2	14.265	4027	16362	1918	0.172014	1	0.833674	4527	25937	47560	17096	0	0.542857	0.020164	unidentified	C14
E9.5_r2#GCTGTTCGTTTAAGGA-1	E9.5_r2	12.029	3979	16290	1373	0.172097	1	0.952234	5749	24243	47328	17336	23.4659	3.05714	0.0145052	unidentified	C14
E9.5_r2#CCCTGATGTCAGTGTT-1	E9.5_r2	12.999	4326	17508	1788	0.186224	1	0.807583	5175	26006	47008	15827	0	0.885714	0.019018	esophagus	C9
E9.5_r2#ACCGGGTCACACACAT-1	E9.5_r2	13.662	4319	16868	1466	0.181119	1	0.44921	1765	32132	46566	12669	16.0729	2.68571	0.0157411	unidentified	C14
E9.5_r2#GCATTCCTCCAGAGAG-1	E9.5_r2	12.765	3668	14332	1576	0.153992	1	1.12295	6021	21920	46535	18594	5.11596	2.02857	0.0169335	pharynx	C11
E9.5_r2#TTGTTCAAGCTGCTCG-1	E9.5_r2	13.62	4622	17750	1479	0.190811	1	0.517124	2007	30658	46512	13847	0	0.742857	0.0158991	esophagus	C9
E9.5_r2#TGTAGCACATCACAAC-1	E9.5_r2	14.153	4560	18595	1979	0.199994	1	1.02012	5474	23013	46489	18002	0	1.17143	0.0212846	liver	C6
E9.5_r2#GAGCGCTAGAATCAAC-1	E9.5_r2	12.228	2717	10601	1466	0.114139	1	0.76052	5436	26378	46439	14625	5.75719	2.08571	0.0157841	unidentified	C14
E9.5_r2#ACAGCGCCATACAACC-1	E9.5_r2	8.577	2326	9871	1359	0.106492	1	0.978485	5465	23425	46346	17456	19.2007	2.85714	0.0146615	colon	C12
E9.5_r2#CATAACGGTAACCGAG-1	E9.5_r2	14.381	5258	21261	1470	0.229387	1	0.761087	2889	26315	46343	17139	0	0.514286	0.01586	pharynx	C11
E9.5_r2#TTACCCGGTCAAACAA-1	E9.5_r2	9.631	3711	16202	1539	0.175108	1	0.795436	4782	25767	46263	15714	2.74167	1.85714	0.0166332	esophagus	C9
E9.5_r2#GTTACGAAGCACACCC-1	E9.5_r2	9.562	3187	13527	1488	0.146428	1	0.598823	3084	28890	46190	14216	0	0.571429	0.0161074	lung	C8b
E9.5_r2#TAGCCGGTCGTCGCAG-1	E9.5_r2	10.344	2638	11121	1201	0.120854	1	0.733806	4221	26537	46010	15252	0	1.02857	0.0130515	intestine	C1
E9.5_r2#TAAGTGCCATAAAGTG-1	E9.5_r2	6.737	1963	8725	1028	0.0952636	1	0.643778	5055	27859	45794	12880	0.460172	1.65714	0.0112242	esophagus	C9
E9.5_r2#TAGCATGAGTCATACC-1	E9.5_r2	13.186	4608	18515	1492	0.202239	1	1.10131	5454	21784	45775	18537	0	1.05714	0.0162971	colon	C13
E9.5_r2#GAAAGTACAACGCAAG-1	E9.5_r2	7.542	2449	10500	1172	0.115003	1	0.638939	4093	27854	45651	13704	0	1	0.0128365	esophagus	C9
E9.5_r2#TTCAACTAGAACGTTA-1	E9.5_r2	9.158	3108	13999	1361	0.153849	1	0.931808	4348	23551	45496	17597	0	0.285714	0.0149574	pharynx	C11
E9.5_r2#TTACTCAGTCTGATTG-1	E9.5_r2	14.367	4433	17532	1656	0.192893	1	0.990931	4925	22826	45445	17694	0	1.42857	0.0182198	stomach	C8a
E9.5_r2#GTAATCGTCCAGGTAT-1	E9.5_r2	14.721	4795	18252	1359	0.201151	1	1.02405	3287	22415	45369	19667	0	0.8	0.0149772	pharynx	C11
E9.5_r2#CATGCCTCAAATGCTC-1	E9.5_r2	10.645	2591	11114	1305	0.12262	1	0.864212	3577	24310	45319	17432	0	0.914286	0.0143979	intestine	C1
E9.5_r2#GTGCCAGGTGGTACTT-1	E9.5_r2	14.224	3965	15504	1553	0.173866	1	0.849658	4934	24105	44586	15547	0	1.17143	0.0174158	esophagus	C9
E9.5_r2#TGCTTCGTCAGGAATA-1	E9.5_r2	17.451	5041	18462	1444	0.207075	1	0.738408	2928	25643	44578	16007	0	0.0571429	0.0161963	unidentified	C14
E9.5_r2#CGCAATAGTGCGCTCA-1	E9.5_r2	6.946	1768	7518	1230	0.0843657	1	0.689647	4431	26370	44556	13755	0	0.228571	0.0138029	unidentified	C14
E9.5_r2#CAAGAAAAGTATCTGC-1	E9.5_r2	14.736	4867	18959	1981	0.212807	1	1.19975	5402	20250	44545	18893	0	1.05714	0.0222359	liver	C6
E9.5_r2#TAGGAGGAGATCGCCC-1	E9.5_r2	11.064	3481	14995	1344	0.168931	1	0.844868	4902	24057	44382	15423	0.233803	1.62857	0.0151413	colon	C13
E9.5_r2#GCGATTACATTGAACC-1	E9.5_r2	17.204	5343	20649	2006	0.233729	1	0.608221	3177	27467	44173	13529	0	0.142857	0.0227062	colon	C12
E9.5_r2#CTTGCCAAGTCTCCAA-1	E9.5_r2	12.948	4113	17320	1301	0.196474	1	0.929056	4437	22849	44077	16791	0	0.771429	0.0147583	pharynx	C11
E9.5_r2#TTCTAACTCGGATGTT-1	E9.5_r2	9.162	2133	9797	1501	0.111375	1	1.18132	5480	20163	43982	18339	3.02125	1.88571	0.0170638	esophagus	C9
E9.5_r2#AGCTGTACATTTCACT-1	E9.5_r2	13.131	4191	16394	1353	0.18669	1	0.970957	4989	22277	43907	16641	16.949	2.74286	0.0154076	pharynx	C11
E9.5_r2#TATGTGGAGTCGAGCA-1	E9.5_r2	11.553	3343	13956	1445	0.159199	1	0.810267	5215	24213	43832	14404	0	1.02857	0.0164834	esophagus	C9
E9.5_r2#TGAGCCGCATCCGTAA-1	E9.5_r2	15.895	4487	17517	1333	0.20122	1	1.07291	5072	20998	43527	17457	0	0.257143	0.0153123	unidentified	C14
E9.5_r2#TCAGTTTAGCGTTAGG-1	E9.5_r2	12.839	4033	15905	1560	0.183428	1	1.14257	3843	20235	43355	19277	0	1.37143	0.017991	liver	C6
E9.5_r2#GTGTCCTAGTTCAAGA-1	E9.5_r2	10.737	3248	13155	1285	0.152032	1	0.841021	3425	23500	43264	16339	0	1.22857	0.0148507	colon	C12
E9.5_r2#AACCTTTTCCGATTGA-1	E9.5_r2	6.985	2201	9825	1331	0.113655	1	0.604298	3385	26942	43223	12896	0	0.628571	0.0153969	intestine	C1
E9.5_r2#GCCCGAATCTATTTCG-1	E9.5_r2	9.819	3243	13669	1366	0.158389	1	1.2084	5525	19539	43150	18086	0	0.914286	0.0158285	pharynx	C11
E9.5_r2#GAACTTGAGAGCTCCC-1	E9.5_r2	12.53	3265	13051	1356	0.151319	1	0.838977	4011	23450	43124	15663	0	0.428571	0.0157221	liver	C6
E9.5_r2#AACGAGGGTCTTAGCA-1	E9.5_r2	13.557	4361	17670	1550	0.204927	1	0.99588	4730	21601	43113	16782	0	1.05714	0.017976	liver	C6
E9.5_r2#ACAGCGCCAGAAAGAG-1	E9.5_r2	5.417	1644	8198	851	0.0952348	1	0.823926	5057	23598	43041	14386	0	0.685714	0.00988592	colon	C12
E9.5_r2#CTCAGAATCGCACCTT-1	E9.5_r2	11.037	2954	12205	1264	0.142452	1	0.721963	4301	24878	42839	13660	0	0.771429	0.0147529	pharynx	C11
E9.5_r2#CAGCCTTGTATACGCT-1	E9.5_r2	12.711	3691	15336	1733	0.179402	1	0.997663	3397	21396	42742	17949	0	0.742857	0.0202728	intestine	C2
E9.5_r2#TCACCACCAATGGCAG-1	E9.5_r2	17.234	3316	12228	1775	0.143299	1	0.702826	3431	25056	42666	14179	0	0.657143	0.0208011	colon	C13
E9.5_r2#GGAACTTCATTCGTCC-1	E9.5_r2	6.772	2021	9726	1205	0.114152	1	0.594588	2744	26716	42601	13141	0	0.8	0.0141429	intestine	C1
E9.5_r2#AAAGATGCATCACAGT-1	E9.5_r2	16.898	5248	19522	1506	0.229844	1	0.457278	1250	29142	42468	12076	0	0.971429	0.017731	esophagus	C9
E9.5_r2#TCGCAGGGTAGCTGTT-1	E9.5_r2	11.606	4009	17655	1157	0.208019	1	0.955035	4918	21706	42436	15812	0	0.514286	0.0136323	pharynx	C11
E9.5_r2#TCACAGAGTGAATCAA-1	E9.5_r2	13.961	4463	17041	1553	0.201178	1	1.30681	5149	18360	42353	18844	0	0.914286	0.018334	colon	C13
E9.5_r2#ACAGACTTCATTCTCA-1	E9.5_r2	14.231	4154	16453	1395	0.194604	1	0.879719	4397	22489	42273	15387	2.74167	1.85714	0.0164999	colon	C12
E9.5_r2#GGTGAAGCACACACAT-1	E9.5_r2	8.767	2869	12526	1416	0.148188	1	0.765487	4401	23939	42264	13924	0	1.02857	0.0167518	esophagus	C9
E9.5_r2#TGACTCCGTGCACCCA-1	E9.5_r2	13.231	4410	17557	1257	0.207938	1	0.940744	2191	21753	42217	18273	23.956	3.08571	0.0148874	unidentified	C10
E9.5_r2#ATGGATCTCGGGAATG-1	E9.5_r2	12.648	3053	12145	1444	0.144185	1	0.772932	4692	23755	42116	13669	0	0.914286	0.0171431	colon	C12
E9.5_r2#ACTAACGCAAGAAACT-1	E9.5_r2	11.014	3643	14684	1472	0.174568	1	0.851715	4678	22713	42058	14667	21.0635	2.94286	0.0174996	esophagus	C9
E9.5_r2#TCCGACTCAAGCCTTA-1	E9.5_r2	9.071	2602	11319	1270	0.135214	1	0.922911	4859	21767	41856	15230	0	1.31429	0.0151711	liver	C7
E9.5_r2#GCAACCGAGTTCGCGC-1	E9.5_r2	7.947	2123	9076	1038	0.108492	1	0.346944	1813	31054	41828	8961	19.6614	2.88571	0.012408	unidentified	C10
E9.5_r2#TGCCTCACACTTATGG-1	E9.5_r2	11.533	3873	14869	1410	0.177906	1	0.687286	3165	24767	41789	13857	0	0.371429	0.0168705	unidentified	C14
E9.5_r2#CTCAGAAGTTTCAGCA-1	E9.5_r2	17.485	5086	19436	1648	0.232555	1	0.646818	2238	25375	41788	14175	0	1.08571	0.0197186	intestine	C4
E9.5_r2#CATGTTTGTTCCAGTA-1	E9.5_r2	14.758	4561	17572	1580	0.210478	1	0.806118	4135	23112	41743	14496	0	1.28571	0.0189253	intestine	C2
E9.5_r2#AAATGAGTCGGTGATT-1	E9.5_r2	14.447	3925	15655	1355	0.187548	1	0.981014	4208	21068	41736	16460	0	1.22857	0.016233	colon	C13
E9.5_r2#CCCTAGTAGCAGAAAG-1	E9.5_r2	10.104	2189	9099	1376	0.109145	1	0.744059	4463	23900	41683	13320	0	1.17143	0.0165055	unidentified	C14
E9.5_r2#TCAAGGTAGGCAGTAC-1	E9.5_r2	8.007	2135	9128	1018	0.10964	1	0.772116	4785	23490	41627	13352	0	0.828571	0.0122276	esophagus	C9
E9.5_r2#GCCAGACCAGATACAA-1	E9.5_r2	13.649	3536	13968	1280	0.167901	1	1.16702	4605	19195	41596	17796	0	0.885714	0.0153861	colon	C12
E9.5_r2#CCCTGATCAGAGAGAA-1	E9.5_r2	7.702	2073	9008	1084	0.108433	1	0.970166	4773	21083	41537	15681	0	1.05714	0.0130486	pharynx	C11
E9.5_r2#AAAGGGCTCTCTTCCT-1	E9.5_r2	5.023	1811	9103	1117	0.109736	1	0.773734	3696	23384	41477	14397	0	0.542857	0.0134653	colon	C12
E9.5_r2#CAGCTAATCAGAACGG-1	E9.5_r2	15.472	4688	18197	1485	0.219437	1	0.939971	2477	21373	41463	17613	0	0.542857	0.0179075	liver	C6
E9.5_r2#CGTACAATCTCTATCA-1	E9.5_r2	22.831	6203	22734	1603	0.274532	1	0.403988	1276	29491	41405	10638	0	0.6	0.0193576	intestine	C2
E9.5_r2#AGTTTGGCATCCTGGG-1	E9.5_r2	16.604	3421	13124	1813	0.158495	1	0.693749	3688	24444	41402	13270	0	1.08571	0.0218951	colon	C13
E9.5_r2#CTCTCGACAGTCAGAG-1	E9.5_r2	9.633	2301	9910	1253	0.120686	1	0.706442	3844	24060	41057	13153	0	0.657143	0.0152593	esophagus	C9
E9.5_r2#ACGGATTAGCTCGGCT-1	E9.5_r2	6.972	1757	8351	1102	0.10176	1	1.40001	5715	17097	41033	18221	0	0.428571	0.0134282	unidentified	C15
E9.5_r2#AAGGAGCGTTCCGCGA-1	E9.5_r2	8.139	2503	10765	1089	0.13128	1	0.442088	1367	28431	41000	11202	10.356	2.37143	0.0132805	intestine	C1
E9.5_r2#GAGAACGGTGGAGTGT-1	E9.5_r2	7.992	2147	9795	1183	0.119594	1	1.42558	5814	16883	40951	18254	0	0.542857	0.0144441	unidentified	C15
E9.5_r2#GAGATTCAGTGCACAG-1	E9.5_r2	7.565	2422	10804	1064	0.131981	1	0.740369	4792	23518	40930	12620	0	0.771429	0.0129978	lung	C8b
E9.5_r2#CAAAGCTCATCTGCAA-1	E9.5_r2	13.216	4298	17171	1454	0.209766	1	1.20642	4884	18550	40929	17495	0	1.31429	0.0177625	colon	C13
E9.5_r2#AACGGGAAGTTATGAG-1	E9.5_r2	15.227	4060	15335	1233	0.187837	1	0.838904	3902	22198	40820	14720	0	0.285714	0.0151029	stomach	C8a
E9.5_r2#CCTAAAGTCGCATACA-1	E9.5_r2	17.942	4485	16800	1332	0.206251	1	0.777773	3862	22909	40727	13956	0	1.42857	0.0163528	intestine	C1
E9.5_r2#CGGTGCATCTTCTTCC-1	E9.5_r2	10.882	2918	11868	1140	0.145734	1	1.22357	4700	18312	40718	17706	0	0.571429	0.0139987	colon	C12
E9.5_r2#GCTCAGGCACTCAAGT-1	E9.5_r2	10.359	2422	10491	1121	0.12906	1	0.739078	3502	23371	40644	13771	0	0.657143	0.0137905	colon	C12
E9.5_r2#CTGCTCATCTCTTCCT-1	E9.5_r2	14.682	4189	16133	1229	0.198888	1	1.18748	4723	18541	40558	17294	0	1.54286	0.0151511	colon	C12
E9.5_r2#TACGGATAGATTAGAC-1	E9.5_r2	14.958	4200	16705	1589	0.206189	1	0.7771	4376	22795	40509	13338	0	0.542857	0.0196129	esophagus	C9
E9.5_r2#GAGGATGGTAACGTAA-1	E9.5_r2	13.079	3778	15088	1337	0.186299	1	1.20712	5540	18347	40494	16607	0	0.914286	0.0165086	unidentified	C14
E9.5_r2#AGCGATTAGTCTCGAT-1	E9.5_r2	10.924	3172	13478	1376	0.167067	1	1.02089	4760	19960	40337	15617	0	1.05714	0.0170563	intestine	C2
E9.5_r2#GGTTGCGTCAGCACTA-1	E9.5_r2	9.63	3341	14363	1439	0.178436	1	1.08318	4024	19320	40247	16903	6.08469	2.11429	0.0178771	liver	C6
E9.5_r2#AGGCCTGTCCGGGCAT-1	E9.5_r2	8.673	2466	10497	1035	0.130576	1	0.86563	4243	21545	40195	14407	0	0.942857	0.0128747	pharynx	C11
E9.5_r2#TATGTTCTCGGTGATT-1	E9.5_r2	10.533	3117	13014	1544	0.161886	1	0.842624	4549	21814	40195	13832	0	0.342857	0.0192064	colon	C12
E9.5_r2#GCGGAAAGTGGAAGCT-1	E9.5_r2	11.04	2810	11692	1335	0.145492	1	0.88422	4952	21325	40181	13904	20.5928	2.91429	0.0166123	colon	C13
E9.5_r2#AACCAACTCCTCTCTT-1	E9.5_r2	19.301	5546	18914	1402	0.2356	1	0.696678	1994	23658	40140	14488	0	0.457143	0.0174639	stomach	C8a
E9.5_r2#GGAGAACGTCAGCTTA-1	E9.5_r2	7.641	1586	7243	1274	0.0902442	1	0.968798	4817	20383	40130	14930	0	1.4	0.0158734	unidentified	C15
E9.5_r2#ATCGAGTTCGAGGTAG-1	E9.5_r2	16.141	4149	15520	1268	0.193425	1	0.967003	4518	20396	40119	15205	0	0.742857	0.015803	pharynx	C11
E9.5_r2#CGGACCATCTCCTTGG-1	E9.5_r2	13.669	3693	14505	1210	0.180847	1	0.874673	4488	21392	40103	14223	0	0.571429	0.0150862	pancreas	C5
E9.5_r2#GCAACCGAGCTTACCA-1	E9.5_r2	14.52	4209	16941	1326	0.211298	1	1.19096	4299	18297	40088	17492	0	0.4	0.0165386	colon	C13
E9.5_r2#CCCAGAGCAAGGCGTA-1	E9.5_r2	12.23	3502	14094	1316	0.175863	1	1.25803	5311	17746	40071	17014	1.17253	1.71429	0.0164209	liver	C6
E9.5_r2#CACTGAAAGACAACGC-1	E9.5_r2	7.679	2284	10801	1245	0.134894	1	0.835373	4427	21813	40035	13795	0	0.542857	0.0155489	unidentified	C14
E9.5_r2#CTCTAGCTCGTCTAGA-1	E9.5_r2	16.979	4510	17308	1193	0.216518	1	1.03778	4052	19614	39969	16303	0	0.428571	0.0149241	pharynx	C11
E9.5_r2#TTGCACCAGGTTGACG-1	E9.5_r2	11.069	2057	8397	1223	0.105141	1	0.834436	5112	21768	39932	13052	0	1.34286	0.0153135	unidentified	C14
E9.5_r2#CATGCCTTCTGAAAGA-1	E9.5_r2	11.867	3416	14577	1254	0.182555	1	1.41838	5135	16509	39925	18281	0	1.02857	0.0157044	colon	C12
E9.5_r2#AGACAAAGTTCTTTGT-1	E9.5_r2	15.061	4670	17576	1479	0.22035	1	1.04042	4280	19546	39882	16056	0	1.2	0.0185422	pharynx	C11
E9.5_r2#TTACGTTGTCGCTACG-1	E9.5_r2	12.394	2948	11690	1500	0.146671	1	0.960014	4393	20332	39851	15126	0	1.14286	0.0188201	unidentified	C14
E9.5_r2#TTGCTTACACTGTAAC-1	E9.5_r2	10.028	3312	14279	1239	0.179222	1	1.44483	5302	16294	39836	18240	0	0.542857	0.0155513	pharynx	C11
E9.5_r2#CTTCTAATCAAGTTGC-1	E9.5_r2	9.183	2583	11036	1162	0.138636	1	1.0157	4757	19746	39802	15299	0.692123	1.68571	0.0145973	unidentified	C14
E9.5_r2#GTAGTACTCACCCTTG-1	E9.5_r2	12.533	4057	15789	1245	0.198424	1	0.884074	3389	21117	39786	15280	0	0.971429	0.0156462	pharynx	C11
E9.5_r2#GCGGTGTTCGTTCCGT-1	E9.5_r2	14.679	2802	11161	1629	0.140298	1	0.828866	4426	21749	39776	13601	0	0.4	0.0204772	esophagus	C9
E9.5_r2#GCGTTGGCAGGACCTC-1	E9.5_r2	11.787	3006	11503	1068	0.144947	1	0.791827	4068	22145	39680	13467	23.956	3.08571	0.0134577	unidentified	C10
E9.5_r2#TACCTCGTCTCGGCGA-1	E9.5_r2	12.075	3494	14398	1191	0.181536	1	1.06649	4604	19190	39656	15862	8.8642	2.28571	0.0150166	intestine	C2
E9.5_r2#TGTTAGGCATCATGTG-1	E9.5_r2	16.821	3194	11816	1445	0.149105	1	0.784739	4184	22201	39623	13238	0	0.485714	0.0182344	colon	C12
E9.5_r2#GAACTTGGTGCCAAGA-1	E9.5_r2	10.582	2827	11575	1151	0.146393	1	0.718048	3924	23011	39534	12599	10.356	2.37143	0.0145571	unidentified	C14
E9.5_r2#TCAAAGCTCGATAGGG-1	E9.5_r2	8.446	2333	10163	1115	0.128675	1	0.862256	4321	21206	39491	13964	0	1.34286	0.0141171	esophagus	C9
E9.5_r2#CATAACGCAAGGAGGG-1	E9.5_r2	14.455	3577	14417	1608	0.182743	1	0.807874	3775	21819	39446	13852	8.8642	2.28571	0.0203823	intestine	C1
E9.5_r2#CCAGATACATTGAACC-1	E9.5_r2	8.312	1742	7633	963	0.0968729	1	0.719942	4245	22906	39397	12246	0	0.714286	0.0122217	lung	C8b
E9.5_r2#TCGTTCGAGGTCGGTA-1	E9.5_r2	13.317	3887	16185	1663	0.205675	1	0.67323	3068	23515	39346	12763	0	1.28571	0.021133	liver	C6
E9.5_r2#GGAACCCTCGAGGCTC-1	E9.5_r2	15.212	4325	16547	1169	0.210297	1	1.00909	4358	19582	39342	15402	0	0.542857	0.0148569	pharynx	C11
E9.5_r2#TTTACGTCAATTGGCT-1	E9.5_r2	12.235	3182	13025	1399	0.16559	1	1.07235	4007	18978	39329	16344	0	1.25714	0.0177859	liver	C6
E9.5_r2#GATGATCCACGTTAGT-1	E9.5_r2	8.713	2002	8873	984	0.112871	1	0.608858	3303	24431	39306	11572	0	0.657143	0.0125172	esophagus	C9
E9.5_r2#TTCTGTAGTGAGGGTT-1	E9.5_r2	8.579	2530	11094	1001	0.141264	1	0.951155	4385	20125	39267	14757	0	1.22857	0.0127461	colon	C13
E9.5_r2#GGAACTTCAGTAGGCA-1	E9.5_r2	13.144	3299	13343	1503	0.170213	1	0.704649	3758	22993	39195	12444	0.692123	1.68571	0.0191734	lung	C8b
E9.5_r2#CGAGTTAGTGCATCAT-1	E9.5_r2	12.615	3026	12500	1327	0.159484	1	1.028	4329	19324	39189	15536	0	0.4	0.0169308	colon	C12
E9.5_r2#TGGTCCTGTGCTTCCT-1	E9.5_r2	15.144	4971	19626	1511	0.25044	1	0.911179	3826	20502	39183	14855	0	0.685714	0.0192813	liver	C6
E9.5_r2#CAGGGCTAGATGCGAC-1	E9.5_r2	13.61	3629	14779	1134	0.188633	1	0.928709	3864	20311	39174	14999	0	0.657143	0.0144739	pharynx	C11
E9.5_r2#TGTACAGCAACTAGAA-1	E9.5_r2	11.278	3480	13788	1735	0.176209	1	1.27188	4491	17221	39124	17412	0	0.942857	0.0221731	liver	C6
E9.5_r2#GTGTGATCAATGTGCT-1	E9.5_r2	14.41	4126	16509	1594	0.211118	1	1.02975	4632	19263	39099	15204	0	1.11429	0.0203842	intestine	C2
E9.5_r2#GAGTGAGGTGGAAGCT-1	E9.5_r2	8.054	2290	9952	1249	0.12727	1	0.785704	3878	21895	39098	13325	21.5375	2.97143	0.0159727	esophagus	C9
E9.5_r2#CTCCCAATCTTGTCAT-1	E9.5_r2	5.92	1166	5424	999	0.0694601	1	1.01206	4526	19405	39044	15113	5.11596	2.02857	0.0127933	colon	C13
E9.5_r2#GTGCTGGCAGGTGGTA-1	E9.5_r2	11.476	3373	14081	1385	0.180442	1	1.08474	3642	18716	39018	16660	0	0.542857	0.0177482	colon	C12
E9.5_r2#GCTCCTAGTAAACGTA-1	E9.5_r2	13.572	4078	15935	1642	0.204237	1	0.932769	4115	20184	39011	14712	0	0.942857	0.0210453	esophagus	C9
E9.5_r2#TGACTCCTCCATTGTT-1	E9.5_r2	13.411	3962	14578	1222	0.187161	1	0.9877	2776	19593	38945	16576	0	0.485714	0.0156888	colon	C13
E9.5_r2#AGTTTGGTCGTTGTAG-1	E9.5_r2	10.431	3013	12767	1334	0.164024	1	1.34093	4573	16625	38918	17720	0	1.42857	0.0171386	esophagus	C9
E9.5_r2#CTAGGATGTAAGGTCG-1	E9.5_r2	17.228	4846	18255	1545	0.234882	1	0.762358	2129	22050	38860	14681	0	0.857143	0.0198791	stomach	C8a
E9.5_r2#TGGCGCATCGTCAACA-1	E9.5_r2	13.545	3721	14848	1410	0.191069	1	1.21813	4357	17517	38855	16981	21.5375	2.97143	0.0181444	colon	C12
E9.5_r2#CACAGATGTGGAGTGT-1	E9.5_r2	6.287	1635	7326	1129	0.0943999	1	0.722817	3972	22523	38803	12308	0	0.542857	0.0145478	unidentified	C14
E9.5_r2#TACAGCAAGACACAAT-1	E9.5_r2	9.881	2485	10533	1034	0.135728	1	0.727451	3708	22462	38802	12632	0	0.8	0.0133241	intestine	C1
E9.5_r2#GGCATTACATCCCTCA-1	E9.5_r2	12.959	3894	15427	1292	0.199084	1	1.34747	4682	16505	38745	17558	0	1.2	0.0166731	colon	C12
E9.5_r2#TAATCGGTCTACCCGT-1	E9.5_r2	7.561	1512	6970	1265	0.0901635	1	1.97988	5396	12971	38652	20285	0	0.628571	0.016364	unidentified	C14
E9.5_r2#GACCGACTCCCAGTAA-1	E9.5_r2	9.043	2804	11533	1213	0.149535	1	0.708066	2759	22577	38563	13227	0	0.228571	0.0157275	intestine	C4
E9.5_r2#GCAAAGGAGAACGTTA-1	E9.5_r2	12.344	3229	12359	1114	0.160348	1	0.774146	3586	21722	38538	13230	0	0.542857	0.0144533	unidentified	C14
E9.5_r2#CTTGTCGCACACACCG-1	E9.5_r2	10.945	3123	13091	1185	0.169867	1	1.11545	2527	18215	38533	17791	0	0.857143	0.0153764	colon	C12
E9.5_r2#TACTCGCGTTCATTTC-1	E9.5_r2	20.597	4327	15544	1670	0.20207	1	0.379753	1161	27876	38462	9425	12.7144	2.51429	0.0217097	intestine	C2
E9.5_r2#GCCAGCACATCACAGT-1	E9.5_r2	9.844	2252	10258	1137	0.133422	1	1.16185	5097	17782	38442	15563	0.692123	1.68571	0.0147885	unidentified	C15
E9.5_r2#GCGATTACACTTTGGA-1	E9.5_r2	6.009	971	4474	1427	0.0582856	1	0.279078	1318	30006	38380	7056	0	1.14286	0.0185904	intestine	C2
E9.5_r2#CACAGATAGAAAGGGT-1	E9.5_r2	15.266	3662	14220	1183	0.185654	1	1.10678	4825	18178	38297	15294	6.75324	2.14286	0.0154451	intestine	C2
E9.5_r2#GGGAACAAGTACGCGA-1	E9.5_r2	12.636	3197	12652	1156	0.165381	1	0.979763	4100	19321	38251	14830	0	0.6	0.0151107	intestine	C2
E9.5_r2#ACAAACCGTAATGTGA-1	E9.5_r2	5.047	1496	7585	953	0.099223	1	0.770767	3750	21585	38222	12887	0	1.05714	0.0124666	colon	C12
E9.5_r2#TTGTTCAGTCCACCAG-1	E9.5_r2	15.982	4439	16757	1325	0.219235	1	0.966097	4437	19438	38217	14342	0	1.08571	0.0173352	intestine	C1
E9.5_r2#CCCTGATAGTAGTTCC-1	E9.5_r2	5.975	1732	8277	955	0.108338	1	0.741906	4042	21930	38200	12228	0	0.685714	0.0125	unidentified	C14
E9.5_r2#CTCTAGCAGCCAGAAC-1	E9.5_r2	15.256	4091	15894	1267	0.208195	1	1.46265	4705	15500	38171	17966	4.4934	2	0.0165964	pharynx	C11
E9.5_r2#ACAAGCTAGTGGACGT-1	E9.5_r2	16.872	4439	17313	1348	0.226824	1	0.68487	3963	22651	38164	11550	0	0.4	0.0176606	intestine	C3
E9.5_r2#TCAAGCAGTTTAGGAA-1	E9.5_r2	12.319	2756	11388	1417	0.149347	1	0.946992	4454	19582	38126	14090	0	0.771429	0.0185831	stomach	C8a
E9.5_r2#TAATTCCAGGATTGAT-1	E9.5_r2	13.024	3966	15614	1483	0.205226	1	0.653741	1271	23003	38041	13767	0	0.257143	0.0194921	colon	C12
E9.5_r2#TTGCGAATCGGGCTCA-1	E9.5_r2	13.997	3923	15989	1398	0.210221	1	1.17061	4683	17520	38029	15826	0	1.31429	0.0183807	colon	C13
E9.5_r2#TCGCCTATCCTTTGAT-1	E9.5_r2	9.162	2443	9558	1022	0.125912	1	0.345063	1302	28218	37955	8435	1.17253	1.71429	0.0134633	colon	C12
E9.5_r2#AAAGGATTCCAACCTC-1	E9.5_r2	14.234	3968	15770	1485	0.207932	1	0.784098	2706	21255	37921	13960	0	0.285714	0.0195802	esophagus	C9
E9.5_r2#CTTGTCGGTCATGAGG-1	E9.5_r2	12.685	2242	9467	1390	0.124901	1	0.932881	4691	19607	37898	13600	0	0.657143	0.0183387	unidentified	C14
E9.5_r2#ATCCTCGGTAGTTTGC-1	E9.5_r2	12.82	3593	13802	1207	0.182224	1	1.12091	4566	17856	37871	15449	0	1.34286	0.0159357	esophagus	C9
E9.5_r2#TGCTTCGTCTAAACGC-1	E9.5_r2	5.172	1353	6869	1088	0.0907038	1	0.973369	4534	19188	37865	14143	13.1211	2.54286	0.0143668	unidentified	C15
E9.5_r2#CGCGCAAGTTCCTATT-1	E9.5_r2	16.059	3317	12621	1460	0.166662	1	0.898897	4032	19940	37864	13892	0	0.257143	0.0192795	unidentified	C14
E9.5_r2#CAGCTAAAGATCTAAG-1	E9.5_r2	12.225	3414	13757	1176	0.181702	1	1.55266	5316	14830	37856	17710	7.78929	2.22857	0.0155325	colon	C12
E9.5_r2#ATTCGTTCAACATAAG-1	E9.5_r2	12.748	2749	9980	1185	0.132189	1	0.782379	3649	21179	37749	12921	0	0.285714	0.0156958	unidentified	C14
E9.5_r2#AGCGATTTCACTCCCA-1	E9.5_r2	8.389	1665	7349	1188	0.09741	1	0.74825	3811	21577	37722	12334	18.2897	2.8	0.0157468	colon	C12
E9.5_r2#CCCGTTATCGATGCAT-1	E9.5_r2	12.388	2540	10139	1493	0.13467	1	0.807895	4091	20822	37644	12731	0	0.342857	0.0198305	pharynx	C11
E9.5_r2#ACAATCGGTTTAAGCC-1	E9.5_r2	10.144	3043	12894	1289	0.171271	1	1.03922	4623	18459	37642	14560	20.5928	2.91429	0.0171218	pharynx	C11
E9.5_r2#AGGCGTCGTTGTATCG-1	E9.5_r2	15.053	4333	16759	1752	0.222782	1	1.11606	4895	17775	37613	14943	0	0.8	0.0232898	liver	C6
E9.5_r2#ACCCAAAGTTGCAGCC-1	E9.5_r2	11.055	1954	8110	1286	0.108269	1	0.780086	4041	21040	37453	12372	0	0.171429	0.0171682	esophagus	C9
E9.5_r2#TTTGAGGAGGAAGGTA-1	E9.5_r2	6.169	1919	9189	1193	0.122677	1	0.725978	3904	21699	37452	11849	0	1	0.0159271	intestine	C1
E9.5_r2#CCTTGCAAGGTAAGCC-1	E9.5_r2	11.429	3111	12928	1197	0.172659	1	1.20172	4468	17004	37438	15966	0	1.08571	0.0159864	unidentified	C14
E9.5_r2#GTAGTACAGACCAATA-1	E9.5_r2	8.628	1891	8185	990	0.109449	1	0.62921	3101	22951	37392	11340	0	1.2	0.0132381	esophagus	C9
E9.5_r2#GTCCATCCACCCTTTG-1	E9.5_r2	5.933	1525	7253	1090	0.0970197	1	0.697117	3642	22025	37379	11712	0	0.657143	0.0145804	colon	C12
E9.5_r2#TAGCCGGGTCTGGTCG-1	E9.5_r2	15.485	3863	15221	1289	0.20374	1	0.972228	4193	18940	37354	14221	0	0.914286	0.0172538	intestine	C3
E9.5_r2#GCGGAAACAGGTGGTA-1	E9.5_r2	11.232	2978	11898	1137	0.159422	1	1.07012	4367	18026	37316	14923	0	0.285714	0.0152348	colon	C12
E9.5_r2#GGACACCCAAGCGAAC-1	E9.5_r2	12.026	3158	12496	1304	0.167552	1	1.21201	4168	16858	37290	16264	6.08469	2.11429	0.0174846	esophagus	C9
E9.5_r2#ATGTCGAAGTAGTCGG-1	E9.5_r2	12.417	3198	12959	1076	0.17433	1	1.02099	2633	18391	37168	16144	0	0.314286	0.0144748	colon	C12
E9.5_r2#CGTAAACGTAGCAGGT-1	E9.5_r2	8.622	2042	8937	1090	0.120364	1	1.41009	5040	15404	37125	16681	3.59542	1.91429	0.0146801	unidentified	C15
E9.5_r2#TTACGTTCATCCCGGA-1	E9.5_r2	6.036	1524	7502	985	0.101037	1	0.704389	3985	21782	37125	11358	0	0.0857143	0.013266	unidentified	C14
E9.5_r2#TACAGCAAGGTAAGTT-1	E9.5_r2	10.098	2565	11028	1149	0.148553	1	1.32321	4575	15977	37118	16566	0	0.342857	0.0154777	pharynx	C11
E9.5_r2#GCACGGTCAATTGGCT-1	E9.5_r2	9.262	2451	10514	1133	0.14174	1	0.888634	3738	19638	37089	13713	0	0.742857	0.0152741	stomach	C8a
E9.5_r2#CCCAGAGAGTATGGGC-1	E9.5_r2	13.148	3300	13033	1252	0.175742	1	0.883285	2202	19689	37080	15189	0	0.742857	0.0168824	pharynx	C11
E9.5_r2#AGTCCGGCAGGCATCC-1	E9.5_r2	11.94	2852	11881	1266	0.160264	1	1.15518	4936	17199	37067	14932	11.1263	2.42857	0.0170772	intestine	C1
E9.5_r2#AAATGAGTCGCCCTTA-1	E9.5_r2	15.241	3656	13688	1188	0.184823	1	1.0391	4454	18160	37030	14416	0	0.914286	0.016041	stomach	C8a
E9.5_r2#CTGGGACCATGTCCCT-1	E9.5_r2	9.291	2576	11026	1114	0.148924	1	0.987064	4542	18630	37019	13847	0	0.885714	0.0150463	intestine	C1
E9.5_r2#ACTAACGGTCCAAGTT-1	E9.5_r2	12.847	3646	14906	1179	0.201378	1	1.16813	4570	17070	37010	15370	0	0.857143	0.0159281	liver	C6
E9.5_r2#TGACTCCGTGCCCTAG-1	E9.5_r2	5.77	1387	6626	994	0.0896132	1	0.758467	4315	21024	36970	11631	0	0.314286	0.0134433	unidentified	C15
E9.5_r2#GCTTTCGTCGCTGATA-1	E9.5_r2	14.179	3702	14588	1257	0.197391	1	0.938822	3107	19059	36952	14786	0	0.914286	0.0170086	esophagus	C9
E9.5_r2#CCTAAAGCACTGTAAC-1	E9.5_r2	14.298	3603	13786	1317	0.186661	1	0.975182	3978	18696	36928	14254	0	0.428571	0.017832	colon	C13
E9.5_r2#TCAAGACTCGGATGTT-1	E9.5_r2	10.035	2103	9212	1134	0.124858	1	0.750664	3900	21072	36890	11918	0	1.2	0.01537	stomach	C8a
E9.5_r2#TACTCGCAGGGTTCTT-1	E9.5_r2	16.213	4405	16871	1418	0.228828	1	0.763912	3309	20899	36864	12656	0	0.8	0.0192329	lung	C8b
E9.5_r2#CATTCATGTCACCGCA-1	E9.5_r2	13.362	3212	12649	1202	0.17161	1	0.737167	1725	21215	36854	13914	0	0.514286	0.0163076	unidentified	C14
E9.5_r2#CCCACATGTATGCTAC-1	E9.5_r2	11.65	3024	12694	1187	0.17222	1	1.20537	4694	16711	36854	15449	0	0.428571	0.0161041	colon	C12
E9.5_r2#TAAGCCACAAGACTAA-1	E9.5_r2	8.851	2597	10840	1036	0.147475	1	0.659532	3565	22146	36752	11041	21.0635	2.94286	0.0140945	esophagus	C9
E9.5_r2#AAGGTTCGTTTAGACC-1	E9.5_r2	5.511	1141	5413	1051	0.0737245	1	0.754492	4306	20924	36711	11481	0	0.971429	0.0143145	unidentified	C15
E9.5_r2#GACCTTCTCTGGACAT-1	E9.5_r2	14.377	3485	13580	1123	0.18512	1	1.03976	4080	17982	36679	14617	0	0.4	0.0153085	colon	C13
E9.5_r2#CCGAAGCCATACAACC-1	E9.5_r2	13.319	3316	12779	1165	0.174629	1	1.29168	4790	15966	36589	15833	0	0.514286	0.0159201	lung	C8b
E9.5_r2#CATTCATCACCTACCT-1	E9.5_r2	15.695	3329	12225	1246	0.167063	1	0.909803	4003	19158	36588	13427	0	0.314286	0.0170274	unidentified	C14
E9.5_r2#GTGCACGGTAACGGTG-1	E9.5_r2	6.458	1784	8051	857	0.110086	1	0.964806	4454	18611	36567	13502	2.74167	1.85714	0.0117182	colon	C12
E9.5_r2#AACAAAGTCGCCCTTA-1	E9.5_r2	12.94	3215	13264	1356	0.18142	1	1.20084	4427	16610	36556	15519	0	0.885714	0.0185469	pharynx	C11
E9.5_r2#TCCAGAATCTCGCGGA-1	E9.5_r2	16.488	4030	15630	1252	0.213963	1	0.859062	3751	19647	36525	13127	0	0.571429	0.0171389	lung	C8b
E9.5_r2#CTCTAGCTCAGTCAAC-1	E9.5_r2	12.465	2669	10763	1090	0.14743	1	0.826835	3764	19981	36502	12757	0	0.685714	0.0149307	intestine	C1
E9.5_r2#AGCTGGCTCGCTACCT-1	E9.5_r2	6.894	1504	6731	1071	0.0922257	1	0.649654	1739	22121	36492	12632	0	0.371429	0.0146744	unidentified	C15
E9.5_r2#GTAGGAGTCTGGCCAG-1	E9.5_r2	13.701	3418	13697	1092	0.187718	1	0.984821	3998	18381	36483	14104	0	0.428571	0.0149659	pharynx	C11
E9.5_r2#CAAGAAACACTGTAAC-1	E9.5_r2	18.903	5384	19633	1589	0.269218	1	0.608922	1375	22663	36463	12425	0	1.48571	0.0217892	esophagus	C9
E9.5_r2#AGGCGTCCATTAACGC-1	E9.5_r2	12.494	3243	13235	1070	0.181869	1	0.956763	4048	18595	36386	13743	0	0.542857	0.0147035	intestine	C4
E9.5_r2#ACTCGGGCACCGTCTT-1	E9.5_r2	10.466	2759	10426	1115	0.143297	1	0.479483	1191	24589	36379	10599	0	0.828571	0.0153248	intestine	C4
E9.5_r2#TGCGTAATCGTGGTAT-1	E9.5_r2	7.329	1547	6802	1003	0.0937483	1	0.827791	4537	19848	36278	11893	7.43957	2.2	0.0138238	colon	C12
E9.5_r2#ACCAAACTCTTGCGCT-1	E9.5_r2	14.095	3082	11523	1049	0.159127	1	0.729909	3417	20930	36207	11860	0	1.22857	0.0144861	intestine	C2
E9.5_r2#GGGTTATAGTCCAGAG-1	E9.5_r2	12.339	2667	10691	1185	0.147907	1	1.11289	4197	17105	36141	14839	0	0.428571	0.0163941	unidentified	C14
E9.5_r2#AGCTGTATCAGATACC-1	E9.5_r2	12.621	3104	12890	1236	0.178344	1	1.43403	5473	14847	36138	15818	0	0.8	0.0171011	pancreas	C5
E9.5_r2#GTAGACTTCCTCCCAA-1	E9.5_r2	13.827	3603	14344	1422	0.198698	1	0.951609	3545	18495	36095	14055	0	0.171429	0.019698	unidentified	C14
E9.5_r2#CTCATGCGTATGGATA-1	E9.5_r2	8.684	2048	8281	1038	0.114727	1	0.808388	3821	19957	36090	12312	0	1.22857	0.0143807	colon	C12
E9.5_r2#TGAATCGAGATAGGTT-1	E9.5_r2	14.467	4201	16259	1460	0.225269	1	0.834859	4253	19668	36088	12167	0	0.8	0.0202283	esophagus	C9
E9.5_r2#CGATGATTCCGGGCAT-1	E9.5_r2	17.919	4769	18090	1448	0.250651	1	1.11872	4200	17032	36086	14854	14.364	2.6	0.0200632	pharynx	C11
E9.5_r2#TGCTTCGGTATTCGCA-1	E9.5_r2	10.334	2578	10341	1160	0.143362	1	1.13018	4347	16931	36066	14788	0	0.228571	0.0160816	unidentified	C14
E9.5_r2#ACAAACCTCGCTTGAA-1	E9.5_r2	19.966	4497	16135	1186	0.224184	1	0.778667	3622	20232	35986	12132	0	0.285714	0.0164786	intestine	C3
E9.5_r2#AGGCGTCGTGATTCCA-1	E9.5_r2	12.401	2217	9745	1366	0.135566	1	0.984649	4124	18110	35942	13708	3.02125	1.88571	0.0190028	unidentified	C10
E9.5_r2#GACTAACCACCGAATT-1	E9.5_r2	18.901	5078	18504	1190	0.257637	1	0.486382	1199	24160	35911	10552	0	0.485714	0.0165687	colon	C12
E9.5_r2#GCAGATTGTCAGGTGA-1	E9.5_r2	11.529	3179	12815	1094	0.178731	1	1.08418	4636	17201	35850	14013	0	0.2	0.015258	unidentified	C14
E9.5_r2#ATGTACGTCGTGCTGG-1	E9.5_r2	7.78	2208	9694	994	0.135217	1	0.803754	4206	19873	35846	11767	0	0.685714	0.0138649	unidentified	C14
E9.5_r2#AACTGTGTCCCTATTA-1	E9.5_r2	11.75	2866	11166	1203	0.155819	1	0.746953	3376	20510	35830	11944	0	1.22857	0.0167876	intestine	C1
E9.5_r2#AGATTCGCATAGCAGG-1	E9.5_r2	16.85	3693	13820	1250	0.192941	1	1.31118	4634	15496	35814	15684	0	0.942857	0.0174513	unidentified	C14
E9.5_r2#CCTGGGAAGGATTGCG-1	E9.5_r2	12.492	2719	10699	1250	0.149457	1	0.954406	3706	18314	35793	13773	0	0.8	0.0174615	intestine	C1
E9.5_r2#CAATCCCAGGCGCTTC-1	E9.5_r2	14.525	3132	12622	1130	0.176364	1	1.22219	4254	16103	35784	15427	0	0.428571	0.0157892	unidentified	C14
E9.5_r2#GCCAGCAAGGGCGAAG-1	E9.5_r2	13.671	2299	8923	1229	0.124734	1	0.662545	2668	21514	35768	11586	2.46715	1.82857	0.0171802	esophagus	C9
E9.5_r2#CCAATGAAGAGCTGTG-1	E9.5_r2	11.008	2585	10656	1108	0.149018	1	0.859863	3888	19224	35754	12642	0	1.14286	0.0154948	colon	C13
E9.5_r2#TGCTCGTGTACTATGC-1	E9.5_r2	16.357	3618	13518	1290	0.189052	1	0.754011	1864	20383	35752	13505	0	1	0.0180409	intestine	C1
E9.5_r2#GAGGATGAGGTTACAA-1	E9.5_r2	7.721	1704	7224	879	0.101043	1	0.69618	3777	21075	35747	10895	0	0.4	0.0122947	unidentified	C14
E9.5_r2#GTGGATTTCGGTCGAC-1	E9.5_r2	8.017	1826	8343	1054	0.116698	1	0.9028	4282	18786	35746	12678	0	1.14286	0.0147429	liver	C6
E9.5_r2#GGGTGTCCAAGGCTTT-1	E9.5_r2	4.319	1036	5401	1003	0.0755554	1	0.705085	3520	20962	35742	11260	0	1.45714	0.0140311	colon	C12
E9.5_r2#ATTGTGGGTGAGTCGA-1	E9.5_r2	16.221	4612	17864	1462	0.249965	1	1.06096	3530	17338	35733	14865	0	0.771429	0.0204573	pharynx	C11
E9.5_r2#ACGTGGCAGACGCCCT-1	E9.5_r2	15.591	3488	13196	1154	0.184658	1	0.676567	2113	21312	35731	12306	5.11596	2.02857	0.0161484	stomach	C8a
E9.5_r2#ATGTCGATCTCTCAAT-1	E9.5_r2	14.842	2983	11665	1383	0.163334	1	0.810342	3906	19725	35709	12078	0	1.54286	0.0193649	esophagus	C9
E9.5_r2#GCTCGAGTCTGGCGCA-1	E9.5_r2	17.407	4536	16718	1166	0.23429	1	0.461255	1137	24416	35678	10125	0	0.371429	0.0163406	unidentified	C14
E9.5_r2#ACAATCGCAGGTCTGC-1	E9.5_r2	9.463	2313	9553	1106	0.133949	1	0.817112	3679	19624	35659	12356	0	1.45714	0.015508	unidentified	C14
E9.5_r2#CAACGTATCCTCCATG-1	E9.5_r2	9.198	2239	9618	996	0.135031	1	0.858089	3733	19167	35614	12714	0	0.742857	0.0139833	pancreas	C5
E9.5_r2#GTGTGATGTCAGAAGC-1	E9.5_r2	11.363	2984	12379	1230	0.173833	1	1.18455	4603	16299	35606	14704	0	0.628571	0.0172724	pharynx	C11
E9.5_r2#GGAATCTAGTACGCGA-1	E9.5_r2	13.722	2661	10359	1240	0.145598	1	1.00349	3744	17756	35574	14074	0	0.371429	0.0174285	unidentified	C14
E9.5_r2#ATTGTGGAGCACGTAG-1	E9.5_r2	7.094	1802	7892	1024	0.111014	1	0.749606	3904	20316	35545	11325	0	0.742857	0.0144043	intestine	C1
E9.5_r2#GAACCGCGTATCGCGC-1	E9.5_r2	10.655	1921	8137	1390	0.114483	1	0.763935	3755	20147	35538	11636	0	0.8	0.0195565	colon	C12
E9.5_r2#CCTGGGACACGTTGTA-1	E9.5_r2	21.123	5355	19294	1922	0.271639	1	0.580296	1140	22473	35514	11901	0	0.885714	0.0270598	colon	C12
E9.5_r2#AAGGAGCGTCATAGCT-1	E9.5_r2	9.707	1951	8725	1057	0.122846	1	1.23163	4953	15913	35512	14646	0	0.571429	0.0148823	unidentified	C15
E9.5_r2#AAATGAGAGCGTATCT-1	E9.5_r2	11.751	3329	12603	1282	0.177627	1	0.710594	3276	20739	35476	11461	0	0.142857	0.0180686	intestine	C4
E9.5_r2#AACATCGCATTAAGGA-1	E9.5_r2	8.316	1810	7913	837	0.111567	1	0.81545	4008	19534	35463	11921	0	0.8	0.011801	unidentified	C14
E9.5_r2#CAATCCCTCCCATAGA-1	E9.5_r2	15.925	4029	15811	1388	0.222966	1	1.1811	3700	16256	35456	15500	0	1.05714	0.0195736	colon	C12
E9.5_r2#ACGTGGCAGATATGTG-1	E9.5_r2	7.21	1806	8220	990	0.116138	1	1.3407	5142	15119	35389	15128	0	1.05714	0.0139874	unidentified	C15
E9.5_r2#TCACCTGAGGCGCTTC-1	E9.5_r2	6.624	1987	9006	948	0.127401	1	0.707405	3503	20701	35345	11141	0	0.685714	0.0134107	lung	C8b
E9.5_r2#GCTTGCTGTCCAGACC-1	E9.5_r2	15.088	3642	14066	1187	0.199523	1	0.961438	2769	17971	35249	14509	0	0.2	0.0168374	unidentified	C14
E9.5_r2#AGGCGTCTCGCTTACC-1	E9.5_r2	11.968	3185	13221	1269	0.187644	1	0.989327	4128	17709	35229	13392	0	0.514286	0.0180107	esophagus	C9
E9.5_r2#GTTATTCCATCAGCTA-1	E9.5_r2	5.607	1379	6538	965	0.0928772	1	0.965215	3961	17910	35197	13326	0	0.285714	0.0137086	unidentified	C15
E9.5_r2#GGCGAAAAGACAGCTG-1	E9.5_r2	18.343	4224	16535	1542	0.234899	1	0.694152	1924	20775	35196	12497	5.11596	2.02857	0.0219059	intestine	C1
E9.5_r2#AGCGATTTCAGTACAC-1	E9.5_r2	12.779	2904	12214	1071	0.173815	1	1.00577	3659	17517	35135	13959	0	0.714286	0.0152412	esophagus	C9
E9.5_r2#TCCCACATCTCTGTTA-1	E9.5_r2	6.18	1701	7862	908	0.111972	1	0.859776	3857	18877	35107	12373	0	0.542857	0.0129319	colon	C12
E9.5_r2#CCCGTTAAGCTAACAA-1	E9.5_r2	12.373	2518	9973	1313	0.142159	1	0.903979	3913	18423	35077	12741	0	0.914286	0.018716	esophagus	C9
E9.5_r2#GAACGTTGTCTGGGCT-1	E9.5_r2	6.83	1942	8785	919	0.125303	1	0.926946	3664	18192	35055	13199	0	0.542857	0.013108	pharynx	C11
E9.5_r2#GCCCAGACAACCTCCT-1	E9.5_r2	10.002	2076	9008	1008	0.12873	1	0.679128	3393	20837	34988	10758	0	0.6	0.0144049	colon	C12
E9.5_r2#CCCTCTCAGTGATTAG-1	E9.5_r2	14.759	3652	14023	1187	0.200443	1	1.36687	4782	14779	34980	15419	0	0.628571	0.0169668	unidentified	C14
E9.5_r2#GTAGGAGAGTGATAAC-1	E9.5_r2	9.944	2747	12059	1100	0.172434	1	0.914636	3900	18263	34967	12804	10.7392	2.4	0.0157291	intestine	C1
E9.5_r2#AGGACGAAGTCCGGAA-1	E9.5_r2	10.403	2653	11571	993	0.165783	1	1.32313	4800	15022	34898	15076	0	1.31429	0.0142272	liver	C7
E9.5_r2#ATTGTGGTCAATTCCT-1	E9.5_r2	6.321	1577	7438	989	0.106568	1	0.781146	3369	19593	34898	11936	0	1.2	0.0141699	intestine	C1
E9.5_r2#AGCGTGCGTGTGTGTT-1	E9.5_r2	16.548	3794	15134	1325	0.216844	1	0.771371	3395	19700	34896	11801	0.0130766	1.6	0.018985	esophagus	C9
E9.5_r2#ACTACCCCATTGCGAT-1	E9.5_r2	14.914	3954	15004	1141	0.215025	1	0.778055	1352	19622	34889	13915	0	0.514286	0.0163519	colon	C12
E9.5_r2#CATTGGATCCGTGCAG-1	E9.5_r2	12.21	3601	14633	1308	0.209762	1	1.51098	5292	13891	34880	15697	2.74167	1.85714	0.01875	liver	C6
E9.5_r2#GTTGGGCCAGTTGCAT-1	E9.5_r2	14.233	3443	13745	1277	0.197078	1	1.09782	4104	16623	34872	14145	0	0.714286	0.0183098	intestine	C2
E9.5_r2#CTGTTCGAGGTCCTCG-1	E9.5_r2	14.331	4241	16715	1166	0.239724	1	0.999484	4175	17436	34863	13252	0	0.828571	0.0167226	pharynx	C11
E9.5_r2#CCCTAACCAATTGTGC-1	E9.5_r2	7.56	1718	7858	1043	0.112702	1	2.00846	5259	11588	34862	18015	0	1.28571	0.014959	unidentified	C15
E9.5_r2#TTCTAACAGCCTGTAT-1	E9.5_r2	19.429	5995	21663	1664	0.310803	1	0.430272	1009	24366	34850	9475	0	0.457143	0.0238737	colon	C12
E9.5_r2#GCTCCTACACACATGT-1	E9.5_r2	14.262	3702	14061	1173	0.201794	1	0.989379	3494	17513	34840	13833	0.0130766	1.6	0.0168341	esophagus	C9
E9.5_r2#TCAGGTAAGAAGGGCG-1	E9.5_r2	14.135	3519	13655	1125	0.196057	1	1.38488	4454	14602	34824	15768	0	1.11429	0.0161527	pharynx	C11
E9.5_r2#CAACCAACAATTCAGC-1	E9.5_r2	6.84	1658	7760	1151	0.111504	1	0.878279	4156	18526	34797	12115	0	1.11429	0.0165388	unidentified	C15
E9.5_r2#GGCACGTAGTGAAACT-1	E9.5_r2	13.233	3809	15388	1614	0.221404	1	0.855564	2756	18728	34751	13267	0	0.342857	0.0232224	colon	C13
E9.5_r2#TACGCCTTCGGCAATT-1	E9.5_r2	11.278	2580	10053	954	0.144677	1	0.696684	3065	20477	34743	11201	0	1.31429	0.0137294	intestine	C1
E9.5_r2#TCCAGAATCTGGGCGT-1	E9.5_r2	15.823	3452	13645	1168	0.196382	1	1.10462	3868	16507	34741	14366	0	0.342857	0.0168101	intestine	C2
E9.5_r2#TAGACTGCAGTTACAC-1	E9.5_r2	11.032	2429	10018	1110	0.144306	1	0.955109	4333	17754	34711	12624	0	1	0.0159892	unidentified	C14
E9.5_r2#CGTACAAAGCGCACAA-1	E9.5_r2	12.17	3245	12918	1123	0.18609	1	0.959411	3464	17714	34709	13531	0	0.4	0.0161774	colon	C13
E9.5_r2#CTGTATTAGACTAGCG-1	E9.5_r2	14.604	2596	10224	1411	0.14755	1	0.845425	3886	18774	34646	11986	6.75324	2.14286	0.0203631	intestine	C1
E9.5_r2#TGCACCTCACGTACAT-1	E9.5_r2	8.437	1798	7983	938	0.115291	1	0.742375	3331	19870	34621	11420	0	0.828571	0.0135467	lung	C8b
E9.5_r2#GTCACGGCATTTAGGC-1	E9.5_r2	13.82	2980	11823	1148	0.170858	1	0.944092	4356	17797	34599	12446	0	1.48571	0.0165901	lung	C8b
E9.5_r2#CCGAAGCAGAGAACCC-1	E9.5_r2	5.737	1660	7822	928	0.113058	1	0.765309	3491	19596	34593	11506	1.67457	1.77143	0.0134131	esophagus	C9
E9.5_r2#ATAGTCGGTTGAATAG-1	E9.5_r2	9.665	2704	10754	999	0.155566	1	0.932245	4027	17888	34564	12649	0	0.2	0.0144515	colon	C12
E9.5_r2#GGCGTTGGTCAGCTTA-1	E9.5_r2	21.807	5374	19601	1690	0.28367	1	0.627674	1422	21226	34549	11901	0	1.14286	0.024458	intestine	C4
E9.5_r2#AGCGTATCAGTATCTG-1	E9.5_r2	4.745	1325	6728	805	0.0974818	1	0.71986	3388	20065	34509	11056	0	1.25714	0.0116636	esophagus	C9
E9.5_r2#GCTTGCTTCGCGGCAT-1	E9.5_r2	6.719	1510	7065	986	0.102368	1	0.638479	3044	21061	34508	10403	0.0130766	1.6	0.0142865	colon	C12
E9.5_r2#CACAACATCACTTACT-1	E9.5_r2	11.487	2796	10894	1141	0.158141	1	0.685127	3398	20440	34444	10606	0	1.4	0.0165631	esophagus	C9
E9.5_r2#TCCGACTTCTAGCAGT-1	E9.5_r2	8.608	1930	8253	913	0.119852	1	0.870382	3726	18408	34430	12296	0	0.742857	0.0132588	pharynx	C11
E9.5_r2#AACGAGGCACAGGTAG-1	E9.5_r2	13.302	3493	13849	1101	0.201188	1	1.13247	4226	16140	34418	14052	0	0.657143	0.0159945	pharynx	C11
E9.5_r2#CCTCCCTCATGGAGGT-1	E9.5_r2	10.436	2008	8872	1087	0.12895	1	1.33306	4579	14745	34401	15077	0	0.742857	0.015799	unidentified	C15
E9.5_r2#TTCAACTGTAGATTAG-1	E9.5_r2	6.704	1669	7727	954	0.112334	1	1.11962	4549	16226	34393	13618	0	0.285714	0.0138691	unidentified	C15
E9.5_r2#ACAAACCTCCTTCGAC-1	E9.5_r2	18.102	3492	13113	917	0.19079	1	0.929426	3498	17811	34365	13056	0	0.542857	0.0133421	lung	C8b
E9.5_r2#CTTGTCGCAATGACTC-1	E9.5_r2	6.479	1649	7296	965	0.106257	1	0.899104	4534	18078	34332	11720	0	1.37143	0.0140539	intestine	C1
E9.5_r2#ACAGCGCGTAACACTC-1	E9.5_r2	14.295	2635	10318	1074	0.150312	1	1.37211	4990	14469	34322	14863	7.0942	2.17143	0.0156459	intestine	C1
E9.5_r2#TTAACGGAGGTACACG-1	E9.5_r2	14.579	3151	12075	1018	0.176149	1	0.897	3789	18068	34275	12418	0	0.371429	0.0148505	unidentified	C14
E9.5_r2#ATTCGTTAGGCCTAAG-1	E9.5_r2	7.413	1913	9243	966	0.134895	1	0.73109	3655	19791	34260	10814	0	0.657143	0.0140981	intestine	C1
E9.5_r2#AACTGTGAGTTGACAA-1	E9.5_r2	6.123	1580	7885	1142	0.115194	1	0.760817	3417	19437	34225	11371	0	0.714286	0.0166837	liver	C6
E9.5_r2#CACGTTCGTGCGACCT-1	E9.5_r2	14.233	3177	12396	1180	0.181101	1	0.951642	3818	17536	34224	12870	0	0.742857	0.0172394	unidentified	C15
E9.5_r2#CCCTAGTCATGGAGGT-1	E9.5_r2	15.714	3317	12459	1105	0.182048	1	0.817742	3657	18825	34219	11737	0	0.257143	0.016146	intestine	C4
E9.5_r2#CCTTGCACACGTTAGT-1	E9.5_r2	13.166	3444	13538	1145	0.197855	1	0.633733	1346	20941	34212	11925	0	0.857143	0.0167339	pancreas	C5
E9.5_r2#TAGGTCAAGTCCAGAG-1	E9.5_r2	13.566	3487	13804	1468	0.201854	1	0.680081	2765	20352	34193	11076	0	0.6	0.0214664	intestine	C4
E9.5_r2#TACGCAATCGGAGTTT-1	E9.5_r2	17.291	3126	11483	1105	0.168037	1	0.685062	3449	20277	34168	10442	0	0.371429	0.0161701	pharynx	C11
E9.5_r2#TGCTTCGTCCATACCC-1	E9.5_r2	7.141	1666	7547	818	0.11064	1	0.879636	4006	18145	34106	11955	0	0.228571	0.011992	pharynx	C11
E9.5_r2#AGCCAGCTCCGGACTG-1	E9.5_r2	14.351	3783	14311	1066	0.209906	1	0.957001	2541	17419	34089	14129	0	0.714286	0.0156355	stomach	C8a
E9.5_r2#TGAGCCGCAAATGCTC-1	E9.5_r2	13.111	3198	12699	1175	0.186301	1	1.01824	4193	16887	34082	13002	0	0.857143	0.0172378	intestine	C1
E9.5_r2#AGACAAATCCACGCTT-1	E9.5_r2	12.999	3466	13465	1078	0.19759	1	0.891158	3283	18017	34073	12773	0	0.542857	0.015819	esophagus	C9
E9.5_r2#TGGCCTTCATCGAGTT-1	E9.5_r2	6.078	1550	7046	830	0.103438	1	1.03763	4191	16715	34059	13153	0	1.28571	0.0121847	intestine	C1
E9.5_r2#CTCTAGCAGAGAGTAG-1	E9.5_r2	12.206	2934	11287	917	0.165707	1	0.909881	3369	17832	34057	12856	0	0.2	0.0134627	intestine	C4
E9.5_r2#GCCCGAACATTACTTC-1	E9.5_r2	7.244	1478	6992	984	0.102712	1	0.711176	3610	19891	34037	10536	0	1.22857	0.0144549	liver	C6
E9.5_r2#ACCGGGTGTGCACTTA-1	E9.5_r2	8.383	1850	7768	903	0.114161	1	0.660339	3079	20491	34022	10452	1.17253	1.71429	0.0132708	esophagus	C9
E9.5_r2#AAAGGATAGTAGCAAT-1	E9.5_r2	12.183	2258	8855	943	0.13019	1	0.570301	1887	21657	34008	10464	0	0.742857	0.0138644	esophagus	C9
E9.5_r2#ACTAACGCAACAACTC-1	E9.5_r2	7.152	1759	8081	988	0.11881	1	0.78426	3762	19060	34008	11186	0	0.885714	0.014526	intestine	C1
E9.5_r2#GGAATCTAGATCACCT-1	E9.5_r2	10.986	2885	11785	1219	0.173273	1	0.755019	2104	19377	34007	12526	0.460172	1.65714	0.0179228	liver	C6
E9.5_r2#ACAATCGCAAACAGTA-1	E9.5_r2	8.806	2188	9326	1108	0.137159	1	0.946022	4531	17470	33997	11996	0	0.228571	0.0162956	esophagus	C9
E9.5_r2#CAGTATGCAGCAATGG-1	E9.5_r2	12.741	3024	12720	978	0.187152	1	1.0234	3825	16795	33983	13363	1.93355	1.8	0.0143895	esophagus	C9
E9.5_r2#CCCTAGTCATATTGGC-1	E9.5_r2	13.865	3781	14746	1027	0.217493	1	0.993531	3830	17005	33900	13065	13.9459	2.57143	0.0151475	pharynx	C11
E9.5_r2#TCCCACATCGCTTGAA-1	E9.5_r2	18.872	4079	15303	1295	0.225715	1	0.635736	3044	20724	33899	10131	0	0.171429	0.0191009	lung	C8b
E9.5_r2#GCCCAGACAACGCACC-1	E9.5_r2	14.824	2126	8623	1470	0.127258	1	0.73131	3539	19569	33880	10772	0	0.828571	0.0216942	pharynx	C11
E9.5_r2#AGCTGTATCCGTCAAA-1	E9.5_r2	9.603	1901	8371	1112	0.123656	1	0.670022	3588	20268	33848	9992	0	0.285714	0.0164264	lung	C8b
E9.5_r2#CCGTACTAGAGCGAAA-1	E9.5_r2	16.677	2796	10459	1178	0.154554	1	0.967438	4135	17198	33836	12503	0	0.685714	0.0174075	unidentified	C14
E9.5_r2#CTACTTATCGGTCGAC-1	E9.5_r2	11.559	2837	12084	1178	0.17862	1	0.963888	3158	17224	33826	13444	0	0.685714	0.0174126	pharynx	C11
E9.5_r2#TTCATCAGTTTAAGGA-1	E9.5_r2	14.77	3446	13876	1223	0.205133	1	1.02709	4289	16685	33822	12848	0	0.8	0.0180799	intestine	C4
E9.5_r2#CCCTAACCAAGCACTT-1	E9.5_r2	11.256	2808	11275	1049	0.166741	1	1.14981	3940	15727	33810	14143	0	1.2	0.0155132	colon	C12
E9.5_r2#CTAGCGGGTTCTTAGG-1	E9.5_r2	9.042	1936	8420	927	0.124556	1	0.814375	3781	18629	33800	11390	0	1.08571	0.013713	esophagus	C9
E9.5_r2#TACGCAATCTGAACGT-1	E9.5_r2	20.727	4951	18260	1911	0.270238	1	0.746266	2540	19347	33785	11898	0	0.6	0.0282818	esophagus	C9
E9.5_r2#ATGCATGCAGCGTACC-1	E9.5_r2	12.463	2933	12677	996	0.187874	1	0.691128	3592	19950	33738	10196	0	0.514286	0.0147608	intestine	C3
E9.5_r2#TACGCCTTCGTCCCTA-1	E9.5_r2	13.271	2902	11331	1003	0.168111	1	1.23126	4292	15104	33701	14305	0	0.971429	0.0148809	unidentified	C14
E9.5_r2#CAGGGCTAGGGCATTG-1	E9.5_r2	13.414	3360	13009	1193	0.193058	1	0.802482	3744	18692	33692	11256	0	1.2	0.0177045	esophagus	C9
E9.5_r2#AGTCAACTCAGCACTA-1	E9.5_r2	15.424	3661	14382	1067	0.213471	1	0.965344	3713	17140	33686	12833	0	0.657143	0.0158374	intestine	C2
E9.5_r2#ATCCAGACACAAGTGG-1	E9.5_r2	12.854	3291	13094	1101	0.19436	1	1.19275	4135	15362	33685	14188	0	1.31429	0.0163426	liver	C6
E9.5_r2#GTTACGATCGGTGATT-1	E9.5_r2	12.442	3129	12927	1028	0.191966	1	0.870659	3589	17999	33670	12082	8.8642	2.28571	0.0152658	colon	C13
E9.5_r2#CAGCTGGCAGAACTTC-1	E9.5_r2	14.236	3271	12547	1135	0.186467	1	0.838068	2960	18304	33644	12380	0	1.22857	0.0168678	intestine	C2
E9.5_r2#TGCTCACTCGCCTTAC-1	E9.5_r2	12.977	3375	12710	1163	0.189092	1	0.676377	1273	20048	33608	12287	0	0.628571	0.0173024	liver	C6
E9.5_r2#TCCATCGCAGTCAGCC-1	E9.5_r2	18.054	3802	14472	1521	0.215319	1	1.10038	4033	16000	33606	13573	0	1.14286	0.0226299	liver	C7
E9.5_r2#GGCGAAAGTGACGCAA-1	E9.5_r2	14.673	3668	13609	1221	0.202527	1	1.08956	3534	16079	33598	13985	4.4934	2	0.0181707	pancreas	C5
E9.5_r2#AGCCAGCTCAGGCCGT-1	E9.5_r2	13.395	3849	15006	1145	0.223476	1	0.838563	2088	18261	33574	13225	0	0.685714	0.0170519	liver	C6
E9.5_r2#ATCCAGACAACACGGA-1	E9.5_r2	8.963	1910	8574	1043	0.127688	1	0.782343	3714	18837	33574	11023	0	0.371429	0.0155329	colon	C12
E9.5_r2#TTTGGTTCACAGGAAC-1	E9.5_r2	16.304	3804	14798	1536	0.220418	1	0.972152	3209	17021	33568	13338	19.6614	2.88571	0.0228789	intestine	C1
E9.5_r2#GAACCTACACGACGAA-1	E9.5_r2	8.712	1685	7331	892	0.109203	1	0.632032	3024	20567	33566	9975	1.93355	1.8	0.0132873	esophagus	C9
E9.5_r2#TGGCAATAGAGCGAAA-1	E9.5_r2	11.659	2997	12258	1193	0.182852	1	1.22142	4446	15089	33519	13984	0	1.31429	0.0177959	pancreas	C5
E9.5_r2#TATGTTCAGTAGCAAT-1	E9.5_r2	15.755	3095	11697	1095	0.174598	1	0.757542	3403	19059	33497	11035	0	0.114286	0.0163447	unidentified	C14
E9.5_r2#CAAGGCCAGGTAAGTT-1	E9.5_r2	8.719	2426	11238	1177	0.167771	1	1.31795	4397	14449	33492	14646	0	1.17143	0.0175714	liver	C6
E9.5_r2#GCAACCGCAACCTCCT-1	E9.5_r2	16.905	4405	16554	1937	0.247274	1	0.291945	737	25909	33473	6827	0	0.885714	0.0289338	liver	C6
E9.5_r2#CAATCCCAGGCAAGCT-1	E9.5_r2	12.103	3056	12547	1056	0.187644	1	1.27637	4211	14687	33433	14535	0	1.14286	0.0157928	pharynx	C11
E9.5_r2#GGTCATACATTTCACT-1	E9.5_r2	10.505	2976	12268	1096	0.183548	1	1.18026	3631	15328	33419	14460	0	0.742857	0.0163979	pharynx	C11
E9.5_r2#AAACGAACAAGCGGTA-1	E9.5_r2	7.355	1534	7050	1019	0.105485	1	0.705471	3075	19594	33417	10748	0	1.51429	0.0152467	intestine	C1
E9.5_r2#TCACCTGGTCGAGGAT-1	E9.5_r2	9.364	2440	10875	995	0.162843	1	1.01588	4035	16564	33391	12792	18.7435	2.82857	0.0148992	esophagus	C9
E9.5_r2#GCGAGTCTCCAAGAGG-1	E9.5_r2	9.878	2170	8710	1054	0.130452	1	0.790315	3214	18647	33384	11523	0	0.971429	0.015786	intestine	C1
E9.5_r2#AGGCGTCCATCACAGT-1	E9.5_r2	8.185	1608	7045	949	0.105527	1	0.726046	3261	19339	33380	10780	0	0.942857	0.0142151	intestine	C4
E9.5_r2#GGAATCTAGCACGTAG-1	E9.5_r2	12.671	2438	9192	970	0.137782	1	0.708513	3333	19524	33357	10500	0	0.228571	0.0145397	unidentified	C14
E9.5_r2#TTACTTGAGGTACATA-1	E9.5_r2	9.508	2756	11964	1244	0.179381	1	0.990094	3630	16757	33348	12961	0	0.257143	0.0186518	colon	C12
E9.5_r2#TTGCACCTCGCTTGAA-1	E9.5_r2	6.243	1589	6997	1053	0.104947	1	0.681937	3582	19820	33336	9934	0	0.628571	0.0157937	colon	C13
E9.5_r2#GCACGCAAGTGCTGAG-1	E9.5_r2	13.134	3071	12568	1118	0.188511	1	1.2469	4061	14836	33335	14438	22.0147	3	0.0167692	pharynx	C11
E9.5_r2#CCATACCAGTGAACCG-1	E9.5_r2	21.082	4333	16049	1253	0.24081	1	0.972125	3509	16897	33323	12917	0	0.485714	0.0188008	stomach	C8a
E9.5_r2#TACGGATCAACAACTC-1	E9.5_r2	15.185	3098	12043	1039	0.180734	1	1.02252	4060	16473	33317	12784	0	0.6	0.0155926	intestine	C4
E9.5_r2#GCATTGATCGCCAGAC-1	E9.5_r2	14.07	3041	12733	1392	0.191135	1	1.03364	3793	16379	33309	13137	0	1.08571	0.0208953	colon	C12
E9.5_r2#CTGCGTTTCGCTAGTA-1	E9.5_r2	5.435	1246	5580	899	0.0837637	1	0.751117	3446	19021	33308	10841	1.93355	1.8	0.0134953	colon	C12
E9.5_r2#GAATCTGGTCAGAAGC-1	E9.5_r2	19.258	3822	13572	1156	0.203943	1	1.01844	3939	16485	33274	12850	0	0.942857	0.0173709	unidentified	C14
E9.5_r2#AACCGATTCTGGACAT-1	E9.5_r2	10.706	2541	9997	979	0.150249	1	0.787545	3273	18611	33268	11384	0	1	0.0147138	stomach	C8a
E9.5_r2#AGATAGACATTCGTCC-1	E9.5_r2	9.336	2329	10002	1106	0.150329	1	1.17673	4047	15283	33267	13937	3.8899	1.94286	0.0166231	intestine	C1
E9.5_r2#GCTTAAGTCTATCTTG-1	E9.5_r2	6.415	1500	6738	830	0.101287	1	0.664098	3454	19988	33262	9820	0	0.628571	0.0124767	unidentified	C14
E9.5_r2#AGTGTACGTATCGCGC-1	E9.5_r2	15.747	3841	14273	1317	0.214793	1	0.986428	3942	16726	33225	12557	0	0.0571429	0.0198194	unidentified	C14
E9.5_r2#ACTACCCTCAAGGCAG-1	E9.5_r2	13.18	3055	12241	1257	0.184352	1	1.09424	4232	15853	33200	13115	0	0.485714	0.0189307	unidentified	C14
E9.5_r2#CTCGCTAAGGACTTTC-1	E9.5_r2	13.178	3201	12716	1030	0.191506	1	1.23795	3917	14835	33200	14448	0	0.485714	0.015512	colon	C12
E9.5_r2#AATACGCCAACTACTG-1	E9.5_r2	6.977	1649	7500	940	0.112965	1	0.814286	3506	18297	33196	11393	0	0.485714	0.0141583	intestine	C1
E9.5_r2#CTTAATCCATGGTTTG-1	E9.5_r2	13.779	3521	14588	1292	0.219758	1	0.629726	1980	20366	33191	10845	0	0.828571	0.0194631	intestine	C2
E9.5_r2#TGGTCAACAAAGGAAG-1	E9.5_r2	8.991	2343	9923	1003	0.149515	1	1.00024	3816	16590	33184	12778	0	1.14286	0.0151127	intestine	C1
E9.5_r2#ACAAGCTTCAGGTCTA-1	E9.5_r2	11.979	2571	10343	996	0.155881	1	0.972766	3703	16817	33176	12656	0	0.6	0.0150109	esophagus	C9
E9.5_r2#GTTACTTTCTGTAGAC-1	E9.5_r2	9.852	2433	9634	1194	0.14523	1	0.770093	3674	18738	33168	10756	0	0.8	0.0179993	esophagus	C9
E9.5_r2#CCAATGATCCATCGAA-1	E9.5_r2	7.002	1722	7866	906	0.118761	1	0.824829	3619	18148	33117	11350	0.0130766	1.6	0.0136788	esophagus	C9
E9.5_r2#AGCTGATAGTCCCGCA-1	E9.5_r2	8.737	2162	9345	972	0.141189	1	1.02286	3748	16360	33094	12986	23.4659	3.05714	0.0146854	esophagus	C9
E9.5_r2#GTTCAAGTCACTGGTA-1	E9.5_r2	10.419	2473	10015	961	0.151334	1	0.802135	3685	18361	33089	11043	0	0.314286	0.0145214	intestine	C4
E9.5_r2#AGCGTGCCAGTAAGAT-1	E9.5_r2	10.753	2069	7806	1040	0.117958	1	0.684639	2789	19641	33088	10658	0	1.08571	0.0157157	intestine	C2
E9.5_r2#GTAATCGAGACTAGCG-1	E9.5_r2	11.831	2802	11233	894	0.169744	1	0.812445	3491	18256	33088	11341	0	0.342857	0.0135094	pharynx	C11
E9.5_r2#GGTGCTGGTCTGATTG-1	E9.5_r2	13.512	3132	12766	1125	0.192951	1	1.28381	3945	14485	33081	14651	0	1.08571	0.0170037	liver	C6
E9.5_r2#GATTAGCTCGACTATG-1	E9.5_r2	18.071	3696	13936	1177	0.210641	1	0.88533	3636	17546	33080	11898	0	0.342857	0.0177902	pharynx	C11
E9.5_r2#TCCATCGCAAAGCTTC-1	E9.5_r2	9.784	2347	10182	971	0.153988	1	0.741152	3318	18988	33061	10755	0	0.457143	0.014685	stomach	C8a
E9.5_r2#TTGCGGGCATGGTAAA-1	E9.5_r2	12.164	3010	11980	1080	0.181383	1	0.984496	3057	16641	33024	13326	0	1.05714	0.0163517	pharynx	C11
E9.5_r2#TTCATCAGTCCTATTT-1	E9.5_r2	8.039	1977	8437	1050	0.127841	1	0.871484	3319	17632	32998	12047	0	1.37143	0.0159101	intestine	C1
E9.5_r2#GGTGAAGCAGAGCCAA-1	E9.5_r2	15.997	3902	14033	1181	0.212679	1	0.896689	3580	17394	32991	12017	0	0.371429	0.0178988	intestine	C4
E9.5_r2#GGGCCATAGGCGTCCT-1	E9.5_r2	12.78	2814	10913	1073	0.165479	1	1.32146	4240	14204	32974	14530	0	1	0.0162704	liver	C6
E9.5_r2#CGTACAAAGCCTGTAT-1	E9.5_r2	17.238	3482	12477	1065	0.189292	1	0.931376	3021	17064	32957	12872	0	0.171429	0.0161574	unidentified	C14
E9.5_r2#AGCCAGCAGATATGAC-1	E9.5_r2	14.535	3450	12992	1192	0.197183	1	1.3004	4292	14321	32944	14331	0	0.542857	0.0180913	intestine	C2
E9.5_r2#AATGTCGCAGTTAAAG-1	E9.5_r2	15.18	3672	13705	1250	0.208162	1	0.964024	3653	16761	32919	12505	0	0.314286	0.018986	unidentified	C14
E9.5_r2#AGTGTACCATCCCAAA-1	E9.5_r2	9.557	1805	7666	984	0.116448	1	1.25963	3989	14567	32916	14360	0	0.228571	0.0149471	unidentified	C15
E9.5_r2#GTCACAAAGAGGCAGG-1	E9.5_r2	18.256	3992	15237	1419	0.231608	1	0.932667	3851	17020	32894	12023	0	0.571429	0.0215693	esophagus	C9
E9.5_r2#CGGACCACAAAGCATA-1	E9.5_r2	10.056	2793	12282	1156	0.18673	1	1.1045	4089	15627	32887	13171	0	0.742857	0.0175753	liver	C6
E9.5_r2#TTCGCGTAGGTCTTTG-1	E9.5_r2	14.336	3019	12024	994	0.182925	1	1.20503	4439	14905	32866	13522	0	0.428571	0.015122	colon	C12
E9.5_r2#AACTTGGAGGCCAGTA-1	E9.5_r2	11.184	2598	10372	983	0.157797	1	0.905107	3706	17251	32865	11908	0	0.8	0.0149551	intestine	C4
E9.5_r2#AAGGAGCCAGTTACAC-1	E9.5_r2	9.523	1890	8809	928	0.134185	1	0.934351	4233	16969	32824	11622	0	1.34286	0.014136	liver	C6
E9.5_r2#GCGCATGTCCACACCT-1	E9.5_r2	13.57	3125	12292	933	0.187241	1	1.10707	3706	15578	32824	13540	0	0.457143	0.0142122	colon	C12
E9.5_r2#TGGCCTTCAGAGATGC-1	E9.5_r2	7.932	2111	9907	1089	0.150985	1	0.68974	3140	19416	32808	10252	0	1.02857	0.0165966	esophagus	C9
E9.5_r2#GAGGCTCAGTCTTAGC-1	E9.5_r2	9.68	1926	7989	969	0.121761	1	0.822859	4098	17997	32806	10711	1.93355	1.8	0.0147686	colon	C12
E9.5_r2#CCGCATTCACATTCTT-1	E9.5_r2	15.341	2696	11220	1143	0.171026	1	0.781943	3409	18408	32802	10985	0	0.257143	0.0174227	colon	C12
E9.5_r2#CACAACACAGCGTACC-1	E9.5_r2	15.151	3489	13459	958	0.205168	1	1.1077	3998	15562	32800	13240	0	0.542857	0.0146037	pharynx	C11
E9.5_r2#GTCACAATCTTGCGCT-1	E9.5_r2	14.029	3266	13331	1165	0.203235	1	1.14458	4231	15293	32797	13273	0	0.6	0.0177608	intestine	C4
E9.5_r2#GAGGCTCGTGTGAGGT-1	E9.5_r2	14.213	3553	14097	1033	0.214933	1	0.717683	2952	19092	32794	10750	0	1.22857	0.0157498	esophagus	C9
E9.5_r2#CACATGATCACCCTTG-1	E9.5_r2	16.253	4145	15564	1240	0.237357	1	1.03034	3391	16148	32786	13247	7.0942	2.17143	0.0189105	colon	C13
E9.5_r2#ATGTTTCTCCAGAGAG-1	E9.5_r2	11.851	2759	11154	1005	0.170108	1	1.00214	3763	16375	32785	12647	1.93355	1.8	0.0153271	esophagus	C9
E9.5_r2#GTGACATTCAGTTGAC-1	E9.5_r2	12.452	2924	11548	1100	0.176139	1	1.1303	3713	15388	32781	13680	0	0.571429	0.016778	pharynx	C11
E9.5_r2#CACCACTGTTTAAGCC-1	E9.5_r2	7.661	1590	6841	1067	0.10435	1	0.697778	3139	19307	32779	10333	0	1.34286	0.0162757	unidentified	C14
E9.5_r2#TCTATTGTCCCACTAC-1	E9.5_r2	12.181	2848	11245	1060	0.171611	1	1.25889	3840	14504	32763	14419	0	0.742857	0.0161768	esophagus	C9
E9.5_r2#TAATCGGTCGGGTCCA-1	E9.5_r2	16.039	2600	9992	1163	0.152755	1	0.888119	3788	17322	32706	11596	0	0.0285714	0.0177796	unidentified	C14
E9.5_r2#TTCTGTACATCGGCTG-1	E9.5_r2	10.666	3027	12210	974	0.186714	1	1.05512	3511	15910	32697	13276	0	0.8	0.0148943	pharynx	C11
E9.5_r2#TCAAGCATCAGATACC-1	E9.5_r2	13.71	2894	11784	1089	0.180206	1	1.07186	4340	15781	32696	12575	0	0.8	0.0166534	liver	C6
E9.5_r2#TTAGCTTAGAGATTAC-1	E9.5_r2	12.826	2999	12167	1018	0.186159	1	1.12602	3762	15371	32679	13546	0	0.742857	0.0155758	pharynx	C11
E9.5_r2#GGCGAAATCTGTGTGA-1	E9.5_r2	15.639	3625	14066	1236	0.215465	1	0.864561	2412	17506	32641	12723	0	0.828571	0.0189332	stomach	C8a
E9.5_r2#CAGTGTACATTACACG-1	E9.5_r2	12.285	2891	12024	1048	0.184231	1	0.923095	3441	16969	32633	12223	0	0.714286	0.0160574	pharynx	C11
E9.5_r2#CACAGATGTTTGGATC-1	E9.5_r2	9.427	1809	7906	918	0.12122	1	0.736052	3210	18784	32610	10616	0	0.971429	0.0140754	esophagus	C9
E9.5_r2#CGTACAAAGCTAACAA-1	E9.5_r2	8.414	1432	6190	991	0.0949387	1	1.21573	4161	14713	32600	13726	0	1.28571	0.0151994	unidentified	C15
E9.5_r2#AACCTTTCAGTTGCAT-1	E9.5_r2	11.503	1946	8150	803	0.125123	1	0.676948	3215	19421	32568	9932	0	0.742857	0.0123281	esophagus	C9
E9.5_r2#CAGGGCTAGGAGTAGA-1	E9.5_r2	17.822	3843	14150	1033	0.217418	1	0.907109	2598	17063	32541	12880	0	0.6	0.0158723	lung	C8b
E9.5_r2#CACTGAATCCCACTTG-1	E9.5_r2	9.174	1955	8076	999	0.124105	1	0.685069	3009	19309	32537	10219	0	1.14286	0.0153518	esophagus	C9
E9.5_r2#AGTGTACGTATTGTCG-1	E9.5_r2	7.485	1614	7165	757	0.110116	1	0.68999	3479	19251	32534	9804	0	0.0857143	0.011634	unidentified	C14
E9.5_r2#CCCTCTCCACACTAGT-1	E9.5_r2	15.469	3531	13822	1145	0.212457	1	0.991124	3408	16337	32529	12784	0	0.142857	0.0175997	unidentified	C14
E9.5_r2#TCAATTCCAACCTCTC-1	E9.5_r2	12.721	2743	10593	1067	0.162854	1	0.408715	1036	23087	32523	8400	0	0.428571	0.0164038	esophagus	C9
E9.5_r2#ACTTTCAAGACTTCCA-1	E9.5_r2	12.2	2791	10904	1012	0.168049	1	0.947476	3306	16659	32443	12478	0	0.657143	0.0155966	colon	C12
E9.5_r2#AAATGAGCACCATTCC-1	E9.5_r2	10.115	2130	8913	1165	0.137428	1	1.0734	3995	15640	32428	12793	0	0.6	0.0179629	liver	C6
E9.5_r2#GACCCAGAGTCTCGAT-1	E9.5_r2	16.336	3704	14331	1357	0.220994	1	0.666358	2629	19458	32424	10337	0	1.08571	0.0209259	intestine	C2
E9.5_r2#CGCAATAGTTACTACG-1	E9.5_r2	6.427	1373	6091	881	0.0939331	1	2.19523	4626	10147	32422	17649	0	0.885714	0.0135865	lung	C8b
E9.5_r2#TGAGCCGTCCTTCGAC-1	E9.5_r2	7.896	1926	8514	1065	0.131356	1	1.06657	4016	15682	32408	12710	6.08469	2.11429	0.0164311	esophagus	C9
E9.5_r2#CACAACATCAAGGCAG-1	E9.5_r2	7.508	1710	7286	945	0.112414	1	0.750689	3479	18511	32407	10417	0	1.08571	0.0145802	lung	C8b
E9.5_r2#GCTCAGGCATCCTCGT-1	E9.5_r2	13.866	2885	11635	1142	0.179619	1	0.876912	3406	17256	32388	11726	0	0.285714	0.01763	unidentified	C14
E9.5_r2#CGATGATAGGTGAACC-1	E9.5_r2	17.778	3241	12382	1059	0.191316	1	0.981629	3381	16330	32360	12649	0	0.228571	0.0163628	pharynx	C11
E9.5_r2#AACTTGGCAACTCCCT-1	E9.5_r2	15.64	3033	12053	1123	0.186458	1	0.370579	823	23582	32321	7916	0	1	0.0173726	esophagus	C9
E9.5_r2#ACAATCGCAAATTGAG-1	E9.5_r2	16.429	3103	11973	1107	0.185743	1	1.16701	4072	14873	32230	13285	0	0.457143	0.0171734	esophagus	C9
E9.5_r2#GTACTTTAGTTCAACC-1	E9.5_r2	7.298	1699	7502	1076	0.116422	1	0.976868	3920	16298	32219	12001	0	0.685714	0.0166982	intestine	C1
E9.5_r2#AGCTGGCAGGGCATTG-1	E9.5_r2	15.024	3475	12552	1144	0.194852	1	0.619438	1663	19889	32209	10657	0	0.657143	0.017759	stomach	C8a
E9.5_r2#AGTTACGCATTAAGGA-1	E9.5_r2	13.343	2830	10888	1122	0.169068	1	0.782354	3198	18066	32200	10936	0	0.885714	0.0174224	intestine	C2
E9.5_r2#GAGCGCTGTCACAGGA-1	E9.5_r2	10.631	2142	8294	903	0.128885	1	0.870371	3471	17203	32176	11502	0	1.54286	0.0140322	pharynx	C11
E9.5_r2#GATCATGGTATTTGCG-1	E9.5_r2	9.037	2396	10328	962	0.160577	1	1.12818	3919	15111	32159	13129	0	0.971429	0.0149569	lung	C8b
E9.5_r2#ACATGGTCATTGATGC-1	E9.5_r2	17.406	3938	13963	1086	0.217452	1	0.374577	930	23357	32106	7819	0	0.771429	0.0169127	esophagus	C9
E9.5_r2#TCAAGGTCAAGCCAGA-1	E9.5_r2	14.42	3124	11376	1079	0.177202	1	1.05802	3997	15597	32099	12505	0	0.2	0.0168074	unidentified	C14
E9.5_r2#TTCAACTAGAGAATTC-1	E9.5_r2	7.121	1629	7043	917	0.109762	1	0.790646	3451	17917	32083	10715	0	0.942857	0.0142911	pancreas	C5
E9.5_r2#TCGTTCGGTGGATTCT-1	E9.5_r2	9.436	2273	9908	912	0.154436	1	0.949675	4100	16453	32078	11525	0	1.2	0.0142154	lung	C8b
E9.5_r2#TTGTTCACAAAGGCCA-1	E9.5_r2	9.048	2006	8152	896	0.127065	1	0.664487	3073	19272	32078	9733	0	0.857143	0.013966	unidentified	C14
E9.5_r2#ACCGAATTCCCGCAAG-1	E9.5_r2	17.444	3506	13319	1165	0.207623	1	0.756668	3067	18259	32075	10749	0	0.8	0.0181606	esophagus	C9
E9.5_r2#TCACCACCACTGTTAG-1	E9.5_r2	16.134	3968	15405	1392	0.240178	1	0.747208	2132	18355	32070	11583	1.67457	1.77143	0.0217025	liver	C6
E9.5_r2#TGGTCCTAGCGAATAT-1	E9.5_r2	14.437	3237	12802	1001	0.19975	1	0.723591	3195	18592	32045	10258	0	1.31429	0.0156187	intestine	C1
E9.5_r2#CGTACAATCGATTACG-1	E9.5_r2	16.536	3382	13677	982	0.21341	1	0.767457	2979	18130	32044	10935	0	0.628571	0.0153227	pharynx	C11
E9.5_r2#CCTCCCTTCCCATAGA-1	E9.5_r2	14.4	3236	12683	1205	0.198085	1	1.04132	3098	15683	32014	13233	0	0.542857	0.0188199	pharynx	C11
E9.5_r2#GAAACAAAGGTCACTT-1	E9.5_r2	9.489	2372	10508	992	0.164254	1	1.11554	4119	15120	31987	12748	10.7392	2.4	0.0155063	esophagus	C9
E9.5_r2#GTTCAAGCAGATAAGT-1	E9.5_r2	12.06	2223	9116	1109	0.142509	1	1.05606	3995	15556	31984	12433	0	0.428571	0.0173368	colon	C13
E9.5_r2#GCCCAGAGTCACTCTC-1	E9.5_r2	16.692	3220	12271	1037	0.191992	1	0.963081	3509	16279	31957	12169	0	0.542857	0.0162249	unidentified	C14
E9.5_r2#CAACCAAGTCATAAGA-1	E9.5_r2	12.467	2235	8885	1009	0.139054	1	0.730005	3142	18467	31948	10339	0	1.11429	0.0157913	intestine	C2
E9.5_r2#CAAAGCTGTGAATACA-1	E9.5_r2	20.446	3779	13792	1220	0.215905	1	0.825978	3309	17492	31940	11139	0	0.285714	0.0190983	intestine	C2
E9.5_r2#CGGTGCATCCCGATTC-1	E9.5_r2	7.906	2088	9471	1058	0.148327	1	0.915752	3413	16665	31926	11848	1.67457	1.77143	0.0165696	intestine	C1
E9.5_r2#CTTAATCGTATACGCT-1	E9.5_r2	13.926	2785	10738	1150	0.168344	1	0.859325	3195	17153	31893	11545	12.3116	2.48571	0.018029	esophagus	C9
E9.5_r2#TGATTTCTCTCGACAA-1	E9.5_r2	17.089	2822	10316	1351	0.16183	1	0.28759	845	24754	31873	6274	0	1	0.0211935	pharynx	C11
E9.5_r2#ATCCTCGTCACATCCC-1	E9.5_r2	13.017	2373	9310	997	0.146122	1	0.698315	3102	18758	31857	9997	0	0.4	0.0156481	lung	C8b
E9.5_r2#CTGCTCATCTTACTCA-1	E9.5_r2	10.127	2286	9194	965	0.144301	1	0.857984	3231	17146	31857	11480	0	0.342857	0.0151458	colon	C13
E9.5_r2#GCCTACTCAACGTACT-1	E9.5_r2	9.306	1969	8156	870	0.128122	1	0.734834	3387	18347	31829	10095	0.692123	1.68571	0.0136668	intestine	C1
E9.5_r2#GTGCCAGTCACCGCGA-1	E9.5_r2	17.576	3861	14679	1073	0.230635	1	0.926798	2877	16516	31823	12430	0	0.742857	0.0168589	colon	C13
E9.5_r2#TCAAGGTAGGCTTAAA-1	E9.5_r2	13.068	2963	12032	920	0.189099	1	1.40651	3979	13220	31814	14615	3.02125	1.88571	0.014459	colon	C12
E9.5_r2#CAATCCCTCCAGAGAG-1	E9.5_r2	13.128	2738	11309	1107	0.177781	1	0.871712	3384	16993	31806	11429	0	1.25714	0.0174024	intestine	C1
E9.5_r2#AGATTCGGTTTGTACG-1	E9.5_r2	17.012	3531	13761	1137	0.216395	1	0.846136	3291	17223	31796	11282	16.5092	2.71429	0.0178796	esophagus	C9
E9.5_r2#GTTATTCAGTGAACCG-1	E9.5_r2	16.474	3203	12160	903	0.191267	1	1.08268	3891	15263	31788	12634	0	0.371429	0.0142035	unidentified	C14
E9.5_r2#CCTTGGTCACGATTAC-1	E9.5_r2	10.941	2746	11381	944	0.179132	1	0.87173	3690	16972	31767	11105	0	0.485714	0.0148582	pharynx	C11
E9.5_r2#GCGATTATCACCACAA-1	E9.5_r2	7.762	1952	8539	1159	0.134434	1	0.669242	2830	19026	31759	9903	0	0.857143	0.0182468	esophagus	C9
E9.5_r2#CCCGTTAAGGTTAGTA-1	E9.5_r2	16.576	2687	10564	1256	0.166378	1	0.748375	2817	18158	31747	10772	0	0.685714	0.0197814	stomach	C8a
E9.5_r2#AGCTGATTCAGGAAGC-1	E9.5_r2	17.045	3073	12150	1299	0.191375	1	0.800057	3105	17635	31744	11004	0	0.0571429	0.0204606	esophagus	C9
E9.5_r2#CCCGTTAAGTATAGTG-1	E9.5_r2	15.364	3763	14060	1093	0.221627	1	0.925225	3652	16476	31720	11592	0	1.42857	0.0172289	esophagus	C9
E9.5_r2#ACTAGGTTCCCAGCAG-1	E9.5_r2	14.125	3317	12943	1129	0.204039	1	1.19829	3921	14428	31717	13368	0	0.885714	0.017798	pharynx	C11
E9.5_r2#GGCATTAAGTGAGTTA-1	E9.5_r2	12.778	3407	13833	1085	0.218179	1	0.926644	3302	16454	31701	11945	0	0.4	0.017113	pharynx	C11
E9.5_r2#GCTGAGCCATCATGTG-1	E9.5_r2	17.529	2098	8346	1215	0.131728	1	0.794539	3554	17653	31679	10472	0	1	0.0191767	colon	C12
E9.5_r2#TACATTCAGGGTGTTG-1	E9.5_r2	14.074	2985	12112	1029	0.19118	1	0.99402	3674	15886	31677	12117	0	1.14286	0.0162421	liver	C6
E9.5_r2#TACGCAATCAATTGGC-1	E9.5_r2	11.827	1756	7779	1130	0.122844	1	0.754808	3770	18043	31662	9849	8.50164	2.25714	0.0178447	intestine	C1
E9.5_r2#TTCGATTAGTGATCTC-1	E9.5_r2	10.021	2080	9007	835	0.142358	1	0.726613	3111	18322	31635	10202	0	0.428571	0.0131974	esophagus	C9
E9.5_r2#TCAGGTAGTTTGCATG-1	E9.5_r2	10.52	2752	11700	975	0.184974	1	0.927357	3114	16409	31626	12103	0	0.485714	0.0154145	pharynx	C11
E9.5_r2#CCTGCTACACCACCAG-1	E9.5_r2	15.421	3154	12316	1083	0.194806	1	0.718176	2375	18398	31611	10838	0	1.02857	0.0171301	intestine	C1
E9.5_r2#GCTCGAGCATAGCCAT-1	E9.5_r2	12.569	2304	9093	1137	0.143881	1	0.85549	3701	17030	31599	10868	0	0.828571	0.0179911	esophagus	C9
E9.5_r2#TGTAGCAGTATCCCTC-1	E9.5_r2	11.678	2819	11774	1003	0.186315	1	1.167	3866	14581	31597	13150	0	0.657143	0.0158718	pharynx	C11
E9.5_r2#TAACGGTCATCGGCTG-1	E9.5_r2	8.932	2093	8906	1333	0.14102	1	0.775785	2893	17782	31577	10902	0	0.657143	0.0211071	pancreas	C5
E9.5_r2#TAGTCCCAGGTACACG-1	E9.5_r2	11.607	3001	12163	1130	0.192629	1	0.895246	3493	16658	31571	11420	7.78929	2.22857	0.0178962	esophagus	C9
E9.5_r2#CCTCCCTCAGTAGGCA-1	E9.5_r2	17.26	3347	12567	1119	0.199343	1	0.997529	3641	15780	31521	12100	0	1.45714	0.0177501	pancreas	C5
E9.5_r2#CGCGCAAAGTAACATG-1	E9.5_r2	10.942	2564	10724	940	0.170314	1	1.07535	3439	15170	31483	12874	0	0.8	0.0149287	pharynx	C11
E9.5_r2#CCTTGCATCAACGTGT-1	E9.5_r2	11.277	2500	10230	907	0.162577	1	1.10885	3803	14919	31462	12740	0	1.14286	0.0144142	stomach	C8a
E9.5_r2#ATGTTTCAGACTCGGA-1	E9.5_r2	8.476	1879	8392	1006	0.133405	1	0.732948	2760	18150	31453	10543	0	0.571429	0.0159921	intestine	C4
E9.5_r2#GGTAGGATCCTATCCG-1	E9.5_r2	10.024	2354	10061	927	0.160003	1	1.37176	4049	13256	31440	14135	8.50164	2.25714	0.0147424	colon	C13
E9.5_r2#TTACCGCAGTCCCGCA-1	E9.5_r2	7.583	1884	8506	912	0.13542	1	0.69104	2981	18572	31406	9853	0	0.314286	0.0145195	unidentified	C14
E9.5_r2#GTGGATTAGCCTTTGA-1	E9.5_r2	12.273	3198	12919	1047	0.205821	1	1.36664	4087	13261	31384	14036	0	1.22857	0.0166805	liver	C6
E9.5_r2#GGAGTAGCAACAACTC-1	E9.5_r2	13.832	2382	9360	1115	0.149125	1	1.1457	3772	14626	31383	12985	0	0.771429	0.0177644	pharynx	C11
E9.5_r2#CCAGAATCAAACCCTA-1	E9.5_r2	18.432	4077	15106	1114	0.240787	1	0.546059	1991	20289	31368	9088	0	0.485714	0.0177569	esophagus	C9
E9.5_r2#TGCTCACGTGTTTCTT-1	E9.5_r2	5.983	1562	7653	809	0.122135	1	0.808996	2784	17319	31330	11227	1.42088	1.74286	0.0129109	intestine	C1
E9.5_r2#TTGAGCATCTTTATCG-1	E9.5_r2	15.115	3412	13598	1186	0.217075	1	0.921062	2281	16304	31321	12736	0	0.742857	0.018933	liver	C6
E9.5_r2#AAACTCGAGGGACGTT-1	E9.5_r2	18.195	3409	12846	1025	0.205077	1	1.06161	3799	15192	31320	12329	0	1.02857	0.0163633	stomach	C8a
E9.5_r2#CTCGCTAAGTCCAGAG-1	E9.5_r2	12.402	1904	8060	1082	0.128705	1	0.77084	3497	17682	31312	10133	9.23095	2.31429	0.0172777	intestine	C1
E9.5_r2#ACTAGGTTCTTCTCTC-1	E9.5_r2	22.656	4176	15599	1376	0.249098	1	0.59044	1384	19687	31311	10240	0	0.371429	0.0219731	intestine	C4
E9.5_r2#CAACGTACACAGAAGC-1	E9.5_r2	5.92	1444	6972	849	0.111345	1	0.792306	3278	17468	31308	10562	0	1.45714	0.0135588	pancreas	C5
E9.5_r2#TATCTGTAGGCAGTAC-1	E9.5_r2	15.347	2976	11898	1190	0.19004	1	0.855272	2765	16873	31304	11666	0	0.342857	0.0190072	intestine	C4
E9.5_r2#TATCTGTTCGGTTCCT-1	E9.5_r2	4.487	1192	6180	902	0.0987252	1	0.740768	3199	17980	31299	10120	0	1.02857	0.0144094	colon	C12
E9.5_r2#TACGCAACACTCCACT-1	E9.5_r2	11.57	2010	8318	1043	0.132892	1	0.822608	3626	17171	31296	10499	0	0.657143	0.0166635	intestine	C1
E9.5_r2#GTTATGGAGGTCCTCG-1	E9.5_r2	13.183	2683	10591	1064	0.169212	1	1.14261	4101	14606	31295	12588	0.0130766	1.6	0.0169995	intestine	C1
E9.5_r2#GGCGTTGAGATAGGTT-1	E9.5_r2	19.906	4594	17251	1113	0.275734	1	0.968536	3340	15891	31282	12051	6.08469	2.11429	0.0177898	pharynx	C11
E9.5_r2#CGTACAATCTTATCAC-1	E9.5_r2	10.644	2021	8440	842	0.13491	1	0.990708	3897	15713	31280	11670	8.8642	2.28571	0.0134591	intestine	C1
E9.5_r2#CTAGGATTCGACTGGC-1	E9.5_r2	12.547	2864	11974	985	0.1914	1	1.28471	4191	13691	31280	13398	0	0.742857	0.0157449	colon	C13
E9.5_r2#AGTGCGCCATTCTTTG-1	E9.5_r2	11.689	2733	10899	1056	0.174272	1	1.01586	3112	15512	31270	12646	0	1.2	0.0168852	liver	C6
E9.5_r2#TACCTATCACTGTAAC-1	E9.5_r2	14.696	3169	12081	1089	0.193383	1	1.073	3521	15068	31236	12647	0	1.02857	0.0174318	colon	C12
E9.5_r2#TTCAACTTCAGGCGCT-1	E9.5_r2	12.892	3099	12316	970	0.19717	1	0.799493	1396	17356	31232	12480	0	0.971429	0.0155289	intestine	C2
E9.5_r2#TAACTTCCATTAACGC-1	E9.5_r2	13.902	3461	13723	1118	0.219927	1	1.13531	3976	14611	31199	12612	0	0.342857	0.0179172	pharynx	C11
E9.5_r2#CTCTCGAAGGATTGCG-1	E9.5_r2	12.69	2794	11138	1096	0.178539	1	0.938716	3621	16089	31192	11482	0	0.742857	0.0175686	esophagus	C9
E9.5_r2#GGTTGCGTCCTATCCG-1	E9.5_r2	12.302	2746	11200	944	0.179862	1	0.978081	3726	15740	31135	11669	0	0.857143	0.0151598	lung	C8b
E9.5_r2#ATGCATGGTTAGGAGC-1	E9.5_r2	13.473	2429	10128	1182	0.162657	1	0.955222	3257	15923	31133	11953	4.4934	2	0.0189831	intestine	C1
E9.5_r2#CGTGGCATCTCTATTG-1	E9.5_r2	12.838	2885	11152	956	0.179108	1	1.24391	4030	13874	31132	13228	0	0.514286	0.015354	colon	C12
E9.5_r2#TAGCATGGTCCACCAG-1	E9.5_r2	12.071	2920	11462	1018	0.184105	1	1.07237	3377	15021	31129	12731	0	0.828571	0.0163513	pancreas	C5
E9.5_r2#ACTATTCCACAGGAAC-1	E9.5_r2	15.129	2804	11336	1076	0.182157	1	0.965262	3789	15833	31116	11494	0	1.08571	0.0172901	esophagus	C9
E9.5_r2#GACTAACGTAGCTGTT-1	E9.5_r2	11.621	2729	11138	995	0.178981	1	0.918666	3454	16217	31115	11444	0	1.51429	0.0159891	intestine	C1
E9.5_r2#CTCATGCGTACGACCC-1	E9.5_r2	18.191	3206	12385	1059	0.199039	1	1.17369	3639	14313	31112	13160	0	0.685714	0.0170192	colon	C12
E9.5_r2#GTCACAACACGGCCAT-1	E9.5_r2	11.94	2858	11664	956	0.187603	1	1.29204	3801	13563	31087	13723	0	0.371429	0.0153762	pharynx	C11
E9.5_r2#TTAGGTGGTATGGGTG-1	E9.5_r2	10.143	2259	9376	948	0.150803	1	1.06038	3372	15088	31087	12627	0	1.45714	0.0152475	esophagus	C9
E9.5_r2#ATTACTCCACCACAGC-1	E9.5_r2	17.029	3457	13256	1068	0.213249	1	1.34114	4100	13276	31081	13705	0	0.228571	0.0171809	colon	C13
E9.5_r2#CGGACCATCAGTCACA-1	E9.5_r2	11.828	2234	9133	885	0.146937	1	1.14761	3798	14471	31078	12809	0	1.11429	0.0142384	liver	C6
E9.5_r2#TCAAGGTCAATGATGA-1	E9.5_r2	7.067	1374	6307	761	0.10148	1	0.705263	3402	18223	31075	9450	0	1.4	0.0122446	pharynx	C11
E9.5_r2#TCGATTTCATAGATAG-1	E9.5_r2	14.954	3051	12056	1005	0.194026	1	1.06131	3475	15072	31068	12521	0	0.742857	0.0161742	lung	C8b
E9.5_r2#CTCTAGCTCTTCTCTC-1	E9.5_r2	8.793	1985	8405	947	0.135272	1	0.910992	3640	16257	31067	11170	0	0.6	0.0152413	liver	C7
E9.5_r2#GAGGTCCCAGTGCGAA-1	E9.5_r2	15.68	3587	13715	1189	0.220839	1	1.0514	3740	15137	31052	12175	0	1.05714	0.0191453	stomach	C8a
E9.5_r2#GTGACATTCGACTTAG-1	E9.5_r2	13.4	3018	11406	1038	0.183743	1	1.06782	3422	15010	31038	12606	0	0.742857	0.0167214	unidentified	C14
E9.5_r2#TTCTGTATCACTGGTA-1	E9.5_r2	13.155	3056	12444	970	0.200464	1	1.19754	3884	14124	31038	13030	0	0.828571	0.015626	pharynx	C11
E9.5_r2#ATGTACGAGATGCGCA-1	E9.5_r2	14.725	3034	12100	1186	0.195155	1	1.01528	3533	15383	31001	12085	2.46715	1.82857	0.0191284	colon	C13
E9.5_r2#GTGTCCTCACTCGGAC-1	E9.5_r2	10.434	2113	8796	917	0.14194	1	0.970931	3663	15721	30985	11601	0	0.571429	0.0147975	unidentified	C14
E9.5_r2#CTGCTCAAGCCATTCA-1	E9.5_r2	11.331	2615	10483	995	0.169195	1	1.17427	3691	14248	30979	13040	0	0.914286	0.0160593	intestine	C1
E9.5_r2#CACTGAATCTACTTTG-1	E9.5_r2	11.317	2206	8926	857	0.144135	1	0.779438	3335	17401	30964	10228	0	0.285714	0.0138387	lung	C8b
E9.5_r2#TTACTCATCCCTATTA-1	E9.5_r2	18.228	4041	15143	1076	0.244637	1	0.820267	2990	17003	30950	10957	0	0.571429	0.0173829	pharynx	C11
E9.5_r2#TCCCACAGTGCACATT-1	E9.5_r2	10.067	1693	7535	837	0.12174	1	0.71756	3350	18018	30947	9579	0	0.428571	0.0135231	esophagus	C9
E9.5_r2#TGCATTTAGATAGGTT-1	E9.5_r2	8.791	2242	9673	991	0.156314	1	0.981238	3463	15617	30941	11861	0.233803	1.62857	0.0160143	esophagus	C9
E9.5_r2#AACGAGGTCCGCTCTA-1	E9.5_r2	9.137	2021	8472	801	0.136919	1	0.83903	3098	16823	30938	11017	0	1.25714	0.0129452	intestine	C2
E9.5_r2#GCTGTTCTCCCTATTA-1	E9.5_r2	12.811	3306	12916	1022	0.208902	1	0.609098	1183	19212	30914	10519	0	1.34286	0.0165297	pharynx	C11
E9.5_r2#AGCGATTCATGCGACC-1	E9.5_r2	11.295	2430	10047	1077	0.162504	1	1.07679	3517	14885	30913	12511	0	1	0.0174199	colon	C12
E9.5_r2#GAATCTGAGTGCAACG-1	E9.5_r2	7.329	1547	7188	951	0.116281	1	0.704235	3050	18136	30908	9722	0	1.05714	0.0153844	stomach	C8a
E9.5_r2#CAAGAAAAGTACCTCA-1	E9.5_r2	12.239	2565	10598	899	0.171505	1	1.24918	3608	13737	30897	13552	0	0.571429	0.0145483	colon	C12
E9.5_r2#GATCATGTCGCACCTT-1	E9.5_r2	10.332	2254	9350	973	0.151343	1	0.941668	3476	15909	30890	11505	0	0.228571	0.0157494	unidentified	C14
E9.5_r2#TTCAACTAGAAATACC-1	E9.5_r2	17.712	3721	14095	877	0.228267	1	0.989561	3800	15518	30874	11556	13.1211	2.54286	0.0142029	esophagus	C9
E9.5_r2#TTGAGTGGTTCCCGGA-1	E9.5_r2	16.294	3785	14276	1052	0.231198	1	1.06308	3625	14965	30874	12284	0	0.6	0.017037	esophagus	C9
E9.5_r2#AAATGCCTCACGTGTA-1	E9.5_r2	13.917	2741	10916	1095	0.176789	1	0.873134	2927	16482	30873	11464	0	1.25714	0.0177339	esophagus	C9
E9.5_r2#GCGGTGTAGGCTAAAT-1	E9.5_r2	12.812	2161	8553	998	0.138519	1	0.886065	3476	16369	30873	11028	0	0.314286	0.016163	unidentified	C14
E9.5_r2#TTGCGGGTCCGTGCGA-1	E9.5_r2	15.849	4010	16029	1029	0.259596	1	0.582014	1249	19515	30873	10109	0	0.542857	0.016665	intestine	C2
E9.5_r2#GCTCGAGCAGAAGTGC-1	E9.5_r2	15.652	3225	12369	1999	0.200347	1	0.819784	2813	16963	30869	11093	0	1.02857	0.0323788	lung	C8b
E9.5_r2#TCTATTGAGAGCTGTG-1	E9.5_r2	8.209	1281	5602	1080	0.0908001	1	0.930534	3772	15979	30848	11097	0	0.542857	0.0175052	unidentified	C15
E9.5_r2#AACGGGAAGTCTCTAG-1	E9.5_r2	8.23	1675	7844	997	0.127334	1	0.786186	3388	17244	30801	10169	0	0.657143	0.0161845	esophagus	C9
E9.5_r2#AGCCTGGCAGTTCGGC-1	E9.5_r2	17.117	4080	15074	1524	0.24501	1	0.850903	2439	16620	30762	11703	0	1.45714	0.0247708	esophagus	C9
E9.5_r2#TAATCGGGTAACGGTG-1	E9.5_r2	12.725	2005	8410	1003	0.13681	1	0.791455	3299	17157	30736	10280	0	0.971429	0.0163164	pharynx	C11
E9.5_r2#AAATGAGGTTGCAGAG-1	E9.5_r2	11.759	2215	8739	918	0.142222	1	1.0728	3723	14822	30723	12178	0	0.228571	0.0149399	intestine	C4
E9.5_r2#TGGGTTATCAAGGCAG-1	E9.5_r2	16.872	3536	13887	1589	0.226077	1	0.884927	3061	16294	30713	11358	0	0.457143	0.0258685	colon	C13
E9.5_r2#AAAGATGTCCAGAGAG-1	E9.5_r2	18.792	3388	12720	1428	0.207146	1	0.946678	3355	15772	30703	11576	0	0.685714	0.0232551	esophagus	C9
E9.5_r2#AACGAGGGTATTCACG-1	E9.5_r2	9.21	2372	10870	999	0.177024	1	0.992601	3442	15408	30702	11852	0	0.885714	0.0162693	liver	C6
E9.5_r2#GTCACGGAGGCCTAAG-1	E9.5_r2	8.882	1718	7360	783	0.119913	1	0.753557	2836	17501	30689	10352	0	1	0.012757	stomach	C8a
E9.5_r2#CCCAGAGCATGCGACC-1	E9.5_r2	13.827	2807	10764	972	0.175378	1	0.87832	3146	16338	30688	11204	0	0.171429	0.0158368	stomach	C8a
E9.5_r2#AGGACGACAGCGTCGT-1	E9.5_r2	14.17	3170	12416	970	0.202393	1	1.03375	3446	15082	30673	12145	0	1.45714	0.015812	liver	C7
E9.5_r2#CTACAGATCCAACGCG-1	E9.5_r2	15.881	3200	11959	891	0.195102	1	1.04129	3733	15014	30648	11901	0	1.34286	0.014536	esophagus	C9
E9.5_r2#GCATGATAGATGCGCA-1	E9.5_r2	14.294	3104	12136	1064	0.198042	1	1.30914	4032	13269	30640	13339	0	0.885714	0.0173629	colon	C13
E9.5_r2#GATGGCCGTAGGTAAT-1	E9.5_r2	17.868	4259	15723	1054	0.256585	1	0.757327	2802	17435	30639	10402	0	0.457143	0.0172003	lung	C8b
E9.5_r2#ATCCCTGAGACTAGGC-1	E9.5_r2	12.549	2630	10466	1086	0.170862	1	1.20465	3897	13892	30627	12838	7.78929	2.22857	0.0177295	liver	C6
E9.5_r2#TTGCTATCAGGTAGGT-1	E9.5_r2	10.527	2541	10254	1000	0.167461	1	1.29025	3707	13368	30616	13541	0	0.371429	0.0163313	colon	C12
E9.5_r2#ATCCTGCGTTAACCAC-1	E9.5_r2	11.065	2710	11374	1096	0.185759	1	1.15008	3819	14239	30615	12557	0	1.4	0.0178997	liver	C7
E9.5_r2#TTGCTTAGTCTAAGAA-1	E9.5_r2	14.718	3040	12091	987	0.19754	1	1.30712	3733	13265	30604	13606	0	0.657143	0.0161253	esophagus	C9
E9.5_r2#TCTCTGGCAAGCGAAC-1	E9.5_r2	10.714	2175	9102	991	0.14875	1	1.26781	3925	13491	30595	13179	8.8642	2.28571	0.0161955	intestine	C1
E9.5_r2#TAGTCCCAGTCTCTAG-1	E9.5_r2	9.036	1880	7936	940	0.129737	1	0.789329	3039	17093	30585	10453	0	0.571429	0.015367	unidentified	C14
E9.5_r2#GACCTTCAGGAAGGTA-1	E9.5_r2	13.803	2851	10828	1000	0.177055	1	0.917717	3514	15945	30578	11119	0	0.4	0.0163516	lung	C8b
E9.5_r2#ACAATCGAGCTGAGGT-1	E9.5_r2	9.896	2199	9705	841	0.15875	1	1.10894	3719	14494	30567	12354	0	0.514286	0.0137567	pharynx	C11
E9.5_r2#GCACGGTAGGGTTCCC-1	E9.5_r2	10.528	1813	7722	1084	0.126321	1	0.66051	3152	18407	30565	9006	0	1.05714	0.0177327	lung	C8b
E9.5_r2#ATTGTCTAGCCGCAAA-1	E9.5_r2	12.814	2789	10861	1020	0.177769	1	1.18294	3877	13994	30548	12677	0	0.8	0.016695	lung	C8b
E9.5_r2#GACCTTCAGCGGACAT-1	E9.5_r2	10.887	2584	10951	1031	0.179348	1	0.921334	2972	15890	30530	11668	0	0.285714	0.016885	pharynx	C11
E9.5_r2#AGCGATTAGCAATGTA-1	E9.5_r2	12.269	2565	10535	1160	0.172609	1	0.970619	3373	15486	30517	11658	0	1.08571	0.0190058	pancreas	C5
E9.5_r2#TTGCCCACACAACGGA-1	E9.5_r2	13.265	2981	11987	1016	0.196437	1	1.40017	3962	12712	30511	13837	0	0.485714	0.0166497	pharynx	C11
E9.5_r2#AAGGTTCAGAGGCGGA-1	E9.5_r2	11.435	2945	12302	1160	0.201613	1	1.1581	3841	14137	30509	12531	0	1.34286	0.0190108	liver	C6
E9.5_r2#GCCTAGGAGGAGAACA-1	E9.5_r2	13.498	2713	10971	1043	0.179858	1	1.26036	3395	13493	30499	13611	0	0.314286	0.0170989	colon	C12
E9.5_r2#GTAGACTAGAGCACTG-1	E9.5_r2	16.49	4247	16158	1359	0.265155	1	0.57601	1236	19333	30469	9900	0	1.2	0.0223014	intestine	C2
E9.5_r2#TGGTCAACAGGGTACA-1	E9.5_r2	10.651	1888	7358	810	0.12075	1	0.273693	809	23921	30468	5738	0	1.42857	0.0132926	lung	C8b
E9.5_r2#CCACGTTAGTCTAGAA-1	E9.5_r2	9.582	2376	9955	1140	0.163379	1	1.30106	3755	13240	30466	13471	0	1.14286	0.0187094	pancreas	C5
E9.5_r2#TCCAGAATCGTGGAAG-1	E9.5_r2	13.072	2350	9194	1021	0.150944	1	0.833203	3208	16613	30455	10634	10.7392	2.4	0.0167624	intestine	C1
E9.5_r2#GCAACCGAGTTCAGGG-1	E9.5_r2	11.112	1936	7985	1140	0.131134	1	0.740368	3393	17494	30446	9559	0	0.457143	0.0187217	esophagus	C9
E9.5_r2#AGGCGTCAGTTCTCCC-1	E9.5_r2	20.456	4256	15837	1369	0.26052	1	0.662201	2606	18286	30395	9503	0	0.914286	0.0225202	intestine	C2
E9.5_r2#CTCTCAGAGCTAACAA-1	E9.5_r2	15.966	2306	8390	927	0.138066	1	0.907824	3325	15926	30384	11133	0	1.05714	0.0152547	unidentified	C14
E9.5_r2#CCGCATTGTCTAAGAA-1	E9.5_r2	15.21	3011	11245	1179	0.185103	1	0.910978	3218	15895	30375	11262	0	1.34286	0.0194074	intestine	C1
E9.5_r2#ATGTTTCGTAACACTC-1	E9.5_r2	12.522	2384	9454	836	0.155703	1	1.07003	3537	14666	30359	12156	0	0.628571	0.0137686	intestine	C1
E9.5_r2#AACTGGTAGACGCCAA-1	E9.5_r2	14.764	3370	13054	877	0.215292	1	1.07112	3527	14638	30317	12152	0	0.971429	0.0144638	lung	C8b
E9.5_r2#ACAGACTAGCAGAGCT-1	E9.5_r2	14.305	2550	10086	1012	0.166392	1	1.30164	4013	13168	30308	13127	0	0.857143	0.0166953	pharynx	C11
E9.5_r2#AGATTCGAGGGAGATA-1	E9.5_r2	15.321	3180	12409	1065	0.204735	1	1.12146	3484	14285	30305	12536	4.4934	2	0.0175714	colon	C13
E9.5_r2#CGCTGGATCGTCAACA-1	E9.5_r2	11.871	2362	10300	1054	0.170001	1	0.693159	3162	17892	30294	9240	0	0.885714	0.0173962	esophagus	C9
E9.5_r2#GATCATGGTGGCCTTG-1	E9.5_r2	16.899	3388	12683	1031	0.209346	1	1.03098	3606	14915	30292	11771	0	0.285714	0.0170177	colon	C12
E9.5_r2#CCTAAAGAGATAGGTT-1	E9.5_r2	13.049	2827	11294	1091	0.18648	1	1.4502	4451	12359	30282	13472	0	0.542857	0.018014	colon	C13
E9.5_r2#GTCCATCGTGAGTTGG-1	E9.5_r2	11.545	2542	10522	1144	0.173751	1	1.03133	3527	14906	30279	11846	0	1.4	0.018891	liver	C6
E9.5_r2#ACGTTAGCACCTGAAT-1	E9.5_r2	17.752	4052	15104	1259	0.249438	1	0.674928	1659	18076	30276	10541	0	0.457143	0.020792	intestine	C2
E9.5_r2#ATGTCGAAGTTGTCCA-1	E9.5_r2	17.932	4700	18210	1388	0.300733	1	0.875139	2584	16146	30276	11546	0	1.57143	0.0229224	pharynx	C11
E9.5_r2#TACAGCAGTATCATGC-1	E9.5_r2	14.581	3078	11961	1204	0.197559	1	0.8907	3571	16011	30272	10690	0	0.285714	0.0198864	unidentified	C14
E9.5_r2#GAGATTCAGGGTCTGA-1	E9.5_r2	13.152	2836	11451	1137	0.189216	1	1.16615	3687	13969	30259	12603	0	1.34286	0.0187878	liver	C7
E9.5_r2#TGGCGCATCCATGACA-1	E9.5_r2	11.26	2866	12105	1177	0.200083	1	0.872833	3133	16152	30250	10965	1.42088	1.74286	0.0194545	intestine	C1
E9.5_r2#ACCGGGTGTGAATGTA-1	E9.5_r2	6.904	1447	6776	953	0.112026	1	0.765293	3121	17132	30243	9990	0	1	0.0157557	lung	C8b
E9.5_r2#AGCCCGAGTGTCGTCG-1	E9.5_r2	12.043	2597	10689	1095	0.176836	1	1.21967	4016	13616	30223	12591	7.0942	2.17143	0.0181153	colon	C13
E9.5_r2#TCACTCGTCAGTCTTT-1	E9.5_r2	8.369	1399	5857	795	0.0970087	1	0.722764	3143	17523	30188	9522	0	0.657143	0.0131675	colon	C12
E9.5_r2#CCAATGAGTATTCTCT-1	E9.5_r2	6.558	1626	7483	845	0.123961	1	0.858903	3269	16237	30183	10677	0	0.428571	0.0139979	intestine	C4
E9.5_r2#GCAGATTGTCAATACC-1	E9.5_r2	15.17	3455	12734	1137	0.211072	1	0.950281	3422	15467	30165	11276	0	0.0285714	0.0188463	stomach	C8a
E9.5_r2#ACAGAAAAGCTACGTT-1	E9.5_r2	13.182	2077	7980	948	0.132404	1	0.820406	3185	16554	30135	10396	0	1.48571	0.0157292	intestine	C2
E9.5_r2#ACTACCCGTAATGCAA-1	E9.5_r2	15.954	3690	13908	1195	0.230762	1	1.13164	3485	14137	30135	12513	0	1.54286	0.0198274	colon	C13
E9.5_r2#TCTATTGAGTGTCACT-1	E9.5_r2	15.7	3227	12366	835	0.205299	1	0.870737	3127	16099	30117	10891	0	0.685714	0.0138626	lung	C8b
E9.5_r2#TTCGCGTAGGTGATGC-1	E9.5_r2	13.823	2911	11565	929	0.19211	1	1.40243	4153	12529	30100	13418	0	0.771429	0.0154319	pharynx	C11
E9.5_r2#GTCGTAACAGAGAGAA-1	E9.5_r2	12.548	2915	11896	1124	0.197634	1	1.54943	4293	11805	30096	13998	0	1.51429	0.0186736	liver	C6
E9.5_r2#GTTATTCCATGCACTA-1	E9.5_r2	7.456	1491	6608	762	0.109811	1	0.910349	3256	15750	30088	11082	0	0.257143	0.0126629	unidentified	C14
E9.5_r2#ACGTGGCGTCACCCGA-1	E9.5_r2	14.26	2218	8256	1055	0.137293	1	0.783968	3308	16854	30067	9905	0	0.657143	0.0175442	unidentified	C14
E9.5_r2#CGGTGCAGTCAGAAAT-1	E9.5_r2	16.99	4144	15598	1108	0.259387	1	1.08105	3728	14448	30067	11891	1.67457	1.77143	0.0184255	pharynx	C11
E9.5_r2#CTAGGGCTCCAGGTCG-1	E9.5_r2	14.643	2943	11765	999	0.195646	1	1.36005	3814	12740	30067	13513	0	0.857143	0.0166129	colon	C12
E9.5_r2#CTTTGCGAGATCACCT-1	E9.5_r2	17.979	4222	16089	979	0.267704	1	1.054	3540	14630	30050	11880	7.0942	2.17143	0.0162895	pharynx	C11
E9.5_r2#GATTGACTCCGGAAAG-1	E9.5_r2	14.569	2965	11249	1001	0.187346	1	1.39391	4091	12541	30022	13390	0	1.08571	0.0166711	liver	C6
E9.5_r2#GTCACCTGTGCCCAGT-1	E9.5_r2	14.618	3381	13073	1367	0.217753	1	0.339073	752	22417	30018	6849	0	0.314286	0.0227697	esophagus	C9
E9.5_r2#CGCTGGAAGTTGTCCA-1	E9.5_r2	15.096	3057	12037	888	0.200543	1	0.714327	2930	17506	30011	9575	14.7857	2.62857	0.0147946	esophagus	C9
E9.5_r2#CGTTCCATCTGTAGAC-1	E9.5_r2	11.006	2162	9552	1032	0.159142	1	1.05302	3520	14618	30011	11873	0	0.142857	0.0171937	colon	C12
E9.5_r2#GAGGATGGTGCAAGAC-1	E9.5_r2	12.061	2820	11687	1029	0.194738	1	1.12424	3619	14126	30007	12262	0	1.48571	0.017146	esophagus	C9
E9.5_r2#GCACCTTGTCTCTAAG-1	E9.5_r2	7.745	1279	5436	702	0.0906877	1	0.779539	2886	16842	29971	10243	0	0.742857	0.0117113	liver	C6
E9.5_r2#GGTAGGATCCCGAAGC-1	E9.5_r2	8.093	1594	6847	735	0.1143	1	0.784876	3705	16781	29952	9466	19.6614	2.88571	0.0122696	esophagus	C9
E9.5_r2#GTACTTTGTGTGAGGT-1	E9.5_r2	16.027	3278	12903	1097	0.215409	1	0.759074	2988	17026	29950	9936	0	0.714286	0.0183139	esophagus	C9
E9.5_r2#TTGCGGGTCGCTATTT-1	E9.5_r2	11.486	3022	12056	992	0.201302	1	1.09259	3688	14310	29945	11947	0	0.685714	0.0165637	pharynx	C11
E9.5_r2#TGCTCGTCATCGGCTG-1	E9.5_r2	7.023	1525	6968	832	0.116409	1	0.919756	3354	15590	29929	10985	0	0.228571	0.0138996	unidentified	C14
E9.5_r2#TTCATCACAACGCACC-1	E9.5_r2	11.951	2740	11145	943	0.18624	1	1.35173	3810	12723	29921	13388	0	0.742857	0.0157582	liver	C6
E9.5_r2#GCCAGCATCGCATAAC-1	E9.5_r2	12.834	2599	10358	1035	0.17313	1	1.22425	3927	13449	29914	12538	0	0.828571	0.0172996	intestine	C4
E9.5_r2#TTTGTGTTCGAGCGCT-1	E9.5_r2	15.779	3275	12887	1041	0.215494	1	0.63046	2607	18339	29901	8955	0	0.828571	0.0174074	esophagus	C9
E9.5_r2#AGATAGATCTTCCACG-1	E9.5_r2	14.419	3051	12269	977	0.20547	1	1.40716	4168	12403	29856	13285	0	0.657143	0.0163619	colon	C12
E9.5_r2#GAGCATTCAAAGGAAG-1	E9.5_r2	15.823	3332	12569	1039	0.210515	1	1.09333	3450	14261	29853	12142	0	1.08571	0.0174019	colon	C13
E9.5_r2#TTCTAACTCCTCCCAA-1	E9.5_r2	16.809	3684	14259	1165	0.238972	1	0.889783	2994	15787	29834	11053	0	1.02857	0.0195247	colon	C13
E9.5_r2#AAACGAATCACCACAA-1	E9.5_r2	8.355	1983	8879	908	0.148917	1	0.674549	2901	17803	29812	9108	3.59542	1.91429	0.0152288	esophagus	C9
E9.5_r2#AACTTGGTCCGATGCG-1	E9.5_r2	10.233	2248	9853	936	0.165269	1	0.799952	3224	16561	29809	10024	0	0.685714	0.0157	pharynx	C11
E9.5_r2#TCAAGACTCCTCAAGA-1	E9.5_r2	7.779	1705	7630	1042	0.127986	1	0.865682	3315	15977	29808	10516	1.67457	1.77143	0.0174785	intestine	C1
E9.5_r2#TAGACTGGTGGTAAGC-1	E9.5_r2	13.648	2750	11153	1110	0.187106	1	1.16081	3865	13793	29804	12146	0	1.37143	0.0186217	intestine	C2
E9.5_r2#GGTGAAGTCCTAAAGC-1	E9.5_r2	16.627	3367	12855	1131	0.215768	1	1.22605	4010	13382	29789	12397	0	0.314286	0.0189835	colon	C13
E9.5_r2#TTTGGTTGTAGCAGGT-1	E9.5_r2	9.009	2161	9600	873	0.161133	1	1.19634	3875	13563	29789	12351	2.46715	1.82857	0.0146531	colon	C13
E9.5_r2#AGCGATTTCGCGGCAT-1	E9.5_r2	16.239	3354	12390	1203	0.207991	1	1.08491	3839	14286	29785	11660	0	0.8	0.0201947	liver	C7
E9.5_r2#GCATGATCAGTAAGCG-1	E9.5_r2	6.974	1680	7584	838	0.127317	1	0.781553	3573	16718	29784	9493	0	0.571429	0.014068	pharynx	C11
E9.5_r2#TAAGTGCCAAGCAGGT-1	E9.5_r2	10.845	2010	7875	1013	0.132202	1	0.797682	2956	16568	29784	10260	0	0.828571	0.0170058	intestine	C1
E9.5_r2#CCTCCCTTCTTCTTCC-1	E9.5_r2	12.483	2408	9937	867	0.166829	1	0.719019	2861	17325	29782	9596	0	1.28571	0.0145558	esophagus	C9
E9.5_r2#TTGCTTAAGAAATACC-1	E9.5_r2	15.645	2868	11392	912	0.191411	1	1.2148	4115	13436	29758	12207	0	0.657143	0.0153236	pharynx	C11
E9.5_r2#GCGAGTCCATAGCCAT-1	E9.5_r2	15.041	2461	9460	1233	0.158976	1	0.904314	2796	15624	29753	11333	0	0.457143	0.0207206	esophagus	C9
E9.5_r2#TCCCACAAGACACAAT-1	E9.5_r2	13.094	2850	11399	802	0.191593	1	1.019	3373	14734	29748	11641	0	0.885714	0.0134799	pharynx	C11
E9.5_r2#CACAGATCACCTATTT-1	E9.5_r2	10.991	1987	8005	927	0.13461	1	0.905293	3218	15606	29734	10910	0	0.2	0.0155882	esophagus	C9
E9.5_r2#AGCTGATGTTTGAAGA-1	E9.5_r2	12.966	2750	11162	1011	0.187729	1	1.049	3182	14509	29729	12038	0	0.514286	0.0170036	unidentified	C14
E9.5_r2#GATGGCCAGTCCTTCC-1	E9.5_r2	17.007	2817	10907	1424	0.183496	1	0.968864	3592	15095	29720	11033	0	0.828571	0.0239569	lung	C8b
E9.5_r2#GGTCATAGTTCACGTA-1	E9.5_r2	11.16	1950	8026	974	0.135081	1	0.865846	3317	15922	29708	10469	0	0.285714	0.0163929	esophagus	C9
E9.5_r2#CCGAAGCGTCATTGCA-1	E9.5_r2	12.992	2841	11363	999	0.191361	1	0.910553	3159	15540	29690	10991	0	1	0.0168238	liver	C6
E9.5_r2#GTTACGACAAGGGTAC-1	E9.5_r2	10.094	2192	9228	875	0.155469	1	0.960238	3424	15140	29678	11114	0	0.571429	0.0147416	pharynx	C11
E9.5_r2#GCAAAGGAGTCGCCTG-1	E9.5_r2	18.38	3555	13426	1384	0.226248	1	0.873406	3044	15838	29671	10789	0	0.0571429	0.0233224	esophagus	C9
E9.5_r2#ACCAAACTCCAACGCG-1	E9.5_r2	20.406	3617	13272	1211	0.223728	1	0.695593	2761	17493	29661	9407	0	0.428571	0.020414	lung	C8b
E9.5_r2#ACCAAACAGACCCATT-1	E9.5_r2	11.649	2153	8601	1019	0.145003	1	0.865048	3376	15902	29658	10380	0	1.17143	0.0171792	intestine	C1
E9.5_r2#TAGTCCCGTTCAGAAA-1	E9.5_r2	15.853	2850	10502	969	0.177064	1	0.836854	3275	16145	29656	10236	0	0.742857	0.0163373	lung	C8b
E9.5_r2#TGTTAGGTCGCGCTGA-1	E9.5_r2	15.509	2984	11024	917	0.18589	1	1.1003	3708	14118	29652	11826	0	1	0.0154627	esophagus	C9
E9.5_r2#AAACGAAAGCTGGAGT-1	E9.5_r2	15.13	3232	12208	1058	0.205882	1	1.40435	3794	12331	29648	13523	0	0.714286	0.0178427	liver	C6
E9.5_r2#GCCCAGATCGGATAGG-1	E9.5_r2	15.283	2848	10914	1142	0.184234	1	0.789188	3020	16555	29620	10045	0.233803	1.62857	0.0192775	intestine	C1
E9.5_r2#TGATGCATCGGATGTT-1	E9.5_r2	15.608	3145	12548	1150	0.211845	1	0.834149	3173	16147	29616	10296	0	1.17143	0.0194152	esophagus	C9
E9.5_r2#GCGCATGGTAAGTCTC-1	E9.5_r2	20.274	3522	13420	1205	0.226636	1	0.961508	3571	15094	29607	10942	0	0.942857	0.0203499	stomach	C8a
E9.5_r2#ATATTCCTCCATTGTT-1	E9.5_r2	11.413	1902	7571	880	0.127893	1	0.785008	3251	16582	29599	9766	0.692123	1.68571	0.0148654	unidentified	C14
E9.5_r2#AACCAACAGGCAGTAC-1	E9.5_r2	14.261	3068	12480	1281	0.210918	1	0.974308	3557	14985	29585	11043	15.2111	2.65714	0.0216495	esophagus	C9
E9.5_r2#GAAGTGGTCGCGCTGA-1	E9.5_r2	10.771	1795	6938	861	0.117291	1	0.672661	2466	17682	29576	9428	0	0.8	0.0145557	intestine	C2
E9.5_r2#CCGTACTTCAAATGGA-1	E9.5_r2	13.464	2781	10659	885	0.180319	1	1.46095	4207	12010	29556	13339	0	0.742857	0.0149716	colon	C12
E9.5_r2#ATATTCCGTATTCTCT-1	E9.5_r2	12.753	2692	10940	995	0.185148	1	0.951	2861	15143	29544	11540	0	0.628571	0.0168393	unidentified	C14
E9.5_r2#GCAGCTGAGACTAGGC-1	E9.5_r2	19.064	3976	15482	1252	0.262034	1	0.684553	1748	17537	29542	10257	23.956	3.08571	0.0211902	esophagus	C9
E9.5_r2#ACAAGCTCAGAGAGAA-1	E9.5_r2	9.882	2136	8698	987	0.147394	1	0.979073	3442	14909	29506	11155	0	1.2	0.0167254	stomach	C8a
E9.5_r2#TAAGCCAAGGTAAGCC-1	E9.5_r2	11.804	2283	9709	952	0.164587	1	1.3771	4145	12408	29495	12942	0.460172	1.65714	0.0161383	intestine	C1
E9.5_r2#GATTAGCTCGAGTTAC-1	E9.5_r2	7.752	1284	5688	819	0.0964722	1	0.868424	3384	15778	29480	10318	0	1.05714	0.0138908	colon	C12
E9.5_r2#GGAATCTTCCCAGCGA-1	E9.5_r2	9.731	2118	9347	848	0.158547	1	0.792133	3015	16448	29477	10014	0	1.08571	0.0143841	esophagus	C9
E9.5_r2#GGGTCTGTCTATCTCA-1	E9.5_r2	7.188	1735	7710	872	0.130784	1	0.728189	2796	17056	29476	9624	0	0.971429	0.0147917	intestine	C1
E9.5_r2#GTGGATTTCCATGACA-1	E9.5_r2	8.99	2229	9894	1013	0.167934	1	1.14022	3284	13764	29458	12410	0	0.714286	0.017194	liver	C6
E9.5_r2#ATGTACGCACATAAAG-1	E9.5_r2	10.302	2440	10248	866	0.174126	1	0.769513	2877	16630	29427	9920	0	0.342857	0.0147144	pharynx	C11
E9.5_r2#CTCTAGCAGTTAGCAA-1	E9.5_r2	11.265	2395	10093	865	0.171568	1	0.935896	3222	15194	29414	10998	11.1263	2.42857	0.0147039	intestine	C1
E9.5_r2#GAAGAGCTCCATTGAG-1	E9.5_r2	9.387	2484	11021	998	0.187387	1	1.3086	3553	12738	29407	13116	0	1.02857	0.0169687	pharynx	C11
E9.5_r2#TTGAGTGGTTTCCTAT-1	E9.5_r2	9.17	1630	6928	849	0.117815	1	0.895314	3141	15513	29402	10748	0	1.05714	0.0144378	unidentified	C14
E9.5_r2#TACATGGGTTTCGTTT-1	E9.5_r2	14.497	3170	11627	980	0.197839	1	1.1116	3288	13916	29385	12181	0	0.342857	0.0166752	colon	C12
E9.5_r2#ACCTGCTAGATGTTCC-1	E9.5_r2	8.908	1750	7480	908	0.127297	1	1.14343	3585	13707	29380	12088	0	1.02857	0.0154527	colon	C12
E9.5_r2#TTGAGTGCAAAGCTGG-1	E9.5_r2	11.929	2494	10157	987	0.172897	1	0.986273	3352	14788	29373	11233	0	0.542857	0.0168011	unidentified	C10
E9.5_r2#ACTTCCGCACTGATTG-1	E9.5_r2	12.859	2721	10459	899	0.178044	1	1.04384	3514	14371	29372	11487	0	0.742857	0.0153037	stomach	C8a
E9.5_r2#TAATTCCTCCAGTACA-1	E9.5_r2	7.362	1621	7555	819	0.128644	1	0.877854	3117	15637	29364	10610	0	0.257143	0.0139456	colon	C13
E9.5_r2#TCGTTCGCAGGTAACG-1	E9.5_r2	16.84	3206	12411	763	0.211417	1	0.903008	3460	15424	29352	10468	0	0.371429	0.0129974	intestine	C2
E9.5_r2#AGCGTATCATCCCGGA-1	E9.5_r2	14.987	3103	12130	1012	0.206707	1	0.790286	2949	16389	29341	10003	0	0.714286	0.0172455	esophagus	C9
E9.5_r2#GCTTTCGGTCACCCGA-1	E9.5_r2	8.948	1324	5781	763	0.098551	1	0.695278	3247	17301	29330	8782	0	0.971429	0.0130072	pharynx	C11
E9.5_r2#CCGAAGCTCACTAGCA-1	E9.5_r2	7.758	1336	6143	629	0.104769	1	0.731557	3495	16931	29317	8891	0	0.8	0.0107276	colon	C12
E9.5_r2#GTGACATTCCATGACA-1	E9.5_r2	6.586	1593	7391	887	0.126066	1	0.752915	3104	16723	29314	9487	20.5928	2.91429	0.0151293	intestine	C1
E9.5_r2#TCGAGCGAGGGTATCG-1	E9.5_r2	11.169	1647	7006	911	0.119511	1	0.706907	3225	17172	29311	8914	9.23095	2.31429	0.0155402	esophagus	C9
E9.5_r2#GCCTACTGTTCCAATG-1	E9.5_r2	11.844	2566	10907	897	0.186088	1	0.614033	2439	18157	29306	8710	0	0.457143	0.015304	pharynx	C11
E9.5_r2#TTCGTTACATCTGCAA-1	E9.5_r2	15.724	2271	8212	1109	0.140108	1	0.963946	3188	14922	29306	11196	0	1.51429	0.018921	unidentified	C14
E9.5_r2#GAACGTTCATTGAACC-1	E9.5_r2	8.677	1319	6103	1314	0.104129	1	1.2891	3409	12802	29305	13094	0	1.11429	0.0224194	liver	C6
E9.5_r2#TATCGAGGTCCGTCGA-1	E9.5_r2	13.321	2489	9770	910	0.166695	1	1.08473	3464	14057	29305	11784	0	1.25714	0.0155264	colon	C12
E9.5_r2#TGATCAGCACTCGGAC-1	E9.5_r2	16.327	3125	11988	1154	0.204629	1	0.871454	3082	15652	29292	10558	0	1.28571	0.0196982	intestine	C1
E9.5_r2#AACCTGAGTTTCGTTT-1	E9.5_r2	16.877	3341	12946	1130	0.221065	1	0.946099	3208	15046	29281	11027	0	0.771429	0.0192958	liver	C7
E9.5_r2#AGTGTACTCGGTTAGT-1	E9.5_r2	12.564	2925	11352	1145	0.193886	1	0.978308	3358	14798	29275	11119	0.460172	1.65714	0.0195559	lung	C8b
E9.5_r2#CCAGAATCAAGGAACC-1	E9.5_r2	13.334	2680	10653	871	0.181984	1	1.30446	4150	12701	29269	12418	0	0.457143	0.0148792	intestine	C4
E9.5_r2#GGAACTTGTAGCAGGT-1	E9.5_r2	13.601	2816	11279	902	0.192751	1	1.19342	4060	13339	29258	11859	0	0.685714	0.0154146	unidentified	C14
E9.5_r2#CCAGATATCGTTTGAG-1	E9.5_r2	16.344	2930	11351	987	0.194074	1	1.29635	4227	12735	29244	12282	0	0.4	0.0168753	unidentified	C14
E9.5_r2#TCAAGGTTCCGGCTGA-1	E9.5_r2	14.995	2764	10920	1059	0.186769	1	0.748131	2845	16723	29234	9666	0	0.514286	0.0181125	intestine	C1
E9.5_r2#TGCATTTGTAGAATAC-1	E9.5_r2	12.557	2454	10161	1108	0.173793	1	0.741926	3152	16782	29233	9299	0	1.31429	0.0189512	intestine	C1
E9.5_r2#TTGCACCAGCTCCATA-1	E9.5_r2	12.061	2345	9321	861	0.159442	1	0.846844	3016	15827	29230	10387	0	0.428571	0.014728	pharynx	C11
E9.5_r2#GCACCTTTCAATTCCT-1	E9.5_r2	10.184	2376	10284	853	0.175927	1	1.46379	3755	11863	29228	13610	0	0.342857	0.0145922	pharynx	C11
E9.5_r2#GCCAGCAAGTGTTCCA-1	E9.5_r2	9.906	1926	7800	705	0.133488	1	0.657928	2745	17622	29216	8849	0	1.2	0.0120653	pharynx	C11
E9.5_r2#TGCACCTAGCGCCTAC-1	E9.5_r2	16.303	2758	10582	954	0.181137	1	0.968196	3362	14841	29210	11007	0	0.171429	0.01633	stomach	C8a
E9.5_r2#CAAGAAAGTGAGTAAT-1	E9.5_r2	12.798	2805	11745	936	0.201079	1	1.34183	3865	12471	29205	12869	0	0.914286	0.0160247	liver	C6
E9.5_r2#CTGGCAGAGAATATCG-1	E9.5_r2	12.501	2803	11216	987	0.192068	1	0.978452	3502	14758	29198	10938	0	0.942857	0.0169018	esophagus	C9
E9.5_r2#ATATTCCCATCGGCTG-1	E9.5_r2	14.513	2873	11189	882	0.191776	1	1.36268	3638	12347	29172	13187	0	0.514286	0.0151172	colon	C13
E9.5_r2#GTTATGGTCGTTGTTT-1	E9.5_r2	17.67	3498	13320	1010	0.228317	1	1.19654	3865	13280	29170	12025	0	0.914286	0.0173123	intestine	C4
E9.5_r2#CTGGGACTCTCTGACC-1	E9.5_r2	10.168	2434	10227	846	0.17533	1	0.934147	3269	15079	29165	10817	0.233803	1.62857	0.0145037	esophagus	C9
E9.5_r2#GCGAGAATCAAATGGA-1	E9.5_r2	9.41	2110	9008	886	0.154564	1	0.929929	3298	15099	29140	10743	0	0.228571	0.0152025	intestine	C2
E9.5_r2#GTCACCTTCAGGGTTT-1	E9.5_r2	15.714	3206	11925	973	0.20463	1	0.990844	3385	14636	29138	11117	0	0.142857	0.0166964	colon	C12
E9.5_r2#ATATTCCAGAACTAAC-1	E9.5_r2	14.816	3367	13086	1115	0.224591	1	1.17459	3529	13397	29133	12207	0	1.02857	0.0191364	colon	C13
E9.5_r2#TCCCACATCGCCCTTA-1	E9.5_r2	12.603	2915	12156	1075	0.208723	1	1.18504	3646	13327	29120	12147	0	1.02857	0.0184581	liver	C6
E9.5_r2#TTACGTTCAAAGGAAG-1	E9.5_r2	14.529	3111	12392	1103	0.212841	1	1.09824	3405	13874	29111	11832	0	1.4	0.0189447	liver	C6
E9.5_r2#ACCGGGTTCCAGTACA-1	E9.5_r2	10.798	2432	10036	994	0.172404	1	1.07692	3485	14014	29106	11607	7.0942	2.17143	0.0170755	esophagus	C9
E9.5_r2#CCTATTAGTTTCACCC-1	E9.5_r2	15.204	3171	11886	1028	0.204199	1	0.844828	3015	15776	29104	10313	0	0.657143	0.0176608	unidentified	C14
E9.5_r2#ATGTCTTCAGAAAGAG-1	E9.5_r2	12.638	1953	7479	917	0.128492	1	0.709929	2927	17020	29103	9156	0	0.4	0.0157544	colon	C12
E9.5_r2#CTCTCGAAGTGATCTC-1	E9.5_r2	15.428	2758	10953	1149	0.188248	1	0.712906	2633	16984	29092	9475	0	0.514286	0.0197477	esophagus	C9
E9.5_r2#ACGGATTCAGTATACC-1	E9.5_r2	10.742	2300	9909	969	0.170316	1	1.20446	3838	13196	29090	12056	0	1.05714	0.0166552	liver	C6
E9.5_r2#TGTTAGGTCCGAGAGA-1	E9.5_r2	14.734	2076	7722	1030	0.132772	1	0.798392	3132	16170	29080	9778	0	1.28571	0.0177098	esophagus	C9
E9.5_r2#CCCTCTCAGCTGGAGT-1	E9.5_r2	9.828	1876	7607	1017	0.130799	1	0.727807	2884	16830	29079	9365	0	0.8	0.0174868	lung	C8b
E9.5_r2#TCAGCTCTCTGGCCAG-1	E9.5_r2	11.428	1864	7425	1033	0.12774	1	0.905271	3406	15254	29063	10403	1.67457	1.77143	0.0177717	intestine	C4
E9.5_r2#ACCCAAACATTTGTTC-1	E9.5_r2	16.223	2933	12002	1325	0.206568	1	0.799827	3085	16141	29051	9825	0	1.17143	0.0228047	esophagus	C9
E9.5_r2#CCAGAATTCCATATCT-1	E9.5_r2	18.682	3453	13552	1340	0.233317	1	0.756502	2580	16534	29042	9928	0	1.14286	0.02307	esophagus	C9
E9.5_r2#GTTATGGGTCAGGCTC-1	E9.5_r2	9.911	1967	8194	884	0.141096	1	1.08779	3830	13908	29037	11299	0	0.457143	0.015222	unidentified	C14
E9.5_r2#GGGTGTCGTACCAAGG-1	E9.5_r2	16.512	3669	14178	1467	0.244145	1	0.728436	1789	16799	29036	10448	0	1.57143	0.0252617	intestine	C2
E9.5_r2#TTTGGCCGTTTGCGAT-1	E9.5_r2	8.301	1857	8345	969	0.143716	1	1.0056	3125	14476	29033	11432	0	0.657143	0.0166879	pharynx	C11
E9.5_r2#GTTACTTAGCCATCAT-1	E9.5_r2	13.004	3126	12087	1151	0.208203	1	1.01688	3221	14392	29027	11414	0	1.11429	0.0198264	liver	C6
E9.5_r2#CCCACATGTATATGGA-1	E9.5_r2	13.409	2045	7936	893	0.136705	1	0.941019	3304	14954	29026	10768	0	0.114286	0.0153828	lung	C8b
E9.5_r2#GTGTCCTGTAGAAGCC-1	E9.5_r2	8.359	1334	5824	672	0.100352	1	0.797671	3113	16142	29018	9763	9.60186	2.34286	0.011579	esophagus	C9
E9.5_r2#AACCGATCACGACGAA-1	E9.5_r2	7.174	1268	6073	655	0.104671	1	0.710596	3186	16959	29010	8865	0	1.08571	0.0112892	pharynx	C11
E9.5_r2#GCTCACTAGACCGCAA-1	E9.5_r2	16.635	3545	13095	950	0.225745	1	0.758778	2771	16491	29004	9742	19.2007	2.85714	0.0163771	esophagus	C9
E9.5_r2#ACAAACCAGCGCACAA-1	E9.5_r2	14.259	2866	11134	958	0.191959	1	1.23377	3495	12983	29001	12523	2.46715	1.82857	0.0165167	pharynx	C11
E9.5_r2#GATCATGGTTTAAGGA-1	E9.5_r2	15.246	1894	7334	1194	0.126496	1	0.869414	3454	15507	28989	10028	1.42088	1.74286	0.020594	colon	C12
E9.5_r2#AACCTTTTCTATCCTA-1	E9.5_r2	16.055	2854	10885	914	0.187763	1	1.04314	3062	14187	28986	11737	0	0.314286	0.0157662	esophagus	C9
E9.5_r2#TCCCACAGTTGAAGCG-1	E9.5_r2	13.995	2417	9916	874	0.171048	1	0.765824	3043	16415	28986	9528	0	0.371429	0.0150762	intestine	C1
E9.5_r2#TTACTTGCAGTCAGAG-1	E9.5_r2	8.757	1760	7613	815	0.131322	1	0.902593	3087	15235	28986	10664	0	0.742857	0.0140585	pharynx	C11
E9.5_r2#CTCTCGACAAGCCAGA-1	E9.5_r2	14.953	2575	10272	1098	0.177373	1	0.916854	3063	15106	28956	10787	0	1.2	0.0189598	intestine	C1
E9.5_r2#CCGAAGCCACTCCACT-1	E9.5_r2	8.526	1929	8806	908	0.152085	1	1.08641	3690	13876	28951	11385	0	1.31429	0.0156817	liver	C6
E9.5_r2#CCGAAGCTCCTTTGAT-1	E9.5_r2	15.615	2957	11837	869	0.204488	1	0.999793	3303	14473	28943	11167	0	0.6	0.0150123	pharynx	C11
E9.5_r2#CGATGATAGTAGGTCG-1	E9.5_r2	12.792	2106	8257	985	0.142647	1	0.763143	3286	16415	28942	9241	0	0.857143	0.0170168	pharynx	C11
E9.5_r2#GGTAGGATCGTCGCAG-1	E9.5_r2	17.077	3208	11824	1255	0.204355	1	0.876378	2933	15418	28930	10579	0	0.142857	0.0216903	lung	C8b
E9.5_r2#GTCCATCTCCGTCAAA-1	E9.5_r2	13.503	3055	12229	909	0.211377	1	1.06533	3085	14006	28927	11836	23.4659	3.05714	0.015712	pharynx	C11
E9.5_r2#CATGCCTCATCTCACC-1	E9.5_r2	13.506	3267	13336	958	0.230591	1	1.43861	3762	11858	28917	13297	0	0.828571	0.0165647	colon	C12
E9.5_r2#GGGTGTCCACGTACAT-1	E9.5_r2	13.332	2821	11184	1003	0.193388	1	1.1966	3411	13164	28916	12341	0	0.971429	0.0173433	unidentified	C14
E9.5_r2#CTTTGCGCATTGAACC-1	E9.5_r2	14.341	2991	11062	1030	0.191338	1	1.11509	3526	13667	28907	11714	0	0.628571	0.0178158	pancreas	C5
E9.5_r2#ACAGAAAGTACGCAAG-1	E9.5_r2	17.889	3180	12585	1686	0.217726	1	0.655838	2813	17454	28901	8634	0	1.37143	0.0291685	intestine	C1
E9.5_r2#CCCTCTCTCGCATACA-1	E9.5_r2	9.561	2052	8903	914	0.154074	1	0.803608	2883	16019	28892	9990	0	1.42857	0.0158175	intestine	C1
E9.5_r2#GGCGTTGAGTAGGAAG-1	E9.5_r2	15.01	3032	11799	792	0.204199	1	1.06482	3787	13992	28891	11112	20.5928	2.91429	0.0137067	unidentified	C10
E9.5_r2#GTGTCAACATTTGTTC-1	E9.5_r2	13.626	3062	11887	938	0.205757	1	1.04401	3739	14132	28886	11015	0	1.31429	0.0162362	pancreas	C5
E9.5_r2#AGGCCCACAAGCAGGT-1	E9.5_r2	10.227	2293	9038	1075	0.15648	1	0.298575	610	22239	28879	6030	7.43957	2.2	0.0186121	esophagus	C9
E9.5_r2#GAATCTGTCGCTCTAC-1	E9.5_r2	14.347	2956	11464	995	0.198483	1	1.12424	3501	13595	28879	11783	0	0.4	0.0172271	esophagus	C9
E9.5_r2#CAACGGCTCAAGAGGC-1	E9.5_r2	15.183	2745	10596	965	0.18364	1	1.16999	3665	13295	28850	11890	0	0.4	0.0167244	colon	C13
E9.5_r2#GGAATCTGTAGGTCTT-1	E9.5_r2	12.887	2538	10242	931	0.177572	1	1.17177	3761	13279	28839	11799	0	0.6	0.0161413	unidentified	C14
E9.5_r2#TCAGCTCAGCATGATA-1	E9.5_r2	15.689	3502	13400	1298	0.232477	1	0.4819	1154	19448	28820	8218	0	0.771429	0.0225191	pharynx	C11
E9.5_r2#TTCGATTCACCTGAAT-1	E9.5_r2	11.415	2375	9948	844	0.172594	1	1.21514	3781	13010	28819	12028	0	1.57143	0.0146431	liver	C6
E9.5_r2#GGGTGTCTCTGCGTCT-1	E9.5_r2	12.72	2698	10791	970	0.187246	1	1.20788	3463	13051	28815	12301	24.9457	3.11429	0.0168315	unidentified	C10
E9.5_r2#CGCTATCCATCACAAC-1	E9.5_r2	11.028	2573	10459	816	0.181555	1	0.861204	3121	15476	28804	10207	0	0.571429	0.0141647	colon	C13
E9.5_r2#GAGGATGTCGTCCCTA-1	E9.5_r2	14.173	2641	10267	921	0.178358	1	0.82303	3097	15788	28782	9897	0	0.171429	0.0159996	intestine	C4
E9.5_r2#TGCTCACAGGGATCCA-1	E9.5_r2	7.861	1699	7738	1024	0.134429	1	0.770921	2691	16252	28781	9838	0	1.4	0.0177895	intestine	C1
E9.5_r2#CGCGCAACACAACGGA-1	E9.5_r2	16.197	2961	11633	899	0.202123	1	1.50431	4162	11491	28777	13124	0	0.542857	0.0156201	colon	C12
E9.5_r2#TTACGGAAGCACACCC-1	E9.5_r2	8.025	1536	6817	926	0.118482	1	1.09802	3531	13712	28768	11525	0	0.628571	0.0160943	unidentified	C14
E9.5_r2#TCAATTCCAGGACTGA-1	E9.5_r2	12.909	2549	10311	887	0.179241	1	0.945155	3190	14787	28763	10786	0	0.257143	0.0154191	colon	C13
E9.5_r2#GCTTGCTCATGCGTTA-1	E9.5_r2	11.55	2164	9295	893	0.16163	1	0.88848	2832	15226	28754	10696	0	0.457143	0.0155283	pharynx	C11
E9.5_r2#GTCACCTAGTATGCTC-1	E9.5_r2	14.921	2690	10987	865	0.191065	1	1.38665	4110	12047	28752	12595	3.59542	1.91429	0.0150424	intestine	C1
E9.5_r2#ACAGCGCTCCCAATAG-1	E9.5_r2	9.99	2144	9394	874	0.163476	1	1.04135	3198	14075	28732	11459	0	0.685714	0.0152095	pharynx	C11
E9.5_r2#CTTGAAGCAGTAACTC-1	E9.5_r2	11.798	2961	11820	1075	0.205852	1	0.524452	1073	18833	28710	8804	0	0.971429	0.0187217	liver	C6
E9.5_r2#CTTGTCGAGGCCAATG-1	E9.5_r2	13.778	2491	10594	1354	0.184532	1	0.6331	2714	17577	28705	8414	6.75324	2.14286	0.0235847	unidentified	C10
E9.5_r2#GACCAATCAAGTGGCA-1	E9.5_r2	14.42	3022	11869	1002	0.206777	1	1.01701	3425	14229	28700	11046	0	0.885714	0.0174564	intestine	C2
E9.5_r2#CACCTTGTCTCATATC-1	E9.5_r2	11.718	2728	11531	847	0.200917	1	1.57895	4012	11127	28696	13557	0	0.571429	0.0147582	colon	C12
E9.5_r2#TGCTCACTCTTCCAGC-1	E9.5_r2	12.882	2355	8916	850	0.155369	1	0.970673	3228	14560	28693	10905	0	0.285714	0.014812	colon	C12
E9.5_r2#AACATCGGTACGCAAG-1	E9.5_r2	14.504	2798	11344	897	0.197755	1	1.28251	3475	12566	28682	12641	0	0.485714	0.015637	pharynx	C11
E9.5_r2#CGGACCACAACACGGA-1	E9.5_r2	5.479	1151	5647	839	0.0985102	1	0.649612	2856	17375	28662	8431	1.93355	1.8	0.0146361	esophagus	C9
E9.5_r2#GTACTTTTCTTAAGCG-1	E9.5_r2	9.291	1966	8651	895	0.151004	1	1.07107	3570	13831	28645	11244	3.59542	1.91429	0.0156223	unidentified	C10
E9.5_r2#TCACAAGCAATGGCTT-1	E9.5_r2	12.567	1777	7181	1025	0.125362	1	0.804385	2778	15873	28641	9990	0	0.257143	0.0178939	lung	C8b
E9.5_r2#TGCTTCGCATTACTTC-1	E9.5_r2	15.934	3259	11320	1120	0.197653	1	0.391245	915	20583	28636	7138	23.956	3.08571	0.0195558	intestine	C1
E9.5_r2#TTATGTCAGGCCAGTA-1	E9.5_r2	7.882	1616	7167	803	0.125144	1	0.735455	3103	16500	28635	9032	19.2007	2.85714	0.0140213	esophagus	C9
E9.5_r2#GATCGTAGTGCCCTAG-1	E9.5_r2	12.223	2395	9472	957	0.16545	1	0.727415	3167	16571	28625	8887	14.364	2.6	0.0167162	intestine	C1
E9.5_r2#GGGACCTTCGTCGCAG-1	E9.5_r2	16.694	3996	15485	1530	0.270547	1	0.230141	495	23264	28618	4859	0	0.514286	0.0267314	lung	C8b
E9.5_r2#GCATGATTCGGTGATT-1	E9.5_r2	13.884	3134	12551	1051	0.219331	1	0.762365	3010	16235	28612	9367	0.233803	1.62857	0.0183664	esophagus	C9
E9.5_r2#TCAGGTACATTTGGTG-1	E9.5_r2	10.98	1852	7139	1027	0.12476	1	0.81865	3035	15732	28611	9844	0	0.285714	0.0179476	esophagus	C9
E9.5_r2#TGCTTCGAGCCTTTGA-1	E9.5_r2	17.91	3446	12634	1287	0.220843	1	0.959581	2959	14597	28604	11048	2.46715	1.82857	0.0224969	pharynx	C11
E9.5_r2#TCAGGTATCCAAGAGG-1	E9.5_r2	14.075	3099	11998	899	0.209836	1	0.970568	3292	14508	28589	10789	0	0.628571	0.0157228	lung	C8b
E9.5_r2#CCACGTTTCGGGATCC-1	E9.5_r2	8.896	2035	8437	767	0.147603	1	0.867974	3499	15300	28580	9781	2.46715	1.82857	0.0134185	intestine	C1
E9.5_r2#CTCAGCTAGTACCTCA-1	E9.5_r2	11.329	2277	9720	858	0.170049	1	0.901151	2893	15033	28580	10654	0	0.285714	0.0150105	colon	C12
E9.5_r2#ATTGTGGAGGGAAATG-1	E9.5_r2	9.52	2048	8900	981	0.155774	1	0.811937	3001	15766	28567	9800	0	1.14286	0.0171702	intestine	C2
E9.5_r2#AACTGGTTCGCGTTCT-1	E9.5_r2	16.356	2957	11507	886	0.201446	1	1.04812	3628	13945	28561	10988	0	0.142857	0.0155107	unidentified	C14
E9.5_r2#TGTGGCGAGTGTCACT-1	E9.5_r2	9.205	1613	6682	801	0.117031	1	0.665578	2743	17140	28548	8665	0	0.657143	0.014029	stomach	C8a
E9.5_r2#AGCGTGCCACCTATTT-1	E9.5_r2	16.286	3150	12221	983	0.214201	1	1.07605	3106	13741	28527	11680	0	0.485714	0.0172293	colon	C12
E9.5_r2#TGGCAATTCCACACCT-1	E9.5_r2	17.286	3483	13598	1075	0.238361	1	0.955708	3383	14585	28524	10556	0	0.8	0.0188438	intestine	C4
E9.5_r2#TGTAAGCAGAACGACC-1	E9.5_r2	7.373	1616	7516	950	0.131758	1	0.764648	2657	16163	28522	9702	0	1.2	0.0166538	esophagus	C9
E9.5_r2#TCCAGAATCCCTACGT-1	E9.5_r2	13.587	2875	10718	1025	0.187996	1	1.18504	3398	13046	28506	12062	0	0.428571	0.0179787	stomach	C8a
E9.5_r2#GCGCATGAGCTATCGT-1	E9.5_r2	8.021	1608	7488	806	0.131345	1	0.864656	3098	15287	28505	10120	0	0.285714	0.0141379	pharynx	C11
E9.5_r2#GCACGCATCTTCCAGC-1	E9.5_r2	13.692	2268	8931	1106	0.15669	1	0.967076	3468	14488	28499	10543	0	0.342857	0.0194042	esophagus	C9
E9.5_r2#GTAATCGTCTTCCACG-1	E9.5_r2	4.054	825	4434	763	0.0777922	1	0.963552	3388	14514	28499	10597	0	0.485714	0.0133864	unidentified	C15
E9.5_r2#TTGCAGATCACATCCC-1	E9.5_r2	14.197	3176	12404	1076	0.217675	1	1.16505	3177	13160	28492	12155	0	0.428571	0.0188825	colon	C13
E9.5_r2#AACCGATTCAGCCGAC-1	E9.5_r2	16.114	3434	13542	1058	0.237679	1	0.630401	893	17473	28488	10122	0	0.457143	0.0185692	pharynx	C11
E9.5_r2#CATAACGTCTGCGTCT-1	E9.5_r2	14.548	2586	10268	923	0.180223	1	0.782554	2956	15981	28487	9550	0.460172	1.65714	0.0162004	lung	C8b
E9.5_r2#CCTCCCTCACAATAAG-1	E9.5_r2	14.536	2995	11818	979	0.207435	1	1.48851	3559	11447	28486	13480	0	0.971429	0.0171839	colon	C12
E9.5_r2#TACGGATGTCACATTG-1	E9.5_r2	12.71	2240	8821	1343	0.154868	1	0.7825	2793	15977	28479	9709	0	0.857143	0.0235788	unidentified	C14
E9.5_r2#AAATGAGGTAGAAAGG-1	E9.5_r2	16.694	3094	11476	865	0.201574	1	0.993697	3583	14278	28466	10605	0	0.371429	0.0151936	lung	C8b
E9.5_r2#CGGACTGTCTCCTTGG-1	E9.5_r2	16.647	3161	11822	1058	0.207666	1	0.864902	2975	15263	28464	10226	0	1.42857	0.0185849	intestine	C1
E9.5_r2#GCGCATGGTAAACGGC-1	E9.5_r2	16.636	2890	10908	1018	0.191698	1	1.32595	3807	12232	28451	12412	0	0.285714	0.0178904	colon	C12
E9.5_r2#GTAGACTTCCTCCAGT-1	E9.5_r2	12.41	2607	10362	1032	0.182147	1	1.23564	3367	12723	28444	12354	0	1.11429	0.0181409	pancreas	C5
E9.5_r2#TCCGACTCAACGGGTA-1	E9.5_r2	12.528	2537	10468	830	0.184017	1	1.29416	3739	12398	28443	12306	0	0.142857	0.0145906	colon	C12
E9.5_r2#GTAGGAGAGGCTTAAA-1	E9.5_r2	13.768	2510	9562	810	0.168096	1	1.26539	3394	12555	28442	12493	0	0.485714	0.0142395	colon	C12
E9.5_r2#TTACGGATCGGTCAGC-1	E9.5_r2	12.867	2716	11136	921	0.195767	1	1.15014	3540	13228	28442	11674	6.08469	2.11429	0.0161908	pharynx	C11
E9.5_r2#CTCCCAATCCTATCCG-1	E9.5_r2	16.017	3009	11671	936	0.205179	1	1.07054	2972	13736	28441	11733	0	0.657143	0.0164551	pharynx	C11
E9.5_r2#AACAAAGTCCCGAAGC-1	E9.5_r2	14.815	2858	11677	1300	0.205292	1	0.866019	2781	15241	28440	10418	0	1.05714	0.0228551	liver	C6
E9.5_r2#ACCAAACTCTCTGTTA-1	E9.5_r2	9.728	1459	6068	742	0.106681	1	0.797043	2987	15826	28440	9627	0	0.714286	0.013045	intestine	C4
E9.5_r2#GCAAAGGGTCATAGAA-1	E9.5_r2	11.446	2601	10559	875	0.185649	1	1.10964	3396	13480	28438	11562	5.11596	2.02857	0.0153843	esophagus	C9
E9.5_r2#GACCGACTCCGATTGA-1	E9.5_r2	15.945	2770	10565	953	0.185801	1	0.830833	2745	15529	28431	10157	0	0.514286	0.0167599	pharynx	C11
E9.5_r2#GTGCACGAGCGTGTTT-1	E9.5_r2	9.141	1671	7135	829	0.125497	1	1.53971	4015	11193	28427	13219	0	1.11429	0.0145812	unidentified	C15
E9.5_r2#TTTGAGGAGAGCCACA-1	E9.5_r2	15.324	3165	11913	956	0.209559	1	1.18528	3484	13007	28424	11933	0	0.257143	0.0168168	unidentified	C14
E9.5_r2#TGCCTCAGTCTGATTG-1	E9.5_r2	11.991	1635	6454	894	0.113651	1	0.629311	2965	17427	28394	8002	0	1	0.0157428	pharynx	C11
E9.5_r2#TGGGTTATCCAGTTAG-1	E9.5_r2	13.593	2533	10168	902	0.179083	1	0.941128	2756	14625	28389	11008	0	0.228571	0.0158864	unidentified	C14
E9.5_r2#GTTATGGCAAGCTTTG-1	E9.5_r2	8.751	2002	8863	989	0.156116	1	0.767167	2818	16063	28386	9505	0	1.54286	0.0174206	esophagus	C9
E9.5_r2#TGGAAGGTCCTAAGTG-1	E9.5_r2	13.547	2456	9610	876	0.169309	1	1.35734	3913	12039	28380	12428	0	0.771429	0.0154334	colon	C13
E9.5_r2#TTCGATTAGGACTAGC-1	E9.5_r2	16.762	3022	10787	915	0.1902	1	1.11999	3336	13376	28357	11645	0	0.485714	0.0161336	unidentified	C14
E9.5_r2#TTGAGCAAGCCATGGA-1	E9.5_r2	9.909	2372	9827	985	0.17331	1	1.27573	3178	12458	28351	12715	0	1.25714	0.0173715	pharynx	C11
E9.5_r2#CATTCATTCGTCAACA-1	E9.5_r2	14.991	2907	11350	920	0.200176	1	1.35016	3469	12063	28350	12818	1.42088	1.74286	0.0162257	esophagus	C9
E9.5_r2#CTTGTCGCAACTCGAT-1	E9.5_r2	11.21	2689	11127	861	0.196424	1	0.762539	2960	16070	28324	9294	0	0.228571	0.0151991	pharynx	C11
E9.5_r2#AACAGTCTCTCGGCGA-1	E9.5_r2	11.014	2414	10078	888	0.177925	1	1.14667	3428	13193	28321	11700	0	0.4	0.0156774	pharynx	C11
E9.5_r2#TCAATTCAGCCGCAAA-1	E9.5_r2	8.855	1972	8219	893	0.14515	1	1.1003	3491	13480	28312	11341	0	0.685714	0.0157707	colon	C12
E9.5_r2#TGTGGCGAGCAGAAAG-1	E9.5_r2	8.283	2033	8589	997	0.151771	1	1.15819	3403	13111	28296	11782	0	1.4	0.0176173	intestine	C1
E9.5_r2#TACTCGCGTATCCTTT-1	E9.5_r2	14.847	3239	12705	1038	0.224541	1	0.900383	3577	14887	28291	9827	0	0.571429	0.0183451	intestine	C4
E9.5_r2#ACTAGGTGTGTTAGAA-1	E9.5_r2	11.316	2143	8984	871	0.15879	1	1.14831	3093	13168	28289	12028	0.692123	1.68571	0.0153947	pancreas	C5
E9.5_r2#AACCAACAGCTTACCA-1	E9.5_r2	15.629	2936	10798	871	0.191007	1	0.967015	3087	14370	28266	10809	0	0.171429	0.0154072	unidentified	C14
E9.5_r2#CCCGTTAAGGGTATCG-1	E9.5_r2	20.7	4516	16938	1680	0.299692	1	0.956723	2005	14442	28259	11812	0	1.2	0.029725	liver	C6
E9.5_r2#ACATGGTAGGAGTCTG-1	E9.5_r2	7.738	1524	7024	828	0.124292	1	0.858703	3320	15202	28256	9734	0	1.11429	0.0146518	intestine	C1
E9.5_r2#GCGAGTCAGATCGAGC-1	E9.5_r2	8.073	1912	8345	907	0.147689	1	0.707689	2902	16544	28252	8806	0.460172	1.65714	0.016052	esophagus	C9
E9.5_r2#AGATTCGGTTTCAGCA-1	E9.5_r2	11.981	2753	11295	883	0.200025	1	1.16502	3228	13041	28234	11965	0	0.485714	0.0156372	pharynx	C11
E9.5_r2#ATTCGTTTCGGTGATT-1	E9.5_r2	12.495	1975	7677	1058	0.135958	1	0.888495	3147	14950	28233	10136	0	0.942857	0.0187369	colon	C12
E9.5_r2#GTCACCTCAATGGCTT-1	E9.5_r2	12.448	2678	10639	963	0.188521	1	0.865833	3028	15123	28217	10066	0	1.54286	0.0170642	intestine	C1
E9.5_r2#TTCGATTTCTGAGTAC-1	E9.5_r2	9.355	1885	8134	835	0.144133	1	1.22936	3701	12657	28217	11859	0	0.571429	0.014796	pharynx	C11
E9.5_r2#CGTAAACGTTTCGACA-1	E9.5_r2	11.924	2758	11020	909	0.195321	1	0.751304	2662	16108	28210	9440	0	1.31429	0.0161113	pharynx	C11
E9.5_r2#GCTCAGGTCCTCCAGT-1	E9.5_r2	15.267	2606	10004	1018	0.177319	1	0.8879	3142	14942	28209	10125	0	0.685714	0.0180439	unidentified	C14
E9.5_r2#AACCTTTAGACACAAT-1	E9.5_r2	15.317	3094	11337	993	0.200954	1	1.09103	3236	13490	28208	11482	0	0.828571	0.0176014	pharynx	C11
E9.5_r2#AACCTTTGTCTCAAAC-1	E9.5_r2	16.201	2798	10764	1139	0.190804	1	0.990614	3173	14170	28207	10864	9.60186	2.34286	0.02019	esophagus	C9
E9.5_r2#AGGCCCAGTACAAGCG-1	E9.5_r2	8.801	1960	7753	839	0.137494	1	0.766763	3100	15958	28194	9136	0	0.657143	0.0148791	unidentified	C14
E9.5_r2#CGTACAATCAGCACGC-1	E9.5_r2	13.986	2910	11653	858	0.206657	1	0.978804	3450	14248	28194	10496	0	0.171429	0.015216	pharynx	C11
E9.5_r2#GGAACTTTCGGTCTCT-1	E9.5_r2	11.691	2456	11112	808	0.197105	1	0.581197	2679	17827	28188	7682	0	0.714286	0.0143323	intestine	C3
E9.5_r2#TTACGGATCCTCCCAA-1	E9.5_r2	7.777	1732	7674	754	0.136175	1	0.675009	2685	16822	28177	8670	0	0.285714	0.0133797	colon	C12
E9.5_r2#TCAAGCAAGTAGTGTA-1	E9.5_r2	13.978	2986	11568	1148	0.205383	1	1.31215	3536	12180	28162	12446	0	1.31429	0.0203821	esophagus	C9
E9.5_r2#CTCAACCAGAGCGGTT-1	E9.5_r2	8.444	1629	7178	819	0.12745	1	1.06089	3643	13664	28160	10853	0	0.371429	0.0145419	unidentified	C15
E9.5_r2#GTTACGATCTCTTCCT-1	E9.5_r2	10.744	2485	10363	1037	0.184035	1	1.00978	3343	14009	28155	10803	0	0.257143	0.0184159	intestine	C4
E9.5_r2#CGGACTGTCGGTAGGA-1	E9.5_r2	13.76	2432	10010	825	0.177785	1	1.22212	3624	12669	28152	11859	0	0.457143	0.0146526	colon	C12
E9.5_r2#TGCATTTGTGCTTACA-1	E9.5_r2	7.565	1490	6916	814	0.122833	1	0.866596	2903	15082	28152	10167	0	0.6	0.0144572	unidentified	C14
E9.5_r2#AGGCGTCCACAGGTAG-1	E9.5_r2	16.446	2882	11233	1270	0.199556	1	1.0141	3307	13974	28145	10864	0	0.914286	0.0225617	unidentified	C14
E9.5_r2#TCAGCTCTCTGTCGGG-1	E9.5_r2	9.355	1989	9130	893	0.162207	1	1.20435	4125	12767	28143	11251	0	1.11429	0.0158654	liver	C6
E9.5_r2#AGCTGGCCAATGCCAT-1	E9.5_r2	6.595	1572	7114	926	0.126498	1	0.684176	2681	16696	28119	8742	0	0.8	0.0164657	lung	C8b
E9.5_r2#AAATGCCTCAGGGTTT-1	E9.5_r2	9.905	2436	10939	880	0.194547	1	0.667596	2819	16859	28114	8436	0	1.25714	0.0156506	intestine	C1
E9.5_r2#CAACGGCGTCTGATTG-1	E9.5_r2	12.361	1648	6699	1086	0.119242	1	0.847297	3094	15206	28090	9790	0	0.4	0.0193307	esophagus	C9
E9.5_r2#CTCCCAATCGTTACAG-1	E9.5_r2	13.173	2448	10133	849	0.180412	1	1.17613	3378	12905	28083	11800	0	0.885714	0.0151159	liver	C6
E9.5_r2#AACGTACGTGCAAGAC-1	E9.5_r2	16.487	2989	11286	930	0.200962	1	1.20564	3728	12731	28080	11621	0	1.11429	0.0165598	unidentified	C14
E9.5_r2#ATGTTTCTCCTAGAGT-1	E9.5_r2	10.747	1867	7354	843	0.130952	1	0.826158	3144	15376	28079	9559	0	0.942857	0.0150112	unidentified	C14
E9.5_r2#ATCCTGCGTTCTTAGG-1	E9.5_r2	18.913	3725	13412	911	0.238894	1	0.921355	2878	14610	28071	10583	0	0.428571	0.0162267	unidentified	C14
E9.5_r2#GATTGACGTCATAGAA-1	E9.5_r2	17.293	2908	11239	973	0.20026	1	1.14862	3242	13060	28061	11759	0	1	0.0173372	colon	C12
E9.5_r2#GTAGGAGAGGTAGGCT-1	E9.5_r2	10.809	1905	7888	770	0.140566	1	0.91222	3386	14673	28058	9999	0	1.08571	0.0137216	lung	C8b
E9.5_r2#ATTACTCAGGGTTCTT-1	E9.5_r2	10.124	1631	6504	720	0.115932	1	0.881102	3111	14912	28051	10028	0	0.714286	0.0128338	unidentified	C14
E9.5_r2#TTAGGTGGTATGTCCA-1	E9.5_r2	11.38	2362	9649	747	0.172027	1	0.976113	3087	14192	28045	10766	0	0.2	0.0133179	pharynx	C11
E9.5_r2#CAGTGTAAGTTCGCGC-1	E9.5_r2	6.868	1585	7578	758	0.135119	1	0.823633	3268	15377	28042	9397	0	1.45714	0.0135154	intestine	C1
E9.5_r2#TTCGCGTTCACCACAA-1	E9.5_r2	15.417	3052	11758	872	0.20968	1	1.14309	3433	13083	28038	11522	0	0.971429	0.0155503	colon	C12
E9.5_r2#GGTGAAGTCGACTATG-1	E9.5_r2	15.88	2879	11761	1186	0.209823	1	0.695155	2289	16533	28026	9204	0	1.37143	0.0211589	lung	C8b
E9.5_r2#GCAAAGGTCTGACATG-1	E9.5_r2	14.732	3028	12001	1268	0.214128	1	0.825484	2406	15351	28023	10266	4.18925	1.97143	0.0226243	pharynx	C11
E9.5_r2#GTAGTACTCCATAGGT-1	E9.5_r2	16.795	3469	13564	1180	0.242128	1	1.01453	2882	13904	28010	11224	0	1.31429	0.0210639	colon	C12
E9.5_r2#GGGCCATGTCACATTG-1	E9.5_r2	12.006	2510	10533	1023	0.188083	1	1.14272	3602	13068	28001	11331	0	1.34286	0.0182672	liver	C6
E9.5_r2#TGTACGAAGGCAGTAC-1	E9.5_r2	10.25	2117	9247	870	0.165131	1	1.12436	3605	13180	27999	11214	0	0.571429	0.0155363	intestine	C2
E9.5_r2#TAGGAGGTCATGTTCT-1	E9.5_r2	14.949	2612	10493	939	0.187415	1	0.641011	2615	17059	27994	8320	0	1.2	0.0167715	esophagus	C9
E9.5_r2#TAGCGGCAGAGGCCTA-1	E9.5_r2	9.162	1712	7464	799	0.133386	1	0.695081	2691	16506	27979	8782	0	1.02857	0.0142786	intestine	C2
E9.5_r2#ATGTCTTAGAGCCTGA-1	E9.5_r2	4.627	1007	5325	588	0.0951743	1	0.657581	2652	16877	27975	8446	0	1	0.0105094	colon	C12
E9.5_r2#TGATCAGGTGGCGCTT-1	E9.5_r2	15.721	3263	12465	1206	0.222788	1	0.73909	2762	16086	27975	9127	0	1.05714	0.021555	esophagus	C9
E9.5_r2#TATCTGTCAATTAGGA-1	E9.5_r2	12.225	2383	9666	1028	0.172768	1	1.1194	3195	13199	27974	11580	0	0.828571	0.0183742	pancreas	C5
E9.5_r2#CCTTGGTCATGGCCCA-1	E9.5_r2	13.945	2852	11647	1073	0.208265	1	1.05648	3265	13597	27962	11100	0	1.42857	0.0191868	esophagus	C9
E9.5_r2#GTACTTTAGATGTTCC-1	E9.5_r2	14.472	2748	11286	777	0.201867	1	1.27713	3471	12276	27954	12207	12.3116	2.48571	0.0138978	pharynx	C11
E9.5_r2#GGAGTAGGTTCCCGGA-1	E9.5_r2	16.007	2134	7873	1031	0.140871	1	0.794618	3054	15571	27944	9319	0	0.742857	0.0184476	unidentified	C14
E9.5_r2#ACCGAATTCAGGGTTT-1	E9.5_r2	11.036	1672	6800	944	0.121729	1	0.783361	2830	15662	27931	9439	0	0.371429	0.0168988	intestine	C4
E9.5_r2#TTGTTCATCAGTACAC-1	E9.5_r2	18.441	3902	14450	1052	0.258747	1	0.704597	1872	16381	27923	9670	0	0.4	0.0188375	intestine	C2
E9.5_r2#CACATGAAGTACTCTG-1	E9.5_r2	16.764	3234	11576	1044	0.207299	1	0.845894	2881	15126	27921	9914	0	0.4	0.0186956	intestine	C4
E9.5_r2#ACGGATTCACAGAAGC-1	E9.5_r2	10.329	2389	10010	884	0.179269	1	1.3007	3603	12135	27919	12181	0	0.828571	0.0158315	pharynx	C11
E9.5_r2#ACAAAGAAGTTGTCCA-1	E9.5_r2	8.041	1133	4889	1103	0.0875725	1	0.797077	2863	15533	27914	9518	4.4934	2	0.0197571	unidentified	C10
E9.5_r2#CAAGAAATCCATTGAG-1	E9.5_r2	15.749	3078	11909	1080	0.213331	1	1.02908	3068	13756	27912	11088	0	1.51429	0.0193465	unidentified	C14
E9.5_r2#GCTGTTCCACCACAGC-1	E9.5_r2	16.239	2903	11098	796	0.198811	1	1.03596	3586	13709	27911	10616	0	0.0571429	0.0142596	lung	C8b
E9.5_r2#TGGCAATTCATTCTCA-1	E9.5_r2	13.822	2841	11413	1233	0.204512	1	0.986827	3145	14044	27903	10714	0	1.2	0.0220944	intestine	C1
E9.5_r2#TCGCAGGCAAGACTAA-1	E9.5_r2	16.417	3283	12835	965	0.23001	1	0.822404	2744	15310	27901	9847	0	0.685714	0.0172933	pharynx	C11
E9.5_r2#GGGTTATAGGTCGTTT-1	E9.5_r2	8.677	1709	7136	781	0.127908	1	0.638184	3052	17028	27895	7815	6.75324	2.14286	0.0139989	intestine	C1
E9.5_r2#CAGTGCGTCCATGTTT-1	E9.5_r2	17.187	3168	11960	1112	0.21446	1	1.09041	3296	13339	27884	11249	12.3116	2.48571	0.0199398	esophagus	C9
E9.5_r2#CGGACTGAGTCTGGGA-1	E9.5_r2	13.816	2735	10862	890	0.194834	1	0.698142	2501	16415	27875	8959	0	0.857143	0.0159641	lung	C8b
E9.5_r2#AATACGCAGATCTAAG-1	E9.5_r2	12.06	2296	9560	826	0.171511	1	1.08577	3375	13362	27870	11133	0	0.142857	0.0148188	colon	C12
E9.5_r2#ACCTGCTTCTTCTTCC-1	E9.5_r2	12.559	2651	10532	1046	0.189173	1	1.11319	2988	13173	27837	11676	0	0.628571	0.0187879	colon	C12
E9.5_r2#GAGAACGTCCATAGGT-1	E9.5_r2	11.429	2655	10896	891	0.195781	1	1.0185	2884	13786	27827	11157	3.8899	1.94286	0.0160096	pharynx	C11
E9.5_r2#AAACGAAAGCGAATAT-1	E9.5_r2	14.854	2708	10585	819	0.190213	1	1.38444	3527	11669	27824	12628	0	0.285714	0.0147175	colon	C12
E9.5_r2#CTAACTTGTCATAGCT-1	E9.5_r2	21.577	2833	10337	967	0.18581	1	0.726737	2758	16109	27816	8949	0	1.22857	0.0173821	esophagus	C9
E9.5_r2#CGTACAAAGGCTGGAT-1	E9.5_r2	7.642	1617	7268	758	0.130654	1	1.05969	3163	13504	27814	11147	0	0.457143	0.0136262	pharynx	C11
E9.5_r2#GACCTTCAGAGCCACA-1	E9.5_r2	13.879	2383	9617	905	0.172943	1	1.39257	3790	11621	27804	12393	0	0.971429	0.0162746	colon	C13
E9.5_r2#CCTCCCTCAAGACACG-1	E9.5_r2	19.466	3303	12231	978	0.219998	1	0.657702	2661	16769	27798	8368	4.4934	2	0.0175912	esophagus	C9
E9.5_r2#GCTGAGCTCTGACTTT-1	E9.5_r2	11.229	1877	7839	1117	0.14103	1	0.698466	2595	16363	27792	8834	0	1.05714	0.0200957	intestine	C1
E9.5_r2#CTAACTTGTGGTGGTA-1	E9.5_r2	6.14	1358	6699	898	0.120598	1	0.754517	3032	15830	27774	8912	0	0.657143	0.0161662	esophagus	C9
E9.5_r2#AACTGGTCAAATGTCC-1	E9.5_r2	14.275	2588	10904	921	0.19632	1	1.2414	3859	12390	27771	11522	0	1	0.016582	liver	C6
E9.5_r2#ACATGGTGTAGGTCTT-1	E9.5_r2	14.791	2547	10110	811	0.182182	1	1.2542	3532	12309	27747	11906	0	0.657143	0.0146142	pharynx	C11
E9.5_r2#GGCGTTGCAAGGACCA-1	E9.5_r2	22.827	3101	11036	1276	0.198976	1	0.740539	3130	15933	27732	8669	0	1.4	0.0230059	pharynx	C11
E9.5_r2#GGCGTTGTCTCGACCT-1	E9.5_r2	16.251	2577	10250	998	0.184938	1	0.914738	2927	14473	27712	10312	0	0.285714	0.0180066	intestine	C2
E9.5_r2#TAATCGGGTCAGAAAT-1	E9.5_r2	12.911	1780	7275	1180	0.131266	1	0.875533	3276	14775	27711	9660	0	1.2	0.0212912	colon	C12
E9.5_r2#GCGTTGGAGATTACGA-1	E9.5_r2	13.665	3064	11822	974	0.213363	1	1.08567	3622	13283	27704	10799	0	0.942857	0.0175787	liver	C7
E9.5_r2#TGCTATTAGACGAAAG-1	E9.5_r2	11.589	2300	9225	897	0.166516	1	1.04685	2829	13533	27700	11338	0	1.4	0.0161913	esophagus	C9
E9.5_r2#AGCCTCTCAACATAAG-1	E9.5_r2	15.161	2963	12347	946	0.222975	1	0.752342	2885	15800	27687	9002	0	0.4	0.0170838	intestine	C4
E9.5_r2#ACAATCGAGTTATGAG-1	E9.5_r2	14.506	2542	10573	868	0.191028	1	0.850856	3168	14952	27674	9554	0	0.628571	0.0156826	intestine	C2
E9.5_r2#GCCAGACAGGATTTGA-1	E9.5_r2	17.797	2175	8378	1233	0.151408	1	0.887244	2882	14660	27667	10125	0	1.14286	0.0222829	colon	C13
E9.5_r2#CGGTGCAGTTACGAAA-1	E9.5_r2	16.296	3728	14091	1271	0.254681	1	0.622332	2427	17052	27664	8185	0	0.485714	0.0229721	esophagus	C9
E9.5_r2#CTTTGCGAGTCGGGAT-1	E9.5_r2	9.755	1734	7204	954	0.130219	1	0.786886	3115	15480	27661	9066	0	0.885714	0.0172445	pharynx	C11
E9.5_r2#TTCTAACTCTTCCGTG-1	E9.5_r2	11.086	2469	9568	951	0.172951	1	1.13962	3033	12928	27661	11700	0	1.14286	0.0171903	colon	C12
E9.5_r2#CACAACACAATGGCAG-1	E9.5_r2	11.517	2716	11117	1074	0.200965	1	1.03825	3009	13570	27659	11080	0	0.742857	0.019415	colon	C13
E9.5_r2#ATGTACGTCGAGAACG-1	E9.5_r2	10.42	2089	8424	822	0.152322	1	0.870653	3408	14782	27652	9462	0	0.714286	0.0148633	intestine	C4
E9.5_r2#GCTCCTATCGTCTTAT-1	E9.5_r2	11.483	2453	10170	843	0.183966	1	1.02944	3203	13620	27641	10818	0	1.25714	0.0152491	liver	C6
E9.5_r2#TTCTAACAGTCCTTCC-1	E9.5_r2	6.94	1451	6605	952	0.119513	1	0.735414	2506	15923	27633	9204	0	0.542857	0.0172258	esophagus	C9
E9.5_r2#GGGTTATCAATGTAAG-1	E9.5_r2	6.194	1420	6693	660	0.12111	1	0.68776	2512	16372	27632	8748	7.0942	2.17143	0.0119427	esophagus	C9
E9.5_r2#AGCCCGATCGTTACAG-1	E9.5_r2	15.642	2749	10529	1066	0.190556	1	1.38246	3355	11596	27627	12676	0	0.914286	0.0192927	liver	C6
E9.5_r2#GCGAGTCGTATCCCTC-1	E9.5_r2	10.353	2222	9331	887	0.168887	1	1.61402	4145	10568	27625	12912	0	0.628571	0.0160543	colon	C12
E9.5_r2#GACCCAGCATCATCGA-1	E9.5_r2	6.207	1467	7202	897	0.130362	1	0.864403	3031	14816	27623	9776	0	0.742857	0.0162365	stomach	C8a
E9.5_r2#AAATGAGAGAGGAAGT-1	E9.5_r2	16.91	3356	13034	911	0.235978	1	1.11917	3484	13032	27617	11101	18.2897	2.8	0.0164935	pharynx	C11
E9.5_r2#GCTGTTCAGAGAAGCA-1	E9.5_r2	10.684	2428	9868	887	0.178703	1	1.04959	3225	13471	27610	10914	0	0.971429	0.016063	liver	C6
E9.5_r2#TGGCCTTGTGTGCTTA-1	E9.5_r2	9.525	1496	6401	808	0.115927	1	0.850898	2450	14916	27608	10242	0	0.428571	0.0146334	intestine	C3
E9.5_r2#TCACAGAAGTGCTGAG-1	E9.5_r2	18.98	4227	14933	928	0.270457	1	0.32573	625	20824	27607	6158	0	1.05714	0.0168073	unidentified	C10
E9.5_r2#TATCGAGGTCATGAGG-1	E9.5_r2	8.805	1503	6390	756	0.115748	1	0.68898	2830	16343	27603	8430	0	0.0571429	0.0136942	esophagus	C9
E9.5_r2#ACAAACCTCGCCACTT-1	E9.5_r2	15.076	2916	11546	1033	0.209212	1	1.30758	3367	11958	27594	12269	0	0.914286	0.0187178	pancreas	C5
E9.5_r2#GCATTCCGTAAGTGCG-1	E9.5_r2	8.298	1517	6596	777	0.119553	1	0.718005	2913	16057	27586	8616	0	1.02857	0.0140832	intestine	C1
E9.5_r2#TCGTTCGTCGGGCTCA-1	E9.5_r2	12.935	2430	10410	807	0.18869	1	1.19643	3123	12559	27585	11903	0	0.828571	0.0146275	colon	C12
E9.5_r2#TCAAGGTTCGGTCTAA-1	E9.5_r2	13.424	2610	10181	854	0.184552	1	0.840216	2748	14989	27583	9846	0	0.485714	0.0154805	lung	C8b
E9.5_r2#GTAATCGCATTTGGCA-1	E9.5_r2	14.943	2460	9676	1187	0.175417	1	0.761287	2890	15659	27580	9031	0	0.514286	0.0215192	esophagus	C9
E9.5_r2#TTGAGTGCACATCATG-1	E9.5_r2	7.9	1524	6660	771	0.120748	1	1.50345	3750	11016	27578	12812	0	0.514286	0.0139785	unidentified	C15
E9.5_r2#TACTCGCGTACGCAAG-1	E9.5_r2	7.701	1264	6429	754	0.116565	1	1.15244	3534	12812	27577	11231	0	0.542857	0.0136708	unidentified	C15
E9.5_r2#GATGGCCGTTAGTAGA-1	E9.5_r2	11.19	2605	10896	792	0.197577	1	0.889407	2745	14594	27574	10235	0	0.6	0.0143614	pharynx	C11
E9.5_r2#GAGATTCCAGATTAAG-1	E9.5_r2	11.116	2251	9029	927	0.163836	1	0.852188	3015	14877	27555	9663	0	0.542857	0.0168209	unidentified	C14
E9.5_r2#ATCCTCGGTCTAAAGA-1	E9.5_r2	12.164	2365	9575	1040	0.17375	1	0.94783	2893	14146	27554	10515	0	0.685714	0.018872	pharynx	C11
E9.5_r2#ACAAGCTGTTCACGTA-1	E9.5_r2	13.999	2644	10305	873	0.18701	1	1.20787	3416	12479	27552	11657	0	0.314286	0.0158428	unidentified	C14
E9.5_r2#TCTCAGCAGAGTGGAA-1	E9.5_r2	14.6	2529	9930	1106	0.180257	1	1.00131	2867	13763	27544	10914	2.74167	1.85714	0.020077	intestine	C2
E9.5_r2#AACCGATCAATGGCAG-1	E9.5_r2	18.157	3787	14044	1245	0.255049	1	0.812747	2821	15188	27532	9523	0	0.685714	0.0226101	esophagus	C9
E9.5_r2#ACAGCGCGTTAGGAAT-1	E9.5_r2	14.661	2932	11485	975	0.208629	1	1.04131	3298	13484	27525	10743	0	0.742857	0.0177112	unidentified	C14
E9.5_r2#TGGCCTTCAAGAGATT-1	E9.5_r2	14.554	2837	11130	802	0.202209	1	1.25823	3250	12187	27521	12084	0	0.485714	0.0145707	colon	C12
E9.5_r2#TGGGTTACATTAACGC-1	E9.5_r2	11.892	2210	8963	866	0.162839	1	1.01915	3321	13630	27521	10570	0	0.371429	0.0157334	unidentified	C14
E9.5_r2#CTAGGATAGCTAACAA-1	E9.5_r2	11.076	2394	10193	856	0.18524	1	1.09256	3648	13148	27513	10717	0	0.628571	0.0155563	liver	C6
E9.5_r2#CATTCATGTTAGGAAT-1	E9.5_r2	10.438	2177	8802	826	0.159978	1	0.926336	2974	14281	27510	10255	0	0.6	0.0150127	intestine	C1
E9.5_r2#CGCTATCAGATCGCCC-1	E9.5_r2	13.982	2542	10273	886	0.186748	1	1.2237	3797	12369	27505	11339	0	1.2	0.0161062	liver	C6
E9.5_r2#ATCCTCGTCTCTTAAC-1	E9.5_r2	7.346	1495	6650	787	0.120913	1	1.15054	3264	12787	27499	11448	0	1.42857	0.0143096	esophagus	C9
E9.5_r2#CTAACTTAGTCGAGCA-1	E9.5_r2	11.517	2152	8936	935	0.16249	1	1.26406	3668	12145	27497	11684	0	0.885714	0.0170019	liver	C6
E9.5_r2#CACTGAAGTTAGGAAT-1	E9.5_r2	15.105	2380	9346	1104	0.169958	1	0.922593	3268	14301	27495	9926	0	0.4	0.0200764	colon	C12
E9.5_r2#TGACAACTCGTGCTGG-1	E9.5_r2	8.866	1388	6122	735	0.111358	1	0.841619	3080	14926	27488	9482	0	0.4	0.0133695	pharynx	C11
E9.5_r2#CCCTAGTAGGTCTTTG-1	E9.5_r2	16.638	2529	10123	1010	0.184142	1	1.22369	3661	12361	27487	11465	0	0.285714	0.0183723	colon	C12
E9.5_r2#CTCAGCTTCGGGATCC-1	E9.5_r2	8.377	1743	7741	726	0.140833	1	0.996586	3296	13765	27483	10422	0	0.6	0.0132082	intestine	C1
E9.5_r2#GAATCTGGTCTGTGTA-1	E9.5_r2	12.79	2603	10796	904	0.196512	1	1.20034	3574	12484	27469	11411	0	1.08571	0.0164549	liver	C7
E9.5_r2#TCAGGTATCAAGGCAG-1	E9.5_r2	18.869	3316	11974	1241	0.217955	1	0.676268	2612	16387	27469	8470	0	0.542857	0.0225891	esophagus	C9
E9.5_r2#ATCCTCGCATCGCCTT-1	E9.5_r2	17.795	2651	9766	964	0.177777	1	0.779066	3023	15439	27467	9005	0	0.571429	0.0175483	esophagus	C9
E9.5_r2#CAGGATTCACACACAT-1	E9.5_r2	13.714	2971	11756	814	0.214088	1	1.64687	3930	10373	27456	13153	23.4659	3.05714	0.0148237	unidentified	C10
E9.5_r2#CGTTCCACACCGATCG-1	E9.5_r2	12.081	2361	9430	881	0.171748	1	1.23777	3065	12268	27453	12120	0	1	0.0160456	colon	C12
E9.5_r2#TCAGTTTGTCGATTAC-1	E9.5_r2	8.702	1837	8003	1005	0.145833	1	1.13649	3519	12843	27439	11077	0	1.17143	0.0183133	pancreas	C5
E9.5_r2#ATGTACGTCCTTTGAT-1	E9.5_r2	16.181	2721	10970	1109	0.199927	1	0.666768	2552	16460	27435	8423	0	0.457143	0.0202114	intestine	C2
E9.5_r2#GAGGTCCTCGGTCTCT-1	E9.5_r2	10.705	2157	9015	986	0.164321	1	0.941331	3505	14130	27431	9796	0	0.542857	0.0179724	lung	C8b
E9.5_r2#GAGATTCGTGGGTAGT-1	E9.5_r2	12.903	2665	10788	827	0.19666	1	0.998397	2902	13725	27428	10801	0	0.428571	0.0150758	pharynx	C11
E9.5_r2#GCGGAAATCTGAGTCA-1	E9.5_r2	13.104	1747	6579	1094	0.119945	1	0.891771	3466	14497	27425	9462	0	0.285714	0.0199453	esophagus	C9
E9.5_r2#CGCGCAATCCTGGAAT-1	E9.5_r2	19.542	3454	12010	862	0.219025	1	0.39109	902	19709	27417	6806	0	0.314286	0.0157202	stomach	C8a
E9.5_r2#GTCACGGTCGCACCTT-1	E9.5_r2	12.867	2703	10707	913	0.195326	1	1.43843	4121	11240	27408	12047	0	0.8	0.0166557	liver	C6
E9.5_r2#GCACGCAAGCACACCC-1	E9.5_r2	9.172	1913	8161	837	0.14894	1	1.11495	3228	12954	27397	11215	0	0.4	0.0152754	colon	C13
E9.5_r2#TTCAACTCAACATAAG-1	E9.5_r2	12.487	2516	10102	875	0.184464	1	0.93951	2877	14118	27382	10387	0	0.914286	0.0159776	colon	C12
E9.5_r2#TTGTTCATCCCGTAGG-1	E9.5_r2	14.557	2992	11524	862	0.210476	1	1.16274	3637	12658	27376	11081	0	0.4	0.0157437	pharynx	C11
E9.5_r2#AGTGTACCAAGCAACG-1	E9.5_r2	13.062	2678	11317	972	0.206756	1	0.877994	2752	14573	27368	10043	0	0.685714	0.017758	pharynx	C11
E9.5_r2#CGAGTTATCAAACCAC-1	E9.5_r2	13.047	2115	8278	849	0.151241	1	1.03669	3432	13437	27367	10498	0	0.371429	0.0155114	colon	C12
E9.5_r2#CCATACCGTTCCGCGA-1	E9.5_r2	19.385	3113	11499	1032	0.210412	1	0.596833	2238	17112	27325	7975	0.460172	1.65714	0.0188838	intestine	C1
E9.5_r2#GGAACCCCATGCACTA-1	E9.5_r2	10.292	1923	8013	760	0.146629	1	0.745496	2646	15654	27324	9024	4.4934	2	0.0139072	intestine	C1
E9.5_r2#CTACTTACATTACTCT-1	E9.5_r2	9.934	2102	9061	935	0.165965	1	1.06365	3131	13228	27298	10939	0	1.08571	0.0171258	intestine	C1
E9.5_r2#GAAACAAAGTAGTCGG-1	E9.5_r2	7.57	1380	5924	702	0.108506	1	0.626042	2903	16788	27298	7607	5.75719	2.08571	0.0128581	unidentified	C10
E9.5_r2#TTTACGTGTGAATACA-1	E9.5_r2	21.887	4366	15586	1368	0.285479	1	0.675855	1993	16289	27298	9016	0	0.542857	0.0250568	lung	C8b
E9.5_r2#GCCATAAGTTAACTCG-1	E9.5_r2	11.088	2223	9226	777	0.168999	1	0.925644	2882	14175	27296	10239	0	0.714286	0.0142329	pharynx	C11
E9.5_r2#AACGGGAGTCTCAAAC-1	E9.5_r2	13.469	2061	8250	903	0.151176	1	1.09441	3583	13028	27286	10675	10.356	2.37143	0.0165469	intestine	C1
E9.5_r2#GAGCATTCAGCAGGTA-1	E9.5_r2	11.138	2143	9024	824	0.165378	1	1.01172	3225	13562	27283	10496	0	1.2	0.015101	esophagus	C9
E9.5_r2#GCAACCGGTATGCTAC-1	E9.5_r2	14.897	2776	10814	903	0.198182	1	1.26077	3543	12068	27283	11672	0	0.657143	0.0165488	unidentified	C14
E9.5_r2#CCCTAACGTAGGGTCA-1	E9.5_r2	5.55	1121	5662	680	0.103768	1	0.825005	3051	14949	27282	9282	0	0.657143	0.0124624	unidentified	C14
E9.5_r2#TGGCAATCACCCATCT-1	E9.5_r2	10.661	2202	9072	742	0.166404	1	0.750626	3006	15571	27259	8682	0	0.714286	0.0136102	esophagus	C9
E9.5_r2#TTGAGCATCCAGGTAT-1	E9.5_r2	15.04	2271	9195	1070	0.168691	1	0.802752	3123	15118	27254	9013	1.93355	1.8	0.0196301	unidentified	C10
E9.5_r2#AGGCCCACAGAGAGAA-1	E9.5_r2	10.479	1667	6712	918	0.123147	1	0.900949	2980	14336	27252	9936	0	0.542857	0.0168428	esophagus	C9
E9.5_r2#ATAGTCGCATATAGAG-1	E9.5_r2	11.827	2401	9455	903	0.173474	1	1.33023	3378	11695	27252	12179	0	0.6	0.0165676	colon	C12
E9.5_r2#ATCGAGTCATGCCCTT-1	E9.5_r2	14.743	2591	10349	1150	0.189883	1	0.793183	2804	15197	27251	9250	0	1.25714	0.0211001	esophagus	C9
E9.5_r2#AGCTGTAAGAGGTCCA-1	E9.5_r2	8.856	2339	10387	800	0.190629	1	1.1162	3264	12874	27244	11106	0	0.885714	0.0146821	liver	C6
E9.5_r2#GTTGGTAGTGGAGTGT-1	E9.5_r2	7.1	1237	5513	894	0.101245	1	0.812288	2917	15023	27226	9286	9.23095	2.31429	0.0164181	intestine	C1
E9.5_r2#TACATTCGTGAGCTAG-1	E9.5_r2	8.478	1931	8254	828	0.151622	1	0.976545	2899	13771	27219	10549	2.74167	1.85714	0.01521	esophagus	C9
E9.5_r2#GGATAGGGTTTCGATG-1	E9.5_r2	21.164	3559	13820	1473	0.253885	1	0.774482	2715	15338	27217	9164	0	1.2	0.0270603	intestine	C2
E9.5_r2#GTCTACCCACGCGTTG-1	E9.5_r2	11.698	2617	10945	870	0.201077	1	1.08712	3333	13040	27216	10843	0	0.857143	0.0159832	liver	C7
E9.5_r2#ACAGAAATCGCTTACC-1	E9.5_r2	13.634	2644	10287	817	0.188995	1	1.06864	2942	13156	27215	11117	11.9126	2.45714	0.0150101	esophagus	C9
E9.5_r2#GGAGAACGTATCTAGC-1	E9.5_r2	16.629	2746	10874	1085	0.19978	1	0.897971	3350	14339	27215	9526	0	0.771429	0.0199339	pancreas	C5
E9.5_r2#TAAGTGCCAAGAGCGT-1	E9.5_r2	7.178	1305	6416	896	0.117898	1	0.670042	2715	16293	27210	8202	0.692123	1.68571	0.0164645	intestine	C1
E9.5_r2#TACCTCGGTAACGGCA-1	E9.5_r2	16.896	3285	12061	844	0.221726	1	1.05672	3075	13224	27198	10899	0	1.14286	0.0155158	lung	C8b
E9.5_r2#ACCGAATCAGCTGATT-1	E9.5_r2	16.102	2781	11070	930	0.203515	1	1.34174	3381	11614	27197	12202	13.1211	2.54286	0.0170975	unidentified	C14
E9.5_r2#TGGGTGCAGGATCCTT-1	E9.5_r2	9.501	2140	9394	797	0.172716	1	1.11931	3394	12832	27195	10969	0	0.857143	0.0146534	liver	C6
E9.5_r2#CTCTAGCTCCGGAAAG-1	E9.5_r2	11.413	2242	9580	875	0.17622	1	1.24459	3208	12110	27182	11864	0	0.6	0.0160952	colon	C12
E9.5_r2#TCTCAGCTCCAACCTC-1	E9.5_r2	15.923	3321	12361	989	0.227391	1	0.85567	2843	14647	27180	9690	0	0.314286	0.0181935	esophagus	C9
E9.5_r2#GTTACGATCGGAGTTT-1	E9.5_r2	8.904	2001	8425	940	0.15502	1	1.00457	3036	13556	27174	10582	0	0.857143	0.0172959	liver	C6
E9.5_r2#CTCGCTACACATTGCA-1	E9.5_r2	9.477	2192	9104	828	0.167532	1	1.37592	3360	11436	27171	12375	0	0.742857	0.0152368	pharynx	C11
E9.5_r2#TGAATCGTCGCGCTGA-1	E9.5_r2	10.521	2088	8560	686	0.157544	1	0.72292	2920	15768	27167	8479	0	0.685714	0.0126256	intestine	C1
E9.5_r2#TGCGTAACATGGGTGA-1	E9.5_r2	14.576	2569	9822	887	0.180784	1	1.08753	3036	13013	27165	11116	0	0.371429	0.0163262	pharynx	C11
E9.5_r2#AGTCCGGGTCACCGCA-1	E9.5_r2	15.288	3150	12005	1041	0.221005	1	1.18223	3295	12446	27160	11419	23.4659	3.05714	0.0191642	pancreas	C5
E9.5_r2#CTACTTATCCTCTCTT-1	E9.5_r2	12.618	2294	9341	900	0.172051	1	0.742474	2662	15579	27146	8905	0	0.914286	0.016577	esophagus	C9
E9.5_r2#TACGCCTGTCCTATTT-1	E9.5_r2	15.277	3109	12214	944	0.224994	1	1.26721	3367	11972	27143	11804	0	0.742857	0.0173894	liver	C7
E9.5_r2#ACGTTAGCATTGCACA-1	E9.5_r2	12.343	1870	7895	860	0.145439	1	0.86223	3000	14575	27142	9567	0	0.342857	0.0158426	unidentified	C14
E9.5_r2#GAGCGCTTCAGTCTTT-1	E9.5_r2	16.669	2980	11305	1065	0.208379	1	0.956155	2870	13867	27126	10389	0	1.05714	0.0196306	intestine	C2
E9.5_r2#TACAGCAGTTAACCAC-1	E9.5_r2	11.505	2138	8888	790	0.163852	1	0.808495	2945	14997	27122	9180	0	0.857143	0.0145638	esophagus	C9
E9.5_r2#AATGTCGTCACAAGCT-1	E9.5_r2	14.022	3137	12321	822	0.227149	1	1.04347	3162	13272	27121	10687	0	0.6	0.0151543	pharynx	C11
E9.5_r2#CATAACGTCACTAGCA-1	E9.5_r2	17.589	3251	11691	949	0.21555	1	1.11784	3105	12805	27119	11209	0	0.514286	0.017497	colon	C13
E9.5_r2#CGGACCACAATGCACT-1	E9.5_r2	13.705	1758	6888	994	0.127001	1	0.727371	2595	15699	27118	8824	0.233803	1.62857	0.0183273	pharynx	C11
E9.5_r2#GTCACAACATCGAGTT-1	E9.5_r2	14.894	3189	12261	864	0.226126	1	1.14622	3450	12632	27111	11029	0.460172	1.65714	0.0159345	pharynx	C11
E9.5_r2#ACAGGCCTCAAATGGA-1	E9.5_r2	16.799	3088	11956	945	0.22059	1	0.742317	2676	15554	27100	8870	0	0.628571	0.0174354	lung	C8b
E9.5_r2#AAACTCGTCGCCTTAC-1	E9.5_r2	11.656	2378	10011	905	0.184759	1	0.991473	3529	13604	27092	9959	23.4659	3.05714	0.0167023	esophagus	C9
E9.5_r2#GGTACCGTCGCTTCAC-1	E9.5_r2	22.083	3669	13327	1021	0.246076	1	0.76135	2771	15374	27079	8934	0	0.457143	0.0188522	esophagus	C9
E9.5_r2#CAGCCTTCAAACAGTA-1	E9.5_r2	8.357	1646	7033	813	0.129885	1	0.710081	2541	15832	27074	8701	0	1.02857	0.0150144	stomach	C8a
E9.5_r2#AATGTCGCAAACCGAG-1	E9.5_r2	18.544	3287	11843	980	0.21878	1	1.14079	3193	12643	27066	11230	0	0	0.0181039	unidentified	C14
E9.5_r2#ATTTGTCTCCCAGCAG-1	E9.5_r2	16.197	3280	12889	855	0.238121	1	0.791487	2661	15107	27064	9296	0	0.771429	0.0157959	pharynx	C11
E9.5_r2#TAGCACAAGTCGTACT-1	E9.5_r2	17.288	2654	9954	903	0.183897	1	1.126	3030	12730	27064	11304	0	0.171429	0.0166827	colon	C12
E9.5_r2#GGACACCCAGTAGGCA-1	E9.5_r2	13.831	2249	8629	866	0.159448	1	0.692139	2436	15991	27059	8632	0	0.542857	0.0160021	intestine	C2
E9.5_r2#CCTTAATGTCGATTAC-1	E9.5_r2	12.348	1746	7468	859	0.138	1	0.685857	2719	16050	27058	8289	0	0.857143	0.0158733	lung	C8b
E9.5_r2#CACCTGTCATGGGACA-1	E9.5_r2	7.901	1588	6873	832	0.12701	1	0.920571	3047	14088	27057	9922	0	0.457143	0.0153749	colon	C13
E9.5_r2#AGCTGATAGTTCGCGC-1	E9.5_r2	8.534	1629	7042	732	0.130162	1	0.959507	3239	13805	27051	10007	0	0.457143	0.01353	unidentified	C14
E9.5_r2#TACGCCTTCTGACTTT-1	E9.5_r2	20	3232	11429	954	0.211304	1	0.994395	2825	13560	27044	10659	0	0.6	0.0176379	esophagus	C9
E9.5_r2#CCTATTATCCAGGCCA-1	E9.5_r2	9.375	2069	9206	925	0.170305	1	1.25779	3277	11971	27028	11780	0	0.742857	0.0171119	liver	C6
E9.5_r2#ATCCTCGCAGGACTGA-1	E9.5_r2	10.333	2416	10059	841	0.186126	1	0.665352	2652	16226	27022	8144	0	0.514286	0.0155614	lung	C8b
E9.5_r2#CTCACCACACTGAAGG-1	E9.5_r2	8.284	1619	6570	779	0.121568	1	0.629304	2407	16585	27022	8030	0	0.685714	0.0144142	intestine	C2
E9.5_r2#GAAGTCTAGAAATACC-1	E9.5_r2	15.86	2563	9929	804	0.183891	1	1.23596	3559	12074	26997	11364	1.67457	1.77143	0.0148905	colon	C13
E9.5_r2#AAAGGATTCCGAGGAA-1	E9.5_r2	17.566	3850	14852	1071	0.275088	1	0.849226	2986	14598	26995	9411	0	1	0.019837	esophagus	C9
E9.5_r2#CGCAATACAGCAACGA-1	E9.5_r2	13.846	2748	10890	879	0.201704	1	0.856475	2865	14541	26995	9589	0	1.42857	0.0162808	esophagus	C9
E9.5_r2#TAATTCCCATACTGCA-1	E9.5_r2	13.113	2470	10300	910	0.190875	1	1.8461	3673	9480	26981	13828	0	1	0.0168637	unidentified	C10
E9.5_r2#AAAGGATGTATCCTTT-1	E9.5_r2	14.122	2489	10135	915	0.187838	1	0.668811	2501	16166	26978	8311	0	1.37143	0.0169583	intestine	C1
E9.5_r2#GCAGCTGGTTTGATCG-1	E9.5_r2	13.496	2140	9548	974	0.176966	1	0.548178	2428	17425	26977	7124	0	0.685714	0.0180524	intestine	C2
E9.5_r2#TGAATCGAGCTGATTC-1	E9.5_r2	11.52	2234	9521	879	0.176537	1	1.30636	3759	11692	26966	11515	1.67457	1.77143	0.0162983	liver	C6
E9.5_r2#CTAACTTAGAGCTCCC-1	E9.5_r2	13.388	2515	10011	990	0.185636	1	0.847482	2838	14595	26964	9531	0	0.8	0.0183578	intestine	C1
E9.5_r2#CCAATGAGTAAAGCTA-1	E9.5_r2	8.271	1512	6332	700	0.11742	1	0.668193	2917	16163	26963	7883	0	0.885714	0.0129808	colon	C13
E9.5_r2#GCGCCAAGTACCTATG-1	E9.5_r2	13.831	2738	11155	810	0.206881	1	1.46435	3362	10940	26960	12658	0	0.171429	0.0150223	pharynx	C11
E9.5_r2#ACGTGGCTCCATCATT-1	E9.5_r2	14.56	3022	11673	1057	0.216503	1	0.994082	3283	13519	26958	10156	0	0.571429	0.0196046	intestine	C2
E9.5_r2#GTTGGTAAGGCGTCCT-1	E9.5_r2	19.408	3205	12246	977	0.227418	1	1.11783	3160	12713	26924	11051	0	0.6	0.0181437	colon	C13
E9.5_r2#TACTAGGTCAAGGCAG-1	E9.5_r2	11.934	2501	9668	983	0.179589	1	1.35433	3972	11433	26917	11512	0	0.6	0.0182598	liver	C6
E9.5_r2#TTACTTGCAATGGTCT-1	E9.5_r2	11.216	1586	6102	820	0.113361	1	0.963379	3298	13708	26914	9908	0	0.8	0.0152337	unidentified	C14
E9.5_r2#ATGGATCTCAAATGGA-1	E9.5_r2	13.775	2553	9789	819	0.182067	1	1.29143	3566	11732	26883	11585	11.1263	2.42857	0.0152327	intestine	C1
E9.5_r2#AGTTTGGAGACCATAA-1	E9.5_r2	10.488	1859	7483	845	0.139348	1	1.0281	3131	13239	26850	10480	0	1.4	0.0157356	intestine	C1
E9.5_r2#TGCTTCGTCCCTATTA-1	E9.5_r2	16.37	3100	11314	882	0.210697	1	1.0047	2934	13393	26849	10522	0	0.428571	0.0164252	colon	C12
E9.5_r2#AACCTTTCATCGCTAA-1	E9.5_r2	12.558	2226	8834	796	0.164519	1	0.607568	2496	16701	26848	7651	0	0.342857	0.0148242	stomach	C8a
E9.5_r2#GCTCACTCAAGCAGGT-1	E9.5_r2	10.047	2070	8568	931	0.159565	1	0.900743	2826	14125	26848	9897	2.74167	1.85714	0.0173383	esophagus	C9
E9.5_r2#GGAGGATGTAGTTTGC-1	E9.5_r2	6.686	1229	5798	743	0.108027	1	0.81043	2872	14823	26836	9141	0	1.25714	0.0138433	colon	C12
E9.5_r2#ACTCGGGTCACAGGGA-1	E9.5_r2	12.756	2551	10493	1026	0.195626	1	1.64045	3911	10157	26819	12751	0	1.05714	0.0191282	liver	C6
E9.5_r2#GTGGCGTCACTGTAAC-1	E9.5_r2	7.291	1528	7229	722	0.134779	1	0.851816	3347	14482	26818	8989	0	1.37143	0.0134611	colon	C12
E9.5_r2#CCAGATATCTTCGTTA-1	E9.5_r2	17.856	2615	10084	947	0.188057	1	0.875945	2761	14292	26811	9758	0	0.685714	0.0176607	unidentified	C14
E9.5_r2#ATTGTCTCACTGCTCT-1	E9.5_r2	11.641	2034	8501	870	0.158571	1	1.1544	3007	12442	26805	11356	0	0.2	0.0162283	colon	C12
E9.5_r2#TTTGAGGGTGTGAGGT-1	E9.5_r2	15.988	3286	13124	948	0.244805	1	1.08615	3047	12849	26805	10909	0	0.914286	0.0176833	liver	C6
E9.5_r2#GGTACCGTCGTTCCGT-1	E9.5_r2	20.066	3567	13080	1209	0.243993	1	0.638887	1516	16355	26804	8933	0	1	0.0225526	esophagus	C9
E9.5_r2#AATGGAACAACAAACA-1	E9.5_r2	22.757	4505	16059	908	0.299608	1	0.592395	2487	16830	26800	7483	0	0.628571	0.0169403	stomach	C8a
E9.5_r2#GTTACTTAGCGGACTA-1	E9.5_r2	14.043	2865	10960	989	0.204493	1	0.508896	698	17760	26798	8340	0	0.457143	0.0184529	colon	C13
E9.5_r2#TCTCTGGAGAGGAAGT-1	E9.5_r2	15.719	2826	10737	927	0.200369	1	1.10985	3121	12699	26793	10973	0	0.571429	0.0172993	colon	C13
E9.5_r2#CGCGCAAGTGCCCTAG-1	E9.5_r2	6.185	1390	6714	836	0.125341	1	0.84329	2815	14530	26783	9438	0	0.857143	0.0156069	liver	C6
E9.5_r2#AATGTCGTCACATTCT-1	E9.5_r2	10.214	2022	8517	854	0.15906	1	1.18092	3265	12276	26773	11232	0	0.285714	0.0159489	colon	C12
E9.5_r2#CGCTGGACATGGTAAA-1	E9.5_r2	11.686	2337	8952	829	0.167196	1	0.909078	2954	14023	26771	9794	0	0.514286	0.0154832	stomach	C8a
E9.5_r2#TACTCGCAGAATCAAC-1	E9.5_r2	12.348	2513	10018	936	0.187133	1	1.06424	3236	12967	26767	10564	0	0.114286	0.0174842	pharynx	C11
E9.5_r2#TATGTGGTCACCCTTG-1	E9.5_r2	9.624	1876	7651	833	0.142919	1	1.27456	3373	11768	26767	11626	0	0.571429	0.0155602	unidentified	C14
E9.5_r2#GATGATCTCGTTACAG-1	E9.5_r2	21.574	3312	12351	1149	0.230774	1	0.943779	2951	13767	26760	10042	0	0.0571429	0.0214686	esophagus	C9
E9.5_r2#ACTACGATCAGAGTGG-1	E9.5_r2	17.408	3446	12777	983	0.23876	1	0.906448	2605	14035	26757	10117	0	1.11429	0.018369	esophagus	C9
E9.5_r2#CACAGATGTCGACTGC-1	E9.5_r2	15.13	2911	11539	1248	0.215674	1	0.698153	1488	15753	26751	9510	0	0.371429	0.0233262	esophagus	C9
E9.5_r2#TTGTTGTTCTTCTCTC-1	E9.5_r2	16.899	2620	9784	973	0.182913	1	0.741778	2860	15355	26745	8530	0	0.485714	0.0181903	unidentified	C14
E9.5_r2#CTTCCAGTCGAGCGCT-1	E9.5_r2	7.978	1245	5713	798	0.106829	1	0.7653	3127	15147	26739	8465	6.75324	2.14286	0.014922	intestine	C1
E9.5_r2#CACAGATAGTGATTAG-1	E9.5_r2	13.076	2463	10342	805	0.193395	1	1.25409	3305	11862	26738	11571	0	0.457143	0.0150535	pharynx	C11
E9.5_r2#TGCTATTAGCCGCAAA-1	E9.5_r2	17.171	3087	11474	907	0.214564	1	1.06232	3040	12965	26738	10733	0	0.4	0.0169609	unidentified	C14
E9.5_r2#AAAGATGGTGAGGTCA-1	E9.5_r2	13.963	2468	9709	950	0.181748	1	1.25629	3234	11838	26710	11638	0	1.17143	0.0177836	pharynx	C11
E9.5_r2#TGACTCCCAAGTCTGT-1	E9.5_r2	8.011	1687	7563	657	0.141693	1	0.687619	2707	15814	26688	8167	16.949	2.74286	0.0123089	pharynx	C11
E9.5_r2#CCAGATATCCCGTAGG-1	E9.5_r2	19.381	2672	9846	1033	0.184472	1	0.697322	2703	15723	26687	8261	0	0.457143	0.019354	esophagus	C9
E9.5_r2#GCAGCCAGTCCAAGAG-1	E9.5_r2	15.495	3083	11822	895	0.221618	1	1.2023	3188	12111	26672	11373	0.233803	1.62857	0.0167779	esophagus	C9
E9.5_r2#TCTCAGCGTTATAGAG-1	E9.5_r2	17.222	3131	11641	868	0.218233	1	1.09299	2996	12743	26671	10932	0	0.885714	0.0162724	pharynx	C11
E9.5_r2#CCCTCTCTCACAAGCT-1	E9.5_r2	13.581	2517	10299	968	0.193089	1	0.886335	2939	14138	26669	9592	2.46715	1.82857	0.0181484	esophagus	C9
E9.5_r2#ACCAAACCAAGAGATT-1	E9.5_r2	21.701	4285	15908	1583	0.29826	1	0.724633	1971	15463	26668	9234	0	0.628571	0.0296798	intestine	C2
E9.5_r2#GGTAGGAAGTCGTATC-1	E9.5_r2	15.835	2367	9457	971	0.177456	1	1.60546	3985	10227	26646	12434	0	1.42857	0.0182204	unidentified	C14
E9.5_r2#GACCAATTCGGCATAT-1	E9.5_r2	9.108	1895	8215	732	0.154157	1	1.0862	3308	12772	26645	10565	5.11596	2.02857	0.0137362	intestine	C1
E9.5_r2#TTCGCGTTCCCACTAC-1	E9.5_r2	14.481	2991	12058	916	0.226365	1	1.4785	3660	10746	26634	12228	0	0.457143	0.0171961	colon	C12
E9.5_r2#AAAGATGTCATCGCCT-1	E9.5_r2	14.276	2134	8254	809	0.154958	1	0.93329	2873	13776	26633	9984	0	0.571429	0.0151879	pancreas	C5
E9.5_r2#GACTAACCATTGCACA-1	E9.5_r2	13.563	2322	9401	801	0.176518	1	0.902343	2939	13998	26629	9692	0	0.228571	0.01504	intestine	C4
E9.5_r2#GTAGTACGTCAGGTGA-1	E9.5_r2	15.882	1989	8111	961	0.152399	1	0.746931	2804	15233	26611	8574	0	1.22857	0.0180564	esophagus	C9
E9.5_r2#CCATACCTCAAGGCCC-1	E9.5_r2	14.463	2739	10986	985	0.206442	1	0.962676	3011	13557	26608	10040	0	0.542857	0.0185095	pharynx	C11
E9.5_r2#CGGTGCACAGCACATT-1	E9.5_r2	11.862	2438	10050	760	0.18886	1	0.992735	3030	13352	26607	10225	0	0.828571	0.014282	pharynx	C11
E9.5_r2#TGTAGCAAGGTTGACG-1	E9.5_r2	8.19	1580	7108	889	0.133574	1	0.776168	3221	14980	26607	8406	0	0.771429	0.0167061	pharynx	C11
E9.5_r2#GCGAGAAAGTGATTAG-1	E9.5_r2	11.73	2097	8579	812	0.161259	1	1.12749	3477	12503	26600	10620	0	0.514286	0.0152632	colon	C13
E9.5_r2#ATTACCTCAAGACACG-1	E9.5_r2	8.757	2127	9024	924	0.169662	1	0.885698	2750	14103	26594	9741	0	1.54286	0.0173723	esophagus	C9
E9.5_r2#GATGGCCAGGCAATTA-1	E9.5_r2	10.783	2004	8599	899	0.161672	1	0.767043	2843	15050	26594	8701	0	1.08571	0.0169023	intestine	C1
E9.5_r2#GGCATTACAGGGCTTC-1	E9.5_r2	6.207	1307	6010	789	0.113034	1	0.876279	3021	14169	26585	9395	0	1.08571	0.0148392	intestine	C1
E9.5_r2#AGTCCGGTCATTCTCA-1	E9.5_r2	10.859	1508	6202	846	0.116654	1	0.710508	2625	15541	26583	8417	0	0.457143	0.0159124	intestine	C4
E9.5_r2#GAACCTACACTCCCAT-1	E9.5_r2	10.79	2027	8472	810	0.159362	1	0.974668	2986	13461	26581	10134	0	0.142857	0.0152364	unidentified	C14
E9.5_r2#AACATCGGTCATCAAC-1	E9.5_r2	7.353	1296	5767	683	0.108484	1	0.717498	2680	15476	26580	8424	0	1.25714	0.012848	intestine	C1
E9.5_r2#GACCAATGTTACTTTC-1	E9.5_r2	10.849	2038	8102	860	0.152414	1	0.828998	2689	14532	26579	9358	0	0.2	0.0161782	intestine	C2
E9.5_r2#TTCGATTTCGGAAAGC-1	E9.5_r2	16.051	2837	10900	1031	0.205072	1	1.12659	3211	12497	26576	10868	0	0.314286	0.0193972	colon	C12
E9.5_r2#GTGCACGTCAGCACGC-1	E9.5_r2	11.037	1962	8359	761	0.157272	1	1.1103	3323	12593	26575	10659	0	0.0571429	0.014318	colon	C12
E9.5_r2#TGATTTCTCGTTTGAG-1	E9.5_r2	15.909	2836	10930	1162	0.205691	1	0.829317	2951	14524	26569	9094	0	0.4	0.0218676	esophagus	C9
E9.5_r2#AACCAACTCGGGAAAC-1	E9.5_r2	13.377	2486	9573	960	0.180201	1	1.42775	3606	10941	26562	12015	0	0.828571	0.0180709	esophagus	C9
E9.5_r2#GAGATTCAGGTGATGC-1	E9.5_r2	13.672	2748	10673	936	0.200968	1	1.28147	3432	11639	26554	11483	0	0.371429	0.0176245	colon	C12
E9.5_r2#AGATAGAGTCGACTGC-1	E9.5_r2	5.917	1228	5700	758	0.107341	1	0.847797	2774	14369	26551	9408	0	0.428571	0.0142744	intestine	C1
E9.5_r2#GAGACTTGTAACGGCA-1	E9.5_r2	6.905	1590	7193	770	0.135456	1	0.794471	2571	14796	26551	9184	0	0.657143	0.0145004	stomach	C8a
E9.5_r2#AGTTACGTCCTGAAAC-1	E9.5_r2	13.504	2346	9301	1332	0.175186	1	0.992943	3080	13320	26546	10146	0	0.714286	0.0250885	colon	C12
E9.5_r2#GTGATCATCTCTTAAC-1	E9.5_r2	11.155	2259	8779	806	0.165429	1	1.04123	3228	12999	26534	10307	0	0.514286	0.0151881	colon	C12
E9.5_r2#GTGCCAGTCATTCATC-1	E9.5_r2	9.497	2024	8979	908	0.169211	1	0.829793	2878	14500	26532	9154	0	1.34286	0.0171114	intestine	C1
E9.5_r2#GAGCATTGTTGGAGGT-1	E9.5_r2	12.296	2552	9849	795	0.185627	1	0.981699	2811	13387	26529	10331	0	1	0.0149836	pharynx	C11
E9.5_r2#ACATGGTTCCAGGTCG-1	E9.5_r2	20.421	3135	11434	1095	0.215533	1	0.611287	2240	16462	26525	7823	0	0.371429	0.0206409	lung	C8b
E9.5_r2#GCGGAAAGTTCTTTGT-1	E9.5_r2	17.195	3265	12497	914	0.235615	1	0.839112	2652	14420	26520	9448	12.3116	2.48571	0.0172323	esophagus	C9
E9.5_r2#TTGCTTATCCTCCCAA-1	E9.5_r2	12.34	2929	11624	1177	0.219164	1	1.09091	2931	12683	26519	10905	18.2897	2.8	0.0221916	colon	C12
E9.5_r2#GTGTCCTCATCGTGAT-1	E9.5_r2	13.244	2682	10962	797	0.206698	1	1.08385	3070	12725	26517	10722	0	0.857143	0.0150281	pharynx	C11
E9.5_r2#TCTATTGAGTTGGAAT-1	E9.5_r2	12.243	2133	8359	962	0.157616	1	0.816108	2752	14601	26517	9164	0	0.657143	0.0181393	colon	C12
E9.5_r2#ATCCAGAAGTCGATAA-1	E9.5_r2	14.061	2393	9401	732	0.177277	1	1.29527	3641	11552	26515	11322	0.0130766	1.6	0.0138035	intestine	C2
E9.5_r2#CAAGCTATCGCTATTT-1	E9.5_r2	17.999	3445	13357	1029	0.251952	1	0.629996	1712	16262	26507	8533	0	0.428571	0.01941	intestine	C4
E9.5_r2#CATAACGCAAGATTAG-1	E9.5_r2	9.635	1956	8118	765	0.153135	1	1.21919	3278	11944	26506	11284	0	0.428571	0.0144307	colon	C12
E9.5_r2#TTTACGTTCAGGGTTT-1	E9.5_r2	16.902	2518	9793	798	0.184746	1	0.792749	2675	14784	26504	9045	0	0.714286	0.0150543	lung	C8b
E9.5_r2#CCTTGGTCAGATAAGT-1	E9.5_r2	9.308	2040	8641	841	0.163032	1	1.10125	3083	12612	26501	10806	0	0.485714	0.0158673	colon	C13
E9.5_r2#GTAGTACTCGCTACCT-1	E9.5_r2	11.929	1753	7105	795	0.134072	1	0.753839	2753	15108	26497	8636	1.42088	1.74286	0.0150017	intestine	C1
E9.5_r2#CCACGTTTCCTCCATG-1	E9.5_r2	17.623	3195	12632	1010	0.238376	1	0.990534	2907	13311	26496	10278	0	0.371429	0.0190595	pharynx	C11
E9.5_r2#GCAACCGCATCCTCGT-1	E9.5_r2	14.598	2912	11309	901	0.21341	1	1.05634	2954	12885	26496	10657	0	1.25714	0.0170026	esophagus	C9
E9.5_r2#GGTTGCGCAATACTGC-1	E9.5_r2	10.067	2064	8823	865	0.166591	1	1.26896	3269	11671	26481	11541	0	0.942857	0.0163325	pharynx	C11
E9.5_r2#ACAATCGTCTCATCCG-1	E9.5_r2	15.316	2854	10564	837	0.199532	1	1.18488	3074	12116	26472	11282	0	0.2	0.0158092	pharynx	C11
E9.5_r2#ATGTCTTAGGTAAGTT-1	E9.5_r2	12.782	2214	8828	796	0.166742	1	1.41864	3347	10945	26472	12180	0	0.571429	0.0150348	colon	C12
E9.5_r2#AATGGAAGTATGCTAC-1	E9.5_r2	16.429	3020	11553	865	0.218294	1	0.839172	2759	14388	26462	9315	1.17253	1.71429	0.0163442	esophagus	C9
E9.5_r2#ACCCAAAAGACTCTTG-1	E9.5_r2	12.687	2582	10577	971	0.199875	1	0.911087	2728	13845	26459	9886	6.75324	2.14286	0.0183491	colon	C13
E9.5_r2#TTCTGTATCGCACCTT-1	E9.5_r2	10.979	1242	5431	1204	0.10263	1	1.01056	2819	13160	26459	10480	0	0.685714	0.0227522	colon	C13
E9.5_r2#AACTGTGGTTCCAATG-1	E9.5_r2	12.31	2325	9331	726	0.176369	1	1.11776	3079	12491	26453	10883	0	0.428571	0.0137225	pharynx	C11
E9.5_r2#ACAAAGATCGCTCGGA-1	E9.5_r2	11.56	1874	7540	816	0.14256	1	0.760301	2777	15023	26445	8645	0	0.485714	0.0154282	esophagus	C9
E9.5_r2#AGCTGATAGGAGGCGA-1	E9.5_r2	18.676	2886	10582	1274	0.200076	1	0.944628	2786	13599	26445	10060	0	0.514286	0.0240877	esophagus	C9
E9.5_r2#TCCAGAAGTAAACGGC-1	E9.5_r2	10.92	1886	7767	864	0.14688	1	1.02079	3365	13084	26440	9991	0	0.428571	0.0163389	unidentified	C14
E9.5_r2#GAACCGCAGTGTGTAA-1	E9.5_r2	9.603	1935	7984	900	0.151006	1	0.992013	2943	13271	26436	10222	0	1.34286	0.0170222	lung	C8b
E9.5_r2#TCAAAGCTCCATGTTT-1	E9.5_r2	13.111	2761	11439	1105	0.216418	1	1.20859	3239	11966	26428	11223	0	1.31429	0.0209059	liver	C6
E9.5_r2#CTTCCAGAGCAGAAAG-1	E9.5_r2	14.668	3074	12404	1123	0.234782	1	0.850119	2661	14278	26416	9477	0	1.05714	0.0212561	esophagus	C9
E9.5_r2#CATTGGATCCCGGGTA-1	E9.5_r2	10.414	1930	7840	772	0.148406	1	0.86843	3031	14137	26414	9246	0	0.314286	0.0146135	stomach	C8a
E9.5_r2#GATCGTAAGTTGGAAT-1	E9.5_r2	13.861	2800	11110	926	0.210313	1	1.05134	3053	12876	26413	10484	0	0.714286	0.0175292	pharynx	C11
E9.5_r2#CGTTCCATCGTGGCGT-1	E9.5_r2	13.268	2506	10278	791	0.194615	1	1.22535	3508	11866	26406	11032	0	0.8	0.0149777	pharynx	C11
E9.5_r2#TCACAGAGTAATGTAG-1	E9.5_r2	8.495	1510	6651	782	0.126023	1	0.699929	2617	15523	26388	8248	0	0.571429	0.0148173	pharynx	C11
E9.5_r2#TCAATTCTCTCTTAAC-1	E9.5_r2	14.369	2235	8971	892	0.170008	1	1.19118	3341	12041	26384	11002	0	0.742857	0.0169042	colon	C12
E9.5_r2#AAATGCCCACTCGGAC-1	E9.5_r2	10.94	1674	7164	774	0.135769	1	1.08908	3517	12629	26383	10237	4.4934	2	0.0146685	intestine	C1
E9.5_r2#CAGTATGGTAATGTAG-1	E9.5_r2	13.55	2614	10528	864	0.199538	1	1.23057	2688	11827	26381	11866	0	0.6	0.0163754	pharynx	C11
E9.5_r2#GTGGATTGTCGGCTGT-1	E9.5_r2	13.919	2643	10796	1126	0.204664	1	1.13909	3092	12330	26375	10953	0	1.4	0.021346	esophagus	C9
E9.5_r2#CGTAAACTCGGTTGTA-1	E9.5_r2	12.733	2540	10018	903	0.189958	1	1.46531	3664	10696	26369	12009	0	1.05714	0.0171224	liver	C6
E9.5_r2#TTTGGTTCACTCGGAC-1	E9.5_r2	18.086	3215	11742	1002	0.222673	1	0.949571	3059	13524	26366	9783	0	0.428571	0.0190017	intestine	C4
E9.5_r2#GAGGCTCAGAATCAGT-1	E9.5_r2	14.316	2487	9727	1099	0.184496	1	0.836747	2436	14352	26361	9573	0	0.771429	0.0208452	intestine	C1
E9.5_r2#GATGGCCTCGAGGTCC-1	E9.5_r2	13.56	2205	8922	846	0.169272	1	0.839721	2749	14325	26354	9280	0	0.257143	0.0160507	colon	C12
E9.5_r2#CTCGCTACAGCAGGTA-1	E9.5_r2	12.336	2467	10108	927	0.191817	1	1.45829	3389	10718	26348	12241	0	0.771429	0.0175915	liver	C6
E9.5_r2#CACTAAGCATCTCACC-1	E9.5_r2	12.541	2204	9377	1048	0.177965	1	1.64481	3283	9961	26345	13101	0	0.514286	0.0198899	liver	C6
E9.5_r2#ACGTGGCAGTACGCGA-1	E9.5_r2	13.891	2371	9613	888	0.182528	1	1.04433	2854	12881	26333	10598	0	0.2	0.016861	colon	C12
E9.5_r2#GGAGTAGCACTTGCGG-1	E9.5_r2	22.954	4231	15450	1757	0.293548	1	0.619845	943	16246	26316	9127	1.17253	1.71429	0.0333827	liver	C6
E9.5_r2#ATTTGTCTCGCGCTGA-1	E9.5_r2	8.161	1257	5416	783	0.102978	1	0.643563	2384	16000	26297	7913	18.7435	2.82857	0.0148876	esophagus	C9
E9.5_r2#TAGACTGGTTCCTATT-1	E9.5_r2	13.346	2150	8477	988	0.161221	1	0.74696	2496	15049	26290	8745	0	0.485714	0.0187904	esophagus	C9
E9.5_r2#TGCTTCGGTAATGTAG-1	E9.5_r2	13.537	2796	11257	922	0.214101	1	1.14342	2904	12265	26289	11120	0	0.571429	0.0175359	pharynx	C11
E9.5_r2#GTACTTTGTATGTCCA-1	E9.5_r2	12.515	1738	7178	1056	0.136609	1	0.836817	2839	14303	26272	9130	23.956	3.08571	0.0200974	unidentified	C10
E9.5_r2#ACTTCCGTCCAACGCG-1	E9.5_r2	12.288	2358	8795	948	0.167422	1	1.16877	3271	12111	26266	10884	0	0.542857	0.0180461	liver	C6
E9.5_r2#GTTCAAGAGCAATAAC-1	E9.5_r2	16.406	2701	9903	835	0.188542	1	1.10348	3293	12485	26262	10484	0	0.971429	0.0158975	stomach	C8a
E9.5_r2#TGATCAGAGGACCGAT-1	E9.5_r2	14.851	2775	10772	901	0.205087	1	0.860838	2577	14113	26262	9572	0	0.942857	0.0171541	intestine	C2
E9.5_r2#GCATGATCACCCTTAC-1	E9.5_r2	11.401	1969	7778	795	0.148096	1	0.797522	2914	14609	26260	8737	0	0.942857	0.0151371	pharynx	C11
E9.5_r2#TGCTCACAGTATCTGC-1	E9.5_r2	10.498	1988	8424	813	0.160488	1	1.06947	3227	12682	26245	10336	0	0.285714	0.0154887	intestine	C4
E9.5_r2#CGTTCCACAATACTGC-1	E9.5_r2	17.93	3323	12621	1219	0.240492	1	0.285204	349	20417	26240	5474	0	0.342857	0.0232279	colon	C12
E9.5_r2#CTCTCAGGTCCGGTAC-1	E9.5_r2	9.696	2223	9690	903	0.184649	1	1.23463	3546	11742	26239	10951	0	0.942857	0.0172072	liver	C6
E9.5_r2#GTCCATCGTGCTTACA-1	E9.5_r2	9.806	1961	8293	713	0.158052	1	0.948819	2673	13462	26235	10100	0.460172	1.65714	0.0135887	esophagus	C9
E9.5_r2#GGTGTCGCAAATGTCC-1	E9.5_r2	16.436	3403	13369	811	0.254852	1	0.938008	2830	13534	26229	9865	0	1.51429	0.01546	pharynx	C11
E9.5_r2#TAGTCCCTCTTGTACT-1	E9.5_r2	14.473	2675	10840	1004	0.206657	1	0.806516	2436	14518	26227	9273	11.1263	2.42857	0.0191406	intestine	C1
E9.5_r2#TGCTATTTCCGCGATG-1	E9.5_r2	12.673	2336	9579	898	0.18268	1	1.25125	3356	11646	26218	11216	0	1.37143	0.0171256	liver	C7
E9.5_r2#GAGATTCTCTGGACAT-1	E9.5_r2	15.325	2732	10909	1081	0.208116	1	1.02433	3047	12947	26209	10215	1.17253	1.71429	0.0206227	pharynx	C11
E9.5_r2#TCAAGACAGTTCGCGC-1	E9.5_r2	15.663	3251	12429	968	0.237113	1	1.06484	2996	12693	26209	10520	0	0.457143	0.0184669	pharynx	C11
E9.5_r2#ACTTCCGGTATCAGCT-1	E9.5_r2	8.021	1762	8058	922	0.153779	1	0.72516	2687	15187	26200	8326	0	0.857143	0.0175954	colon	C13
E9.5_r2#GTAGTACAGTCATCTG-1	E9.5_r2	9.604	1906	8319	780	0.158766	1	1.24383	3048	11676	26199	11475	7.43957	2.2	0.0148861	pharynx	C11
E9.5_r2#TCAATTCTCGATAGGG-1	E9.5_r2	16.148	2740	10215	824	0.19495	1	1.12568	3393	12325	26199	10481	0	0.514286	0.0157258	unidentified	C14
E9.5_r2#TCAAGACGTTTGTCTT-1	E9.5_r2	14.011	2908	11297	1000	0.215674	1	0.913075	2913	13690	26190	9587	0	0.428571	0.0190913	esophagus	C9
E9.5_r2#TTCAACTTCCCGGGTA-1	E9.5_r2	12.443	2526	10096	914	0.192745	1	1.26263	3665	11575	26190	10950	0	0.857143	0.0174494	esophagus	C9
E9.5_r2#ATCGAGTAGTCGATAA-1	E9.5_r2	12.973	2162	8459	936	0.161567	1	0.948928	2792	13432	26178	9954	6.08469	2.11429	0.0178776	esophagus	C9
E9.5_r2#TGGACATAGCGAGAAA-1	E9.5_r2	9.953	1920	8301	772	0.158579	1	1.36133	3162	11084	26173	11927	0	0.514286	0.014748	colon	C12
E9.5_r2#GATCATGGTGGAGTGT-1	E9.5_r2	24.421	4748	17569	2831	0.335696	1	1.14738	2123	12186	26168	11859	0	0.2	0.0540928	lung	C8b
E9.5_r2#CTAACTTCAGTATACC-1	E9.5_r2	11.586	2001	7707	698	0.147322	1	0.894062	3153	13810	26157	9194	0	0.142857	0.0133425	unidentified	C14
E9.5_r2#AACAGTCAGTTCGTTG-1	E9.5_r2	8.796	1830	8071	798	0.154286	1	0.922246	2932	13607	26156	9617	0	1.48571	0.0152546	pancreas	C5
E9.5_r2#GTGGCGTTCAGTCAAC-1	E9.5_r2	19.291	3322	12522	1009	0.239463	1	0.753353	2348	14912	26146	8886	0	0.542857	0.0192955	intestine	C2
E9.5_r2#ACGTGGCCATGGGACA-1	E9.5_r2	16.547	2933	11617	884	0.22219	1	0.957616	2822	13354	26142	9966	0	0.314286	0.0169077	unidentified	C14
E9.5_r2#GCTTTCGGTGTTAGAA-1	E9.5_r2	15.16	2825	11533	1678	0.220601	1	1.34418	3239	11151	26140	11750	0	1.17143	0.0320964	pancreas	C5
E9.5_r2#TAAGCCACAAACCTAC-1	E9.5_r2	21.6	3316	12334	969	0.23603	1	0.809794	2505	14437	26128	9186	0	0.485714	0.0185433	stomach	C8a
E9.5_r2#TAACGGTTCCGCTCTA-1	E9.5_r2	14.527	2487	9749	958	0.186577	1	0.939138	2931	13473	26126	9722	0	0.571429	0.0183342	unidentified	C14
E9.5_r2#ACCCAAACATCGGCTG-1	E9.5_r2	11.518	2187	9190	830	0.175926	1	1.08535	2961	12525	26119	10633	0	0.571429	0.0158888	pharynx	C11
E9.5_r2#GTGACATAGGTAAGCC-1	E9.5_r2	20.726	3475	12799	1049	0.24507	1	0.709749	2287	15273	26113	8553	0	0.771429	0.0200858	intestine	C4
E9.5_r2#TGCCTCACATTGATGC-1	E9.5_r2	12.01	1953	7999	968	0.153161	1	0.810134	2688	14426	26113	8999	0	1.4	0.0185348	intestine	C2
E9.5_r2#CGTACAATCGATCTTT-1	E9.5_r2	6.492	1190	5540	759	0.106081	1	1.47156	3456	10565	26112	12091	0	0.285714	0.0145335	unidentified	C15
E9.5_r2#CCCTGATTCATACTTC-1	E9.5_r2	15.997	3191	12069	937	0.231109	1	1.12198	3117	12305	26111	10689	0	1.31429	0.0179426	pharynx	C11
E9.5_r2#TGGGTTATCTACATCT-1	E9.5_r2	8.259	1660	7460	841	0.142852	1	0.748661	2638	14932	26111	8541	0	1.22857	0.0161043	intestine	C2
E9.5_r2#AAGGAGCTCGTATAGC-1	E9.5_r2	10.504	2090	8838	968	0.16931	1	0.771052	2804	14737	26100	8559	0	0.857143	0.0185441	esophagus	C9
E9.5_r2#AACCAACTCCGGCTGA-1	E9.5_r2	16.853	2766	10599	852	0.203062	1	1.18649	3492	11936	26098	10670	0	0.685714	0.0163231	colon	C13
E9.5_r2#TAACGGTCATGGCCCA-1	E9.5_r2	17.618	3194	12096	1051	0.231813	1	0.739217	2527	15001	26090	8562	0	1	0.0201418	intestine	C2
E9.5_r2#AGCCTTCAGTGAAACT-1	E9.5_r2	13.839	2523	10595	930	0.20307	1	1.31002	3484	11293	26087	11310	6.08469	2.11429	0.017825	colon	C13
E9.5_r2#GCATGATTCATTCTCA-1	E9.5_r2	13.114	2159	8594	985	0.164724	1	1.20993	3078	11804	26086	11204	0	0.571429	0.0188799	colon	C12
E9.5_r2#CAAGAAACAAATTCCG-1	E9.5_r2	13.455	1855	7134	989	0.136766	1	0.81572	2636	14364	26081	9081	0	0.342857	0.0189602	stomach	C8a
E9.5_r2#AGCTATGGTGTCGTCG-1	E9.5_r2	12.49	2012	8614	983	0.165184	1	0.91622	3189	13607	26074	9278	0	0.457143	0.0188502	esophagus	C9
E9.5_r2#CTTGTCGGTGAGTTGG-1	E9.5_r2	14.579	2194	8209	855	0.157442	1	0.949305	2796	13374	26070	9900	0	0.542857	0.0163982	unidentified	C14
E9.5_r2#AACTGTGTCCAACGCG-1	E9.5_r2	13.827	2011	8160	995	0.15652	1	0.80058	2638	14477	26067	8952	0	0.514286	0.0190854	colon	C13
E9.5_r2#GAGCATTTCGGCATAT-1	E9.5_r2	13.905	2535	10092	825	0.19366	1	1.02597	3044	12861	26056	10151	0	0.6	0.0158313	pharynx	C11
E9.5_r2#GTAGTACAGGAGAACA-1	E9.5_r2	10.746	1856	7600	791	0.145879	1	0.618051	2437	16099	26049	7513	0	0.485714	0.0151829	esophagus	C9
E9.5_r2#ACCGAATAGAACGCCA-1	E9.5_r2	11.614	2346	9611	817	0.184515	1	1.17323	3157	11984	26044	10903	0	0.714286	0.015685	liver	C6
E9.5_r2#CACGTTCCAAGTTCGT-1	E9.5_r2	10.932	2429	9848	1160	0.189072	1	0.775014	2756	14672	26043	8615	0	0.771429	0.0222709	esophagus	C9
E9.5_r2#TGGCGCAGTAGAACGC-1	E9.5_r2	6.861	1275	5961	734	0.114445	1	0.784623	3190	14593	26043	8260	1.67457	1.77143	0.0140921	intestine	C1
E9.5_r2#GCGATCGCAAACCTAC-1	E9.5_r2	13.194	2332	9208	869	0.176812	1	1.08262	3089	12503	26039	10447	0	0.742857	0.0166865	unidentified	C14
E9.5_r2#CTAGGATTCGATAGCT-1	E9.5_r2	12.338	2430	9595	875	0.18425	1	1.14782	3166	12123	26038	10749	0	0.4	0.0168024	pharynx	C11
E9.5_r2#ATCCCTGAGTCGATAA-1	E9.5_r2	11.477	2075	8489	835	0.163056	1	0.916016	2846	13586	26031	9599	0	1.08571	0.0160386	stomach	C8a
E9.5_r2#CAGTGTAGTGAGTCGA-1	E9.5_r2	8.798	1524	6432	765	0.123578	1	0.918891	3041	13562	26024	9421	0	0.685714	0.014698	intestine	C4
E9.5_r2#GTCCATCCACTCGTGG-1	E9.5_r2	12.053	2106	8124	762	0.156141	1	1.03704	2765	12771	26015	10479	0	0.142857	0.0146454	colon	C12
E9.5_r2#CTGGGACCATCGACCG-1	E9.5_r2	12.526	2486	10200	1063	0.196063	1	1.23952	3062	11615	26012	11335	0	1.14286	0.0204329	liver	C6
E9.5_r2#TGATTTCCACGCGCAT-1	E9.5_r2	17.596	2879	10947	1124	0.210438	1	0.906053	2970	13646	26010	9394	0	0.8	0.0216071	intestine	C4
E9.5_r2#CAGGGCTTCGAGTGTT-1	E9.5_r2	15.656	2451	9873	1143	0.189814	1	1.04105	3157	12742	26007	10108	14.7857	2.62857	0.0219749	pharynx	C11
E9.5_r2#TCGGGACAGCAATAAC-1	E9.5_r2	12.616	2319	9219	813	0.177309	1	1.0217	3186	12859	25997	9952	0	0.514286	0.0156364	pharynx	C11
E9.5_r2#GCACGCAAGTGAGCAC-1	E9.5_r2	15.402	2909	11887	1124	0.228667	1	0.845236	2431	14086	25992	9475	0	0.685714	0.021622	pancreas	C5
E9.5_r2#AACAAAGTCGAACACT-1	E9.5_r2	8.797	1435	6178	876	0.118849	1	1.12867	3151	12210	25991	10630	6.08469	2.11429	0.016852	unidentified	C15
E9.5_r2#AAATGCCCATCATCGA-1	E9.5_r2	16.673	2829	10545	876	0.202866	1	1.07273	2760	12539	25990	10691	0	0.8	0.0168526	colon	C12
E9.5_r2#ATGTCGAGTCAGAAGC-1	E9.5_r2	19.737	3050	11530	1123	0.221833	1	0.966256	2819	13217	25988	9952	0	0.285714	0.0216061	intestine	C4
E9.5_r2#AAATGAGAGAGGAATG-1	E9.5_r2	13.475	2858	11240	866	0.216287	1	1.68291	4113	9685	25984	12186	10.356	2.37143	0.0166641	liver	C6
E9.5_r2#CGCTGGATCTGATCTT-1	E9.5_r2	13.935	2477	9834	1026	0.189239	1	1.37396	3620	10945	25983	11418	0	0.857143	0.0197437	liver	C6
E9.5_r2#TGATTTCGTGAGTTGG-1	E9.5_r2	12.831	2216	8946	840	0.172178	1	1.12646	3206	12217	25979	10556	0	1.05714	0.0161669	intestine	C2
E9.5_r2#CCAATGACAATGAAAC-1	E9.5_r2	18.576	2636	9688	793	0.186537	1	0.910395	3027	13593	25968	9348	11.9126	2.45714	0.0152688	esophagus	C9
E9.5_r2#TCCATCGCAAGGAAGA-1	E9.5_r2	14.034	2934	11434	869	0.220173	1	1.09083	2946	12419	25966	10601	0	0.628571	0.0167334	pharynx	C11
E9.5_r2#TGACAACTCCAACCTC-1	E9.5_r2	10.053	1919	8554	869	0.164722	1	1.31067	3467	11237	25965	11261	0	0.828571	0.0167341	pharynx	C11
E9.5_r2#CACTGAACAGGCATTT-1	E9.5_r2	9.115	1450	6374	737	0.122766	1	1.13487	3328	12160	25960	10472	0	0.628571	0.0141949	colon	C13
E9.5_r2#TCGTTCGTCCAGGGAA-1	E9.5_r2	13.195	3012	11920	947	0.229628	1	0.840389	2950	14103	25955	8902	0	0.857143	0.0182431	liver	C7
E9.5_r2#CATTCATTCCCAATAG-1	E9.5_r2	10.839	2080	8967	786	0.172768	1	1.04033	2871	12719	25951	10361	0	0.685714	0.0151439	pancreas	C5
E9.5_r2#CGTACAAAGGTAAGTT-1	E9.5_r2	12.8	2327	8943	833	0.172332	1	1.25371	3343	11513	25947	11091	0	0.2	0.016052	unidentified	C14
E9.5_r2#GGAGGATAGTCATACC-1	E9.5_r2	9.957	1951	8550	825	0.164867	1	0.780295	2773	14565	25930	8592	0	1.31429	0.0159082	colon	C13
E9.5_r2#CTGAATGTCGAGTTAC-1	E9.5_r2	11.57	2530	10106	894	0.194893	1	1.25315	3241	11507	25927	11179	0	0.828571	0.0172407	pharynx	C11
E9.5_r2#TTGCTTATCGACTGGC-1	E9.5_r2	13.083	2405	10098	706	0.194739	1	1.3555	3338	11007	25927	11582	0	0.628571	0.0136152	pharynx	C11
E9.5_r2#GCGAGAACAATGGTAA-1	E9.5_r2	14.778	2500	9432	913	0.18193	1	0.926856	2962	13453	25922	9507	0	0.628571	0.0176105	unidentified	C14
E9.5_r2#CATAACGCAATAGTGA-1	E9.5_r2	10.969	2116	9253	1057	0.178554	1	1.03048	2878	12761	25911	10272	0	0.685714	0.0203967	esophagus	C9
E9.5_r2#CAGCTGGAGCACGTAG-1	E9.5_r2	11.717	2361	9650	1021	0.18625	1	1.18727	2988	11844	25906	11074	0	0.4	0.0197059	colon	C12
E9.5_r2#TAGCCCTCAACACGGA-1	E9.5_r2	9.424	1718	7761	907	0.149792	1	1.00201	2866	12940	25906	10100	0	0.485714	0.0175056	esophagus	C9
E9.5_r2#CAAAGCTAGAGTCCGA-1	E9.5_r2	13.647	2488	9379	802	0.181027	1	0.991008	2710	13011	25905	10184	0	0.171429	0.0154796	colon	C12
E9.5_r2#CCCGTTATCGCTATTT-1	E9.5_r2	13.268	2325	9083	946	0.175347	1	0.830259	2677	14151	25900	9072	0	0.428571	0.0182625	intestine	C4
E9.5_r2#AAGGAGCCAGGTAGGT-1	E9.5_r2	16.167	3029	11911	1071	0.22996	1	0.91766	2970	13505	25898	9423	0	1.17143	0.0206773	esophagus	C9
E9.5_r2#ACTACGACACATGATC-1	E9.5_r2	12.26	2297	9427	778	0.182031	1	1.36561	3075	10946	25894	11873	0	0.114286	0.0150228	colon	C12
E9.5_r2#CCTATTACATCATCGA-1	E9.5_r2	11.302	2340	9571	803	0.184825	1	1.17891	2969	11883	25892	11040	0	0.6	0.0155067	pharynx	C11
E9.5_r2#ATGTCTTCAGTAACCT-1	E9.5_r2	14.57	2774	11016	907	0.212754	1	0.914301	3041	13524	25889	9324	0	0.914286	0.0175171	intestine	C4
E9.5_r2#ACTACCCGTTACCCAA-1	E9.5_r2	9.89	1753	7432	644	0.143541	1	0.80959	2881	14306	25888	8701	0	0.485714	0.0124382	intestine	C4
E9.5_r2#TTTGCGCTCTTCTCTC-1	E9.5_r2	15.28	2284	9206	767	0.177804	1	1.36269	3620	10957	25888	11311	0	0.542857	0.0148138	colon	C13
E9.5_r2#TAGGTCAGTGTTAGAA-1	E9.5_r2	16.099	3309	12429	898	0.240192	1	0.317295	597	19641	25873	5635	0	0.171429	0.017354	pharynx	C11
E9.5_r2#TCCCACATCGGATAGG-1	E9.5_r2	14.538	3179	12105	878	0.23394	1	0.928587	2991	13415	25872	9466	0	1.54286	0.0169682	esophagus	C9
E9.5_r2#CTCAGCTTCGATGCAT-1	E9.5_r2	11.838	2457	10289	917	0.199014	1	1.12425	2852	12169	25850	10829	0	0.6	0.0177369	pharynx	C11
E9.5_r2#TACGCCTGTTGTGACT-1	E9.5_r2	13.624	2408	9362	829	0.18109	1	1.40165	3351	10763	25849	11735	0	0.314286	0.0160354	colon	C12
E9.5_r2#AAGATAGCAATCCATG-1	E9.5_r2	6.494	1384	6742	885	0.130452	1	0.849749	2696	13970	25841	9175	0	0.0571429	0.017124	pharynx	C11
E9.5_r2#ATTGTGGAGATTCCGT-1	E9.5_r2	9.093	2048	8565	818	0.165738	1	1.01144	2924	12846	25839	10069	0	0.628571	0.0158288	pharynx	C11
E9.5_r2#GAAATGAAGAATCAAC-1	E9.5_r2	10.773	1915	8247	770	0.159609	1	1.2989	3387	11238	25835	11210	0	0.628571	0.0149023	pharynx	C11
E9.5_r2#TCTAGTTTCCAGGTAT-1	E9.5_r2	12.664	2264	8679	811	0.168074	1	0.908137	2672	13531	25819	9616	0	1.45714	0.0157055	stomach	C8a
E9.5_r2#GGATAGGCAGCAACAG-1	E9.5_r2	10.201	2107	9089	933	0.176068	1	1.49189	3344	10358	25811	12109	0	1.25714	0.0180737	liver	C6
E9.5_r2#GCCTACTGTGCTAGTT-1	E9.5_r2	12.954	2512	10205	826	0.197718	1	1.28907	3167	11274	25807	11366	0	0.771429	0.0160034	pharynx	C11
E9.5_r2#CGCTATCAGTACCTCA-1	E9.5_r2	14.498	2299	8796	930	0.170432	1	0.877273	2877	13746	25805	9182	0	0.314286	0.0180198	unidentified	C14
E9.5_r2#AGCCAGCGTCTTAGCA-1	E9.5_r2	18.345	3298	11997	889	0.232482	1	0.569369	906	16441	25802	8455	0	1.02857	0.0172273	unidentified	C10
E9.5_r2#TCACTCGGTATTCGCA-1	E9.5_r2	15.958	3006	11444	1157	0.221809	1	1.03913	2804	12651	25797	10342	0	1.05714	0.0224251	liver	C6
E9.5_r2#AACTTGGAGTTCAACC-1	E9.5_r2	17.152	2408	9094	959	0.176343	1	1.11266	3159	12205	25785	10421	0	0.228571	0.0185961	unidentified	C14
E9.5_r2#ACTACCCGTCGTAATC-1	E9.5_r2	12.485	2232	9376	745	0.181811	1	1.21103	3054	11662	25785	11069	0	0.542857	0.0144464	colon	C13
E9.5_r2#CGCTAGGGTAGAATAC-1	E9.5_r2	14.076	2232	9272	1049	0.179913	1	0.855548	2545	13887	25768	9336	0	0.514286	0.0203547	esophagus	C9
E9.5_r2#TTGGTCCAGTTCAGGG-1	E9.5_r2	13.154	2305	9068	888	0.175955	1	1.00451	2747	12855	25768	10166	0	0.171429	0.0172307	unidentified	C14
E9.5_r2#AGCCTCTGTACCAAGG-1	E9.5_r2	10.826	1591	6518	924	0.126489	1	0.765694	2891	14592	25765	8282	7.43957	2.2	0.0179313	unidentified	C10
E9.5_r2#GTAGGAGAGATGTTCC-1	E9.5_r2	9.382	1881	7649	773	0.148444	1	0.86385	2882	13823	25764	9059	0	1.57143	0.0150016	esophagus	C9
E9.5_r2#TAGGAGGTCTGTGTGA-1	E9.5_r2	16.705	2961	11669	873	0.226468	1	0.707855	2569	15085	25763	8109	0	0.4	0.0169429	intestine	C2
E9.5_r2#CAATCCCTCAGAACGG-1	E9.5_r2	14.491	2254	8894	943	0.172625	1	0.905681	2654	13518	25761	9589	0	0.885714	0.0183029	unidentified	C14
E9.5_r2#GTTACTTTCATTCATC-1	E9.5_r2	16.252	2495	10236	1109	0.198672	1	0.786106	2641	14423	25761	8697	0	1.08571	0.0215248	intestine	C2
E9.5_r2#GCAGATTTCTCGACCT-1	E9.5_r2	11.533	1887	8030	770	0.155862	1	1.15349	3183	11962	25760	10615	5.75719	2.08571	0.0149457	colon	C13
E9.5_r2#CAGCCTTGTCAAATCC-1	E9.5_r2	9.344	1241	5864	922	0.113833	1	0.453719	1599	17718	25757	6440	0	1.14286	0.017898	intestine	C4
E9.5_r2#CTCTAGCTCAGGAATA-1	E9.5_r2	11.543	2495	10336	975	0.200668	1	1.30667	3445	11165	25754	11144	0	0.8	0.0189291	liver	C6
E9.5_r2#TTAGCTTTCGGTCGAC-1	E9.5_r2	11.408	1855	7133	815	0.138516	1	0.985809	3100	12966	25748	9682	0	0.114286	0.0158265	unidentified	C14
E9.5_r2#AAGATAGTCGTTCAGA-1	E9.5_r2	14.75	2026	7753	812	0.150567	1	0.960704	2895	13131	25746	9720	0	1.22857	0.0157694	unidentified	C14
E9.5_r2#CCTAAAGAGACTAGGC-1	E9.5_r2	7.803	1257	5655	685	0.10984	1	0.807344	3041	14243	25742	8458	1.17253	1.71429	0.0133051	intestine	C2
E9.5_r2#CGCAGGTCATGCGTTA-1	E9.5_r2	10.712	1915	8160	795	0.158508	1	1.08168	2911	12365	25740	10464	0	0.771429	0.0154429	liver	C6
E9.5_r2#ACCGAATAGCTTACCA-1	E9.5_r2	12.2	2261	9301	801	0.1807	1	1.32442	3172	11072	25736	11492	22.0147	3	0.0155619	unidentified	C10
E9.5_r2#AGCGTGCAGTCTCCAA-1	E9.5_r2	12.232	2508	10545	809	0.204869	1	1.35182	3269	10943	25736	11524	0	0.971429	0.0157173	colon	C12
E9.5_r2#CTCATGCTCAAGGCAG-1	E9.5_r2	14.366	2735	11000	1043	0.213825	1	1.02519	2977	12701	25722	10044	0	0.685714	0.0202745	intestine	C2
E9.5_r2#TCAAGACTCGACCCGA-1	E9.5_r2	15.098	2943	11213	852	0.217965	1	0.842814	2859	13958	25722	8905	0	0.6	0.0165617	intestine	C4
E9.5_r2#GTGATCACAGTGCTCG-1	E9.5_r2	8.307	1678	7664	805	0.148995	1	0.756043	2728	14646	25719	8345	0	1.22857	0.0156499	colon	C12
E9.5_r2#CTTGTCGTCCTTTGCG-1	E9.5_r2	14.163	2582	9987	888	0.194201	1	1.13404	2994	12049	25713	10670	0	1.4	0.0172675	intestine	C1
E9.5_r2#TAGCGGCAGATTGACA-1	E9.5_r2	13.213	2649	11008	758	0.214055	1	1.2153	3199	11607	25713	10907	0	0.657143	0.0147396	pharynx	C11
E9.5_r2#CTAGGGCTCGTTCAGA-1	E9.5_r2	10.153	1897	7877	872	0.153207	1	1.23675	3208	11493	25707	11006	0	0.428571	0.0169604	unidentified	C14
E9.5_r2#GGTGTCGTCCATCGAA-1	E9.5_r2	10.565	1590	6488	596	0.126206	1	0.710521	2562	15027	25704	8115	0	1.34286	0.0115935	intestine	C2
E9.5_r2#TAACAGCTCACTCGGG-1	E9.5_r2	14.95	2884	11809	794	0.229756	1	1.10165	3217	12228	25699	10254	0	1.14286	0.0154481	pharynx	C11
E9.5_r2#TTTGCGCTCGCAGATT-1	E9.5_r2	12.231	2730	10572	887	0.205689	1	1.02195	2830	12710	25699	10159	0	0.342857	0.0172575	pharynx	C11
E9.5_r2#CCGTACTAGCATGATA-1	E9.5_r2	15.405	2645	9864	797	0.191922	1	0.891924	2686	13583	25698	9429	0	1.08571	0.015507	intestine	C1
E9.5_r2#GACCAATGTTTCTTAC-1	E9.5_r2	11.913	2250	8815	828	0.171545	1	1.19355	2858	11713	25693	11122	0	0.4	0.0161133	unidentified	C14
E9.5_r2#TTGTTCACAGGTGGTA-1	E9.5_r2	11.207	1845	7767	876	0.151156	1	1.0529	3456	12515	25692	9721	0	0.314286	0.0170481	unidentified	C14
E9.5_r2#TGCCTGTGTGATGCTT-1	E9.5_r2	8.126	1190	5252	730	0.102215	1	0.620986	2380	15849	25691	7462	0	1.48571	0.0142073	stomach	C8a
E9.5_r2#TTTACGTTCTCGTGAA-1	E9.5_r2	16.006	2239	8147	1093	0.158656	1	0.833143	2588	14006	25675	9081	0	1.54286	0.0212853	intestine	C2
E9.5_r2#CAGGATTCAAGCAATA-1	E9.5_r2	18.996	3655	13313	909	0.259321	1	0.685534	2384	15229	25669	8056	0	0.285714	0.0177062	lung	C8b
E9.5_r2#TACATTCAGAGGTGGG-1	E9.5_r2	14.278	2466	10224	762	0.199182	1	1.22709	3064	11524	25665	11077	0	0.4	0.0148451	pharynx	C11
E9.5_r2#AGTTACGAGTCAGGAC-1	E9.5_r2	5.734	1303	6017	795	0.11724	1	0.795229	2724	14294	25661	8643	0	0.828571	0.0154904	intestine	C1
E9.5_r2#CCGTGAGGTGATAAGT-1	E9.5_r2	8.314	1415	6056	583	0.118	1	0.78412	2787	14383	25661	8491	0	0.314286	0.0113597	unidentified	C14
E9.5_r2#GTGCTGGAGGGAAATG-1	E9.5_r2	12.451	2471	9670	972	0.18844	1	1.04105	2931	12571	25658	10156	0	0.6	0.0189415	pharynx	C11
E9.5_r2#CGTACAATCAAGGCCC-1	E9.5_r2	13.007	2161	9313	762	0.181519	1	0.774926	3008	14453	25653	8192	0	1.14286	0.0148521	intestine	C1
E9.5_r2#AGCCTCTGTAGATTAG-1	E9.5_r2	10.563	1995	8680	680	0.169194	1	0.976956	2908	12975	25651	9768	0	1.4	0.0132548	esophagus	C9
E9.5_r2#CGCTATCAGAATCAAC-1	E9.5_r2	19.737	2741	10333	1172	0.201525	1	1.03049	2981	12626	25637	10030	0.460172	1.65714	0.0228576	intestine	C1
E9.5_r2#CGCAGGTAGTAACTCC-1	E9.5_r2	14.444	2852	11055	902	0.215648	1	1.30524	3222	11119	25632	11291	0	0.571429	0.0175952	colon	C12
E9.5_r2#GTCACGGTCTCTTAAC-1	E9.5_r2	9.547	1808	7783	1026	0.151828	1	0.953731	2659	13119	25631	9853	0	1	0.0200148	colon	C12
E9.5_r2#AACCAACAGCCCATTA-1	E9.5_r2	10.47	1766	7598	747	0.148242	1	0.782748	2741	14375	25627	8511	0	0.685714	0.0145745	intestine	C1
E9.5_r2#GTCACTCGTTGCAGAG-1	E9.5_r2	14.702	2762	10516	911	0.205198	1	1.06246	3028	12424	25624	10172	0	0.571429	0.0177763	colon	C13
E9.5_r2#GCCTAGGGTCAGAGTG-1	E9.5_r2	7.431	1366	6542	692	0.127709	1	1.09685	3361	12215	25613	10037	0	0.714286	0.0135088	stomach	C8a
E9.5_r2#TGATGCACAAGTCCTA-1	E9.5_r2	14.634	2217	8754	866	0.17091	1	0.955559	2583	13096	25610	9931	0	0.257143	0.0169075	intestine	C4
E9.5_r2#TACATGGCATAGCCAT-1	E9.5_r2	16.141	2804	10526	1251	0.205642	1	0.857661	2730	13777	25593	9086	0	0.228571	0.0244403	pharynx	C11
E9.5_r2#GCACCTTAGGTTCTCA-1	E9.5_r2	10.406	1897	8382	895	0.163794	1	1.18487	3059	11711	25587	10817	0.0130766	1.6	0.0174894	pancreas	C5
E9.5_r2#TAGGTCATCATCGCAA-1	E9.5_r2	15.429	2914	11480	902	0.224368	1	0.870376	2625	13678	25583	9280	0	0.285714	0.0176289	esophagus	C9
E9.5_r2#GATCGTATCGGGCTCA-1	E9.5_r2	11.337	1626	6931	792	0.135482	1	1.10336	3063	12161	25579	10355	0	0.857143	0.0154814	colon	C13
E9.5_r2#TGGGTTAAGACTCGGA-1	E9.5_r2	11.091	1994	7944	783	0.155284	1	1.10718	3176	12139	25579	10264	0	0.685714	0.0153055	colon	C13
E9.5_r2#TCGATTTTCACCACAA-1	E9.5_r2	15.219	2859	11059	791	0.216182	1	1.1869	2963	11696	25578	10919	1.17253	1.71429	0.0154625	pharynx	C11
E9.5_r2#AGTCCGGAGCTTCAAC-1	E9.5_r2	15.444	2488	9450	788	0.184751	1	1.12082	3404	12059	25575	10112	0	0.457143	0.0154057	colon	C13
E9.5_r2#ACAAGCTTCAATGCAC-1	E9.5_r2	14.135	2063	7491	884	0.146463	1	0.785699	2840	14321	25573	8412	0	0.542857	0.0172839	unidentified	C14
E9.5_r2#TACTAGGGTTTCTACT-1	E9.5_r2	13.72	2813	10712	859	0.209522	1	1.07021	2710	12348	25563	10505	0	0.8	0.0168016	pharynx	C11
E9.5_r2#TCAGCTCTCCCTAAAG-1	E9.5_r2	16.652	2136	7924	1107	0.155032	1	0.787758	2671	14295	25556	8590	0	0.857143	0.0216583	intestine	C2
E9.5_r2#AAGGTTCTCTCTATTG-1	E9.5_r2	16.767	3099	12094	843	0.236645	1	0.951355	2732	13095	25553	9726	0	1.2	0.0164951	pharynx	C11
E9.5_r2#TTAGCGACAAGCCTTA-1	E9.5_r2	15.273	2715	10582	839	0.207068	1	1.30926	3280	11065	25552	11207	14.7857	2.62857	0.0164175	pharynx	C11
E9.5_r2#AACCAACTCCATGACA-1	E9.5_r2	13.594	2540	10173	800	0.199072	1	1.0387	2771	12533	25551	10247	0	0.171429	0.015655	pharynx	C11
E9.5_r2#TACCTCGGTTTCGACA-1	E9.5_r2	14.202	2582	10187	841	0.199378	1	1.04098	2921	12517	25547	10109	9.23095	2.31429	0.0164599	esophagus	C9
E9.5_r2#AACTGTGAGGATATCA-1	E9.5_r2	8.967	1689	7322	799	0.14331	1	0.974189	3059	12940	25546	9547	0	1.37143	0.0156385	intestine	C1
E9.5_r2#TAGCGGCTCGCAACTA-1	E9.5_r2	12.48	1979	8078	878	0.158119	1	1.06017	3081	12399	25544	10064	0	0.942857	0.017186	esophagus	C9
E9.5_r2#ACTAGGTAGCCCATTA-1	E9.5_r2	13.609	2646	10861	941	0.212661	1	1.01008	3133	12704	25536	9699	0	0.542857	0.018425	colon	C13
E9.5_r2#CTTAATCAGTACAACA-1	E9.5_r2	15.565	2649	10297	822	0.201633	1	1.07038	2979	12333	25534	10222	0	0.857143	0.0160962	pharynx	C11
E9.5_r2#TACAGCATCCCGAAGC-1	E9.5_r2	9.631	2101	9239	774	0.181015	1	0.990019	3041	12824	25520	9655	0	0.714286	0.0151646	pharynx	C11
E9.5_r2#AACCAACCATGACTGT-1	E9.5_r2	13.608	2900	11509	740	0.225561	1	1.1383	2979	11931	25512	10602	0	0.542857	0.014503	colon	C12
E9.5_r2#TACCCTGCATTACTCT-1	E9.5_r2	10.415	1804	7697	747	0.150886	1	1.12727	2990	11990	25506	10526	0	0.514286	0.0146436	intestine	C2
E9.5_r2#CAGCTAAGTCAAATCC-1	E9.5_r2	12.372	1993	8523	751	0.16715	1	1.08719	3079	12215	25495	10201	0	0.714286	0.0147284	colon	C12
E9.5_r2#AACAAAGAGAGCAGCT-1	E9.5_r2	16.051	2756	10831	987	0.212439	1	0.971692	2911	12929	25492	9652	0	0.4	0.019359	intestine	C4
E9.5_r2#TGAGTCATCCGGAAAG-1	E9.5_r2	9.993	1958	8100	786	0.158905	1	0.745326	2631	14603	25487	8253	0	0.657143	0.0154196	stomach	C8a
E9.5_r2#CTACTTACATCACAGT-1	E9.5_r2	16.613	3188	12599	1202	0.247214	1	0.933384	2844	13180	25482	9458	0	0.6	0.0235853	liver	C6
E9.5_r2#ACAATCGTCTACTTTG-1	E9.5_r2	11.951	1877	7919	757	0.155402	1	1.28286	3220	11161	25479	11098	0	0.685714	0.0148554	colon	C13
E9.5_r2#TACATGGTCGGGACAA-1	E9.5_r2	18.77	3128	11690	944	0.229432	1	0.685144	2549	15118	25476	7809	0	0.342857	0.0185272	intestine	C4
E9.5_r2#ACAGACTCAGTAGTCT-1	E9.5_r2	12.845	2400	9561	912	0.187839	1	1.26403	3242	11241	25450	10967	0	0.542857	0.0179175	pharynx	C11
E9.5_r2#GCTCCTATCGTAGCGC-1	E9.5_r2	10.587	2069	8586	786	0.168684	1	1.03926	2976	12480	25450	9994	0	1.28571	0.015442	intestine	C1
E9.5_r2#TGGCAATCACTCGGAC-1	E9.5_r2	13.787	1859	7416	917	0.145709	1	1.05557	2991	12380	25448	10077	0	0.828571	0.0180171	esophagus	C9
E9.5_r2#GCACCTTGTCAGCAAG-1	E9.5_r2	10.973	2006	8469	833	0.166418	1	1.29855	3349	11070	25445	11026	0	0.514286	0.0163686	colon	C12
E9.5_r2#GACCCAGAGTGGTGTG-1	E9.5_r2	7.825	1466	6415	699	0.126076	1	0.650727	2399	15412	25441	7630	0	0.571429	0.0137377	lung	C8b
E9.5_r2#TGTGACACAATGCACT-1	E9.5_r2	14.278	2466	9733	809	0.191301	1	0.980151	2773	12847	25439	9819	0	0.428571	0.0159008	lung	C8b
E9.5_r2#TGATCAGAGGTAGGCT-1	E9.5_r2	13.062	2157	8918	984	0.175323	1	1.31398	3617	10991	25433	10825	0	1.14286	0.0193449	colon	C13
E9.5_r2#GAGCGCTGTAGGGTCA-1	E9.5_r2	10.872	1735	6901	775	0.135713	1	0.659054	2565	15325	25425	7535	0	1.48571	0.0152409	lung	C8b
E9.5_r2#TCACCTGGTCAACAGG-1	E9.5_r2	11.801	2205	9140	827	0.179766	1	1.22473	3148	11427	25422	10847	0	0.628571	0.0162654	pharynx	C11
E9.5_r2#AATGGAAGTAAACGAT-1	E9.5_r2	7.788	1636	7317	850	0.143916	1	0.812032	2534	14029	25421	8858	0	1.17143	0.0167185	esophagus	C9
E9.5_r2#AGTGCCGTCATTCGGA-1	E9.5_r2	14.076	2559	10296	831	0.20255	1	1.09893	2832	12109	25416	10475	0	1	0.016348	liver	C6
E9.5_r2#TACCTATTCTTCACTA-1	E9.5_r2	11.96	2265	9360	786	0.184187	1	0.915348	2832	13266	25409	9311	19.6614	2.88571	0.015467	esophagus	C9
E9.5_r2#TAGGTCAAGCGTTGCC-1	E9.5_r2	14.696	3117	12483	974	0.24567	1	0.809544	2471	14040	25406	8895	0	0.314286	0.0191687	pharynx	C11
E9.5_r2#TATGTGGCATGCACTA-1	E9.5_r2	15.246	2302	8589	786	0.169035	1	1.22236	3166	11432	25406	10808	0	0.285714	0.0154688	colon	C13
E9.5_r2#TACTGCCGTATGGATA-1	E9.5_r2	15.99	2269	8807	883	0.173339	1	0.838339	2440	13819	25404	9145	0	0.428571	0.0173792	pharynx	C11
E9.5_r2#TCACAGAGTTAAGTCC-1	E9.5_r2	13.471	2517	10333	811	0.203373	1	1.19872	3389	11554	25404	10461	0	1.34286	0.0159621	pancreas	C5
E9.5_r2#CAGCTAATCTCCCTTT-1	E9.5_r2	10.069	1861	8161	838	0.160669	1	0.813294	2882	14006	25397	8509	0	1	0.016498	intestine	C1
E9.5_r2#AAATGAGAGTACGACG-1	E9.5_r2	9.864	1853	7858	749	0.154709	1	1.36815	3059	10724	25396	11613	18.7435	2.82857	0.0147464	esophagus	C9
E9.5_r2#AACAGTCCAAGACTAA-1	E9.5_r2	12.734	2270	9343	929	0.184019	1	1.42025	3404	10489	25386	11493	0	1.11429	0.0182975	unidentified	C14
E9.5_r2#CCCTGATGTTGTATCG-1	E9.5_r2	14.954	3149	11670	1031	0.229969	1	1.00103	2885	12680	25373	9808	0	0.828571	0.0203169	liver	C7
E9.5_r2#AGCCTCTCATGGTATC-1	E9.5_r2	11.248	1829	7626	1019	0.150284	1	0.9547	3347	12980	25372	9045	0	1.54286	0.0200812	intestine	C1
E9.5_r2#CTTGCTGTCCATGACA-1	E9.5_r2	13.24	2193	8623	815	0.169945	1	0.724325	2531	14713	25370	8126	0	1.02857	0.0160623	intestine	C1
E9.5_r2#CAATCCCAGAATCAGT-1	E9.5_r2	15.084	2628	10256	952	0.202144	1	0.496372	968	16953	25368	7447	0	0.914286	0.0187638	colon	C13
E9.5_r2#TACGCCTTCTGACATG-1	E9.5_r2	9.961	1831	7930	732	0.156312	1	0.966357	2890	12900	25366	9576	0	1.34286	0.0144288	colon	C13
E9.5_r2#CAGGATTCATGATCGT-1	E9.5_r2	18.302	2856	10615	1295	0.209262	1	0.818788	2569	13945	25363	8849	0	0.828571	0.0255293	intestine	C1
E9.5_r2#GCAGCTGTCCTGGAAT-1	E9.5_r2	12.704	2579	10445	949	0.205943	1	1.21805	3178	11433	25359	10748	3.02125	1.88571	0.0187113	esophagus	C9
E9.5_r2#AGGCCCACATTGCACA-1	E9.5_r2	14.665	2903	11541	996	0.227588	1	1.02597	2696	12515	25355	10144	0	0.4	0.0196411	unidentified	C14
E9.5_r2#ACTATTCTCGTCGCAG-1	E9.5_r2	20.786	3254	12068	1427	0.23799	1	0.877935	2521	13501	25354	9332	0	0.228571	0.0281415	esophagus	C9
E9.5_r2#TTAGCTTCAGGGCTTC-1	E9.5_r2	13.195	2179	9065	796	0.178839	1	0.774541	2785	14282	25344	8277	0	0.685714	0.0157039	esophagus	C9
E9.5_r2#AGCTATGAGACGCCAA-1	E9.5_r2	15.168	2183	8245	862	0.162687	1	1.08149	3203	12174	25340	9963	0	1	0.0170087	unidentified	C14
E9.5_r2#CGGTGCAAGACGCCAA-1	E9.5_r2	14.185	2321	9379	891	0.185085	1	1.05858	3023	12308	25337	10006	0	0.885714	0.017583	intestine	C2
E9.5_r2#TTGTTGTCAGACTAAA-1	E9.5_r2	16.143	2674	10937	831	0.215856	1	1.30163	3134	11007	25334	11193	0	1	0.0164009	colon	C13
E9.5_r2#TTGCACCCATCCCTTG-1	E9.5_r2	12.417	2389	10641	809	0.210064	1	0.981847	2635	12780	25328	9913	0	0	0.0159705	pharynx	C11
E9.5_r2#TCAGGTATCGGCAATT-1	E9.5_r2	13.517	2669	10663	804	0.210507	1	1.1219	2899	11936	25327	10492	0	0.8	0.0158724	pharynx	C11
E9.5_r2#CGCTAGGGTAGATTAG-1	E9.5_r2	12.718	2402	9460	741	0.186801	1	1.11732	3002	11959	25321	10360	0	0.457143	0.0146321	pharynx	C11
E9.5_r2#GCGCATGGTATGCTAC-1	E9.5_r2	7.462	1579	6915	778	0.136558	1	1.01248	3267	12581	25319	9471	0	0.285714	0.015364	unidentified	C14
E9.5_r2#GCTTGCTCATCCGTAA-1	E9.5_r2	18.102	2843	10234	793	0.202125	1	1.01528	2934	12562	25316	9820	0	0.0857143	0.015662	unidentified	C14
E9.5_r2#AAGGAGCCAAGGACCA-1	E9.5_r2	12.822	2221	8839	798	0.174608	1	0.906667	2826	13275	25311	9210	0	0.685714	0.0157639	intestine	C2
E9.5_r2#TTCGGTCTCACTTACT-1	E9.5_r2	9.886	1917	8324	746	0.16446	1	0.815163	2673	13942	25307	8692	0	0.6	0.014739	intestine	C2
E9.5_r2#ATTGTCTTCGCGCCAA-1	E9.5_r2	15.12	2871	10731	820	0.21205	1	1.29506	3322	11025	25303	10956	0	0.885714	0.0162036	pancreas	C5
E9.5_r2#ATTACCTAGTTCGCGC-1	E9.5_r2	15.121	3085	11965	960	0.236519	1	0.845738	2623	13704	25294	8967	0	0.285714	0.0189768	esophagus	C9
E9.5_r2#CCTATTACACACACCG-1	E9.5_r2	18.099	3327	12376	827	0.244643	1	0.878639	2628	13464	25294	9202	0	1.14286	0.0163478	pharynx	C11
E9.5_r2#CCGCATTTCATGCTTT-1	E9.5_r2	21.91	3773	13865	956	0.27412	1	0.648524	2189	15341	25290	7760	0	0.342857	0.0189008	intestine	C2
E9.5_r2#TTCGTTATCTCTGTTA-1	E9.5_r2	9.794	1929	8428	712	0.166634	1	0.890484	2548	13377	25289	9364	0	0.628571	0.0140773	pharynx	C11
E9.5_r2#GGATGAGAGGGTCTGA-1	E9.5_r2	16.151	2920	11231	1001	0.222079	1	0.785608	2411	14161	25286	8714	0	0.885714	0.0197936	esophagus	C9
E9.5_r2#GTCACGGAGAGTAAGG-1	E9.5_r2	14.565	2567	9799	733	0.19384	1	1.29552	3496	11011	25276	10769	0	0.257143	0.0144999	colon	C13
E9.5_r2#GTCACAACACGGTTAT-1	E9.5_r2	10.8	1718	7367	755	0.145783	1	1.27508	3329	11106	25267	10832	1.93355	1.8	0.0149404	intestine	C1
E9.5_r2#CTCAGCTAGAGGCCTA-1	E9.5_r2	14.368	2779	10652	782	0.210805	1	1.28767	2973	11044	25265	11248	0	0.514286	0.015476	pharynx	C11
E9.5_r2#TTCGCGTCAGTATACC-1	E9.5_r2	18.486	2670	9933	969	0.196576	1	0.706518	2633	14805	25265	7827	0	0.885714	0.0191767	intestine	C1
E9.5_r2#CTGGGACAGGTTCTCA-1	E9.5_r2	14.862	2079	7688	865	0.152214	1	1.17351	3114	11619	25254	10521	0	0.428571	0.017126	unidentified	C14
E9.5_r2#GCTTTCGTCTGTAGAC-1	E9.5_r2	17.575	3204	12631	1142	0.250198	1	1.00604	2844	12583	25242	9815	0	1.25714	0.022621	liver	C6
E9.5_r2#GTGGCGTGTATTCTGG-1	E9.5_r2	8.382	1528	6762	670	0.133949	1	0.789761	2725	14103	25241	8413	0	0.314286	0.0132721	unidentified	C14
E9.5_r2#TCAGGGCCATCCGTGG-1	E9.5_r2	16.942	2986	12281	1086	0.243294	1	0.666051	1225	15149	25239	8865	0	1.31429	0.0215143	pancreas	C5
E9.5_r2#CCAATGAGTACCCATA-1	E9.5_r2	14.593	2454	9186	769	0.181995	1	1.19969	2911	11473	25237	10853	0	0.742857	0.0152356	colon	C13
E9.5_r2#GTTACTTAGTCACACT-1	E9.5_r2	9.812	1650	7010	646	0.138883	1	0.989986	2784	12682	25237	9771	0	0.628571	0.0127987	esophagus	C9
E9.5_r2#AACCTTTGTCGCTAGC-1	E9.5_r2	9.024	1317	5512	728	0.109278	1	0.740631	2810	14489	25220	7921	0	1.42857	0.014433	intestine	C2
E9.5_r2#TTACTCACATTTCACT-1	E9.5_r2	12.193	2506	10327	841	0.204738	1	0.98943	3045	12677	25220	9498	0	1.4	0.0166733	liver	C6
E9.5_r2#TACATGGGTACCCATA-1	E9.5_r2	13.327	1871	7266	769	0.144092	1	0.954042	2858	12903	25213	9452	0	0.914286	0.0152501	colon	C12
E9.5_r2#TGCTTCGGTTTGCGAT-1	E9.5_r2	7.171	1090	5034	809	0.0998532	1	0.715812	2358	14691	25207	8158	2.74167	1.85714	0.0160471	colon	C13
E9.5_r2#TACAGCAAGAAGCCGT-1	E9.5_r2	12.399	2467	10201	902	0.202353	1	0.965993	2839	12821	25206	9546	0	0.6	0.0178926	pharynx	C11
E9.5_r2#ACCAAACAGTTGACAA-1	E9.5_r2	14.008	2476	9518	941	0.188842	1	1.08877	2956	12065	25201	10180	0	1.22857	0.0186699	esophagus	C9
E9.5_r2#CAGCTGGGTAACTCCA-1	E9.5_r2	10.242	2255	9746	856	0.193365	1	1.26485	3177	11127	25201	10897	0	1.02857	0.0169835	liver	C6
E9.5_r2#CAAGAAACATCCCTCA-1	E9.5_r2	12.589	2473	9905	853	0.19659	1	1.1996	2933	11453	25192	10806	0	1.31429	0.01693	liver	C6
E9.5_r2#TGCTCGTTCGGATGTT-1	E9.5_r2	10.154	1769	7432	825	0.147507	1	1.25998	3250	11147	25192	10795	0	1.42857	0.0163742	intestine	C1
E9.5_r2#TGTACGACATTTGTTC-1	E9.5_r2	14.436	2136	8320	807	0.165171	1	0.954373	2817	12887	25186	9482	0	0.171429	0.0160208	intestine	C4
E9.5_r2#GCGATTATCGCATAAC-1	E9.5_r2	16.092	2186	8492	804	0.168626	1	1.00717	2776	12545	25180	9859	0	0.257143	0.0159651	intestine	C4
E9.5_r2#CAGCTAATCTTTGCAT-1	E9.5_r2	17.168	2913	11137	778	0.221297	1	0.99865	3029	12590	25163	9544	0	0.771429	0.0154592	pharynx	C11
E9.5_r2#GTTACTTCAGGACTGA-1	E9.5_r2	12.664	2136	8559	834	0.170071	1	1.0314	2913	12387	25163	9863	0	0.742857	0.016572	colon	C12
E9.5_r2#AGTGTACAGTTCAGGG-1	E9.5_r2	13.228	2338	9180	1066	0.182447	1	0.993344	2531	12621	25158	10006	0.233803	1.62857	0.0211861	esophagus	C9
E9.5_r2#TGCTTTAGTGCACATT-1	E9.5_r2	10.646	2129	8718	778	0.173286	1	1.03536	2764	12359	25155	10032	22.0147	3	0.0154641	pharynx	C11
E9.5_r2#AGTGTACTCCATCTAT-1	E9.5_r2	12.643	2490	10151	838	0.201817	1	1.22027	3406	11327	25149	10416	0	0.885714	0.0166607	intestine	C4
E9.5_r2#TCTAGTTGTCTGTTGA-1	E9.5_r2	6.801	1415	6408	777	0.127487	1	0.696045	2294	14818	25132	8020	0	1.48571	0.0154584	esophagus	C9
E9.5_r2#GTAGACTCACTAGGAG-1	E9.5_r2	18.556	2905	10739	1019	0.213677	1	0.900688	2813	13221	25129	9095	0	0.4	0.0202754	intestine	C4
E9.5_r2#TTGGTCCCAGGGTAAC-1	E9.5_r2	10.786	2217	9953	763	0.198117	1	0.933867	3016	12989	25119	9114	0	0.371429	0.0151877	pharynx	C11
E9.5_r2#GCTCGAGTCGGTCCGA-1	E9.5_r2	9.94	2038	8574	769	0.170702	1	1.2994	3276	10922	25114	10916	0.692123	1.68571	0.0153102	lung	C8b
E9.5_r2#CGGACCATCCGAGGAA-1	E9.5_r2	13.821	2422	9327	871	0.185708	1	1.28686	2833	10981	25112	11298	0	0.971429	0.0173423	colon	C12
E9.5_r2#GCACGGTCAGTAGTTC-1	E9.5_r2	10.95	2140	9143	912	0.182044	1	1.38662	3273	10522	25112	11317	0	1.02857	0.0181586	liver	C6
E9.5_r2#TACGCAAGTCGTCGCA-1	E9.5_r2	13.385	2670	10512	996	0.209369	1	1.2052	3295	11384	25104	10425	0	0.942857	0.0198375	intestine	C4
E9.5_r2#CCTTGCATCATGAACC-1	E9.5_r2	11.276	2141	8121	801	0.161786	1	1.1302	3084	11782	25098	10232	0	0.114286	0.0159574	unidentified	C14
E9.5_r2#GGAATCTCATTGTTCT-1	E9.5_r2	8.498	1429	6452	645	0.128557	1	0.732652	2391	14483	25094	8220	4.18925	1.97143	0.0128517	esophagus	C9
E9.5_r2#AAGGAGCGTTCTGAGT-1	E9.5_r2	13.5	2093	8156	777	0.162515	1	0.958096	2983	12815	25093	9295	0	0.485714	0.0154824	pharynx	C11
E9.5_r2#CGCACAGAGGATCCTT-1	E9.5_r2	10.202	1968	8187	774	0.163185	1	1.12621	2956	11798	25085	10331	0	1.31429	0.0154275	unidentified	C10
E9.5_r2#GCAGATTAGAATGCTA-1	E9.5_r2	10.543	1773	7651	718	0.152501	1	0.968068	2848	12746	25085	9491	0	1.22857	0.0143113	intestine	C1
E9.5_r2#CCCGTTAAGGTAGGAA-1	E9.5_r2	10.425	1432	5670	652	0.113038	1	0.900576	2954	13196	25080	8930	0	0.828571	0.0129984	unidentified	C14
E9.5_r2#CGCTGGAGTTTCTTAC-1	E9.5_r2	22.506	3421	12103	1136	0.241288	1	0.668663	2238	15030	25080	7812	0	1.17143	0.0226475	esophagus	C9
E9.5_r2#TGACTCCTCGGATGTT-1	E9.5_r2	12.158	2241	8908	923	0.177627	1	1.02626	3188	12375	25075	9512	0	1.05714	0.0184048	stomach	C8a
E9.5_r2#TTGTTCATCTCCAACC-1	E9.5_r2	4.524	1028	5403	716	0.10775	1	0.763523	2433	14217	25072	8422	0	0.971429	0.0142789	colon	C12
E9.5_r2#GGAACCCAGCAACTGG-1	E9.5_r2	9.651	1735	7249	911	0.144587	1	0.866289	2560	13432	25068	9076	0	0.971429	0.0181706	esophagus	C9
E9.5_r2#TACAGCACACTGGGCT-1	E9.5_r2	10.372	1498	5851	737	0.116707	1	0.736423	2679	14436	25067	7952	0	0.8	0.0147006	pharynx	C11
E9.5_r2#GGTGCTGAGAATGCTA-1	E9.5_r2	13.155	2571	9735	783	0.194187	1	0.801754	2413	13912	25066	8741	0	0.342857	0.0156188	esophagus	C9
E9.5_r2#AAACTGCCAGCAAACG-1	E9.5_r2	12.699	2142	8674	938	0.173058	1	0.93193	2511	12972	25061	9578	0	1.48571	0.0187143	esophagus	C9
E9.5_r2#CCCTGATGTCCAAGAG-1	E9.5_r2	13.482	2594	10076	765	0.201038	1	0.825466	2582	13728	25060	8750	0	0.628571	0.0152634	pharynx	C11
E9.5_r2#CACAACAAGTACTCTG-1	E9.5_r2	19.809	2971	10611	1055	0.211737	1	1.109	2813	11881	25057	10363	0	0.571429	0.021052	unidentified	C14
E9.5_r2#GGTTGCGAGGCTCAGA-1	E9.5_r2	7.769	1538	6472	764	0.129182	1	0.614358	2338	15517	25050	7195	20.5928	2.91429	0.0152495	esophagus	C9
E9.5_r2#GTTATGGAGGGTTCCC-1	E9.5_r2	11.412	2409	10160	930	0.202794	1	1.39027	3049	10480	25050	11521	0	0.828571	0.0185629	liver	C6
E9.5_r2#TGAGTCATCCAAGTCA-1	E9.5_r2	11.386	2139	8023	827	0.160191	1	0.992521	2800	12568	25042	9674	0	0.571429	0.0165123	unidentified	C14
E9.5_r2#TAGTCCCCAACATAAG-1	E9.5_r2	16.571	2318	8846	842	0.176651	1	0.667755	2296	15013	25038	7729	0	0.971429	0.0168144	intestine	C2
E9.5_r2#TCTCAGCTCTAAACGC-1	E9.5_r2	16.54	2840	10936	1020	0.218467	1	0.914264	2550	13075	25029	9404	0	0.228571	0.0203764	esophagus	C9
E9.5_r2#TATCGAGGTTAACCAC-1	E9.5_r2	13.097	2348	9600	888	0.191847	1	1.29373	3674	10908	25020	10438	0	0.628571	0.0177458	unidentified	C14
E9.5_r2#TCACCACGTCAGCTTA-1	E9.5_r2	13.782	2617	10795	807	0.215736	1	0.963352	2506	12743	25019	9770	0	0.828571	0.0161277	pharynx	C11
E9.5_r2#ACTAACGGTCCGTCGA-1	E9.5_r2	14.239	2337	9403	839	0.187932	1	1.02846	2961	12333	25017	9723	0	1.02857	0.0167686	stomach	C8a
E9.5_r2#GCTTTCGTCGGGAATG-1	E9.5_r2	15.206	2726	10476	903	0.209403	1	0.923414	2110	13005	25014	9899	8.8642	2.28571	0.0180499	esophagus	C9
E9.5_r2#ACATGGTCACCTCGTT-1	E9.5_r2	15.388	2339	9322	827	0.186343	1	0.858183	2790	13461	25013	8762	0	0.285714	0.0165314	unidentified	C14
E9.5_r2#CTTAATCAGGCATGCA-1	E9.5_r2	6.194	1223	5544	670	0.110822	1	0.846932	2617	13543	25013	8853	0	0.142857	0.013393	intestine	C1
E9.5_r2#TAGGTCATCTCCACTG-1	E9.5_r2	15.156	2212	8193	907	0.163801	1	0.739031	2511	14381	25009	8117	0	0.285714	0.0181335	unidentified	C14
E9.5_r2#TGTGACATCAGAGTGG-1	E9.5_r2	10.937	1668	6585	616	0.1317	1	0.921451	2599	13011	25000	9390	0	0.6	0.01232	esophagus	C9
E9.5_r2#AAATGAGTCCCTATTA-1	E9.5_r2	9.099	1838	7828	774	0.156573	1	1.28313	2793	10949	24998	11256	0	0.142857	0.0154812	colon	C12
E9.5_r2#ACTAACGCAGAGAGAA-1	E9.5_r2	19.435	3445	13277	1180	0.265561	1	0.824006	2636	13705	24998	8657	0	1.14286	0.0236019	intestine	C2
E9.5_r2#GATCGTACACCTCGTT-1	E9.5_r2	12.571	1968	8109	770	0.162193	1	1.20111	3395	11357	24998	10246	0	1.28571	0.0154012	colon	C13
E9.5_r2#AGCTGATCAAACGACG-1	E9.5_r2	12.336	2280	9161	906	0.183308	1	0.972062	2924	12671	24988	9393	0	0.0857143	0.0181287	unidentified	C14
E9.5_r2#GCATGATCATTACTTC-1	E9.5_r2	13.036	2337	9182	955	0.18378	1	1.46118	3403	10150	24981	11428	0	1.25714	0.0191145	liver	C6
E9.5_r2#ATTACTCCAGCTTACA-1	E9.5_r2	15.778	2964	11569	1213	0.231593	1	0.871357	2600	13347	24977	9030	0	0.8	0.0242823	pancreas	C5
E9.5_r2#TCCATCGAGTCTGGGA-1	E9.5_r2	17.793	3109	11416	901	0.22853	1	0.964527	2429	12714	24977	9834	0	0.685714	0.0180366	intestine	C2
E9.5_r2#TTGCACCTCCAGTACA-1	E9.5_r2	13.023	2315	9823	892	0.196743	1	1.36446	2923	10558	24964	11483	0	0.942857	0.0178657	colon	C12
E9.5_r2#GCGCATGGTTACACTG-1	E9.5_r2	14.652	1983	7589	794	0.152017	1	0.706152	2287	14630	24961	8044	0	1.17143	0.0159048	intestine	C2
E9.5_r2#ATTTGTCAGTACGCGA-1	E9.5_r2	15.91	2772	10770	827	0.215797	1	1.19975	3046	11344	24954	10564	0	0.542857	0.0165705	colon	C12
E9.5_r2#GCTCCTAAGGTTTCTG-1	E9.5_r2	7.648	1572	7026	927	0.140802	1	0.806793	2440	13809	24950	8701	0	0.6	0.0185772	lung	C8b
E9.5_r2#TAGCATGGTAAACGTA-1	E9.5_r2	11.852	2430	9628	776	0.192946	1	0.789428	2613	13943	24950	8394	0	1.25714	0.0155511	pharynx	C11
E9.5_r2#TACAGCATCGCCACTT-1	E9.5_r2	7.892	1367	6117	708	0.122615	1	0.717906	2417	14520	24944	8007	0	0.542857	0.0141918	esophagus	C9
E9.5_r2#GGTAGGATCTATTTCG-1	E9.5_r2	11.969	2448	10181	973	0.20411	1	0.924383	2623	12960	24940	9357	0	1.54286	0.0195068	intestine	C4
E9.5_r2#AAACTGCTCTGGCACG-1	E9.5_r2	12.176	2103	8715	855	0.174726	1	0.933106	2569	12901	24939	9469	0	0.742857	0.0171418	pharynx	C11
E9.5_r2#GGTACCGAGAGCGGTT-1	E9.5_r2	11.804	2301	9665	933	0.193788	1	1.03136	3285	12276	24937	9376	0	0.8	0.0187071	liver	C6
E9.5_r2#TGGGTTAGTTCGGGAA-1	E9.5_r2	8.793	1492	6764	686	0.135633	1	0.727638	2731	14433	24935	7771	0	0.4	0.0137558	colon	C12
E9.5_r2#GGGAACACAAGGGAGG-1	E9.5_r2	6.098	1315	6306	717	0.126454	1	0.769498	2542	14091	24934	8301	0	1.02857	0.014378	esophagus	C9
E9.5_r2#AGTTTGGCACTGGGCT-1	E9.5_r2	16.134	3365	12699	825	0.254683	1	0.302492	745	19141	24931	5045	0	0.942857	0.0165457	intestine	C2
E9.5_r2#CCTCCCTCACACACAT-1	E9.5_r2	9.482	1743	7391	767	0.1483	1	1.09986	3116	11867	24919	9936	0	0.4	0.0153899	colon	C12
E9.5_r2#TGATGCAGTACGCAAG-1	E9.5_r2	16.779	2686	10234	864	0.20537	1	1.06909	2797	12042	24916	10077	0	0.485714	0.0173383	colon	C12
E9.5_r2#CACGTTCCAAGCTTTG-1	E9.5_r2	16.115	2889	11174	871	0.224278	1	0.603128	2169	15539	24911	7203	0	0.6	0.0174822	esophagus	C9
E9.5_r2#TCGTTCGTCTCTGCAC-1	E9.5_r2	9.22	1639	7153	740	0.143571	1	0.94526	2681	12806	24911	9424	0	0.628571	0.0148529	colon	C13
E9.5_r2#AAAGGATTCGCGATGC-1	E9.5_r2	10.654	1910	8288	771	0.166379	1	1.22404	3333	11199	24907	10375	0	0.971429	0.0154776	liver	C6
E9.5_r2#ACGGATTAGACGCCAA-1	E9.5_r2	20.497	3685	13769	876	0.276486	1	0.903233	2634	13083	24900	9183	0	1.05714	0.0175904	pharynx	C11
E9.5_r2#AACCTTTTCGCCAGAC-1	E9.5_r2	17.666	2721	10085	1316	0.202534	1	0.936907	2957	12854	24897	9086	0	0.4	0.0264289	esophagus	C9
E9.5_r2#TTGCTTAAGAATGCTA-1	E9.5_r2	15.321	1973	7564	851	0.15204	1	0.69946	2340	14637	24875	7898	0	1.25714	0.0171055	esophagus	C9
E9.5_r2#TCACCACGTGTGCTTA-1	E9.5_r2	15.117	2649	10458	965	0.210236	1	0.965544	2338	12654	24872	9880	0	0.685714	0.0193993	intestine	C2
E9.5_r2#TACATTCCACGTTGTA-1	E9.5_r2	8.681	1565	6755	794	0.135861	1	0.756642	2538	14152	24860	8170	0	1.25714	0.0159694	intestine	C1
E9.5_r2#AACAAAGCAAGCCAGA-1	E9.5_r2	19.73	3587	13349	1462	0.268494	1	0.672093	2049	14867	24859	7943	0	1.14286	0.0294058	stomach	C8a
E9.5_r2#TAACGGTTCTGGCCAG-1	E9.5_r2	11.406	2183	8804	787	0.177093	1	1.23897	3227	11102	24857	10528	0	0.857143	0.0158306	liver	C7
E9.5_r2#CCACAGGAGGCGTCCT-1	E9.5_r2	10.542	2007	8612	910	0.173273	1	0.84136	2657	13496	24851	8698	0	0.657143	0.0183091	pharynx	C11
E9.5_r2#CTGCTCAGTCTGAGCC-1	E9.5_r2	15.396	2558	9793	734	0.197058	1	1.00678	2952	12382	24848	9514	0	0.285714	0.0147698	intestine	C2
E9.5_r2#TCACAGACACGCGACT-1	E9.5_r2	11.603	1875	8083	800	0.162708	1	0.838972	2598	13507	24839	8734	0	1.22857	0.0161037	liver	C7
E9.5_r2#CTCTCGAAGCGTATCT-1	E9.5_r2	11.658	1984	7605	654	0.153148	1	0.750247	2578	14186	24829	8065	0	0.971429	0.0131701	intestine	C2
E9.5_r2#GAATCTGAGATACCAA-1	E9.5_r2	15.579	2667	10210	686	0.205722	1	1.1737	3057	11416	24815	10342	5.75719	2.08571	0.0138223	esophagus	C9
E9.5_r2#TCAAGCATCCAGGTAT-1	E9.5_r2	11.962	2217	9371	750	0.188825	1	1.33522	3255	10626	24814	10933	0	0.885714	0.0151124	liver	C6
E9.5_r2#TTCTAACCACTCGCAG-1	E9.5_r2	17.791	2875	10799	825	0.217634	1	0.908755	2652	12998	24810	9160	0	0.742857	0.0166264	lung	C8b
E9.5_r2#AACCGATTCGTCCCAT-1	E9.5_r2	10.331	1826	7661	881	0.154412	1	1.30634	3024	10756	24807	11027	0	0.4	0.0177571	colon	C12
E9.5_r2#GAAAGTACATGGCCCA-1	E9.5_r2	15.29	2162	8647	1043	0.1743	1	1.02341	3035	12259	24805	9511	0	0.942857	0.021024	unidentified	C14
E9.5_r2#TTCTAACCAGGCATTT-1	E9.5_r2	14.748	2130	8402	942	0.169416	1	0.847765	2520	13420	24797	8857	0	0.8	0.0189942	colon	C12
E9.5_r2#TGTTAGGTCTATTTCG-1	E9.5_r2	12.61	2216	9571	824	0.193057	1	1.03531	2630	12179	24788	9979	0	0.8	0.0166209	pharynx	C11
E9.5_r2#TCTATTGGTACGGTTT-1	E9.5_r2	11.234	1804	7746	836	0.156251	1	1.18735	3384	11332	24787	10071	0	0.885714	0.0168637	colon	C13
E9.5_r2#ATAGTCGCAGGAGCAT-1	E9.5_r2	14.213	2304	8875	909	0.179033	1	0.883435	2885	13160	24786	8741	0	0.8	0.018337	intestine	C2
E9.5_r2#ATTACTCCATGGTATC-1	E9.5_r2	12.707	2047	8144	801	0.164319	1	1.00916	2958	12334	24781	9489	0	0.628571	0.0161616	lung	C8b
E9.5_r2#ACTATTCGTCAACTGT-1	E9.5_r2	13.638	2197	9010	901	0.1818	1	0.867933	2429	13266	24780	9085	0	1.05714	0.01818	intestine	C1
E9.5_r2#GTACTTTCAGGCAGAT-1	E9.5_r2	13.772	2309	9567	899	0.193039	1	1.06966	3166	11973	24780	9641	0	1.11429	0.0181396	intestine	C2
E9.5_r2#ATCCAGAAGCATTCCA-1	E9.5_r2	8.721	1581	6819	907	0.137596	1	0.931483	2727	12829	24779	9223	0	0.371429	0.0183018	unidentified	C14
E9.5_r2#GCTCAGGGTTATAGAG-1	E9.5_r2	11.912	2346	9253	871	0.186718	1	0.976075	2661	12539	24778	9578	0	0.114286	0.0175761	pharynx	C11
E9.5_r2#GTTATGGAGAGGTACC-1	E9.5_r2	14.778	2597	10563	780	0.213282	1	0.814139	2583	13650	24763	8530	0	1.57143	0.0157493	esophagus	C9
E9.5_r2#CATTGGATCGAAGCCC-1	E9.5_r2	18.153	2796	10861	1252	0.219308	1	0.96026	2720	12632	24762	9410	0	0.742857	0.0252807	intestine	C3
E9.5_r2#AACCTTTAGTGAAGGA-1	E9.5_r2	17.643	1880	7397	903	0.14941	1	0.862183	2609	13293	24754	8852	0	0.257143	0.0182395	intestine	C4
E9.5_r2#CCTTGCATCACATCCC-1	E9.5_r2	11.983	2124	8585	816	0.173413	1	1.31922	3087	10673	24753	10993	0	0.571429	0.0164829	colon	C12
E9.5_r2#TAACTTCAGCCATTCA-1	E9.5_r2	13.323	2079	8196	821	0.165569	1	1.03344	2619	12172	24751	9960	0	0.6	0.0165852	unidentified	C14
E9.5_r2#CATTCCGTCCATGACA-1	E9.5_r2	7.178	1352	6161	852	0.124495	1	0.733137	2306	14277	24744	8161	0	0.714286	0.0172163	colon	C13
E9.5_r2#GCTTAAGGTAGGTCTT-1	E9.5_r2	11.454	2198	8947	723	0.180806	1	1.06786	2966	11965	24742	9811	0	0.4	0.0146108	pharynx	C11
E9.5_r2#CTCAGAACATGATCGT-1	E9.5_r2	9.594	1904	8212	782	0.165966	1	0.733586	2436	14271	24740	8033	0	1.05714	0.0158044	esophagus	C9
E9.5_r2#TCACAGAGTCTCAAAC-1	E9.5_r2	15.098	2112	8088	794	0.16346	1	0.709272	2704	14474	24740	7562	0	0.0571429	0.0160469	esophagus	C9
E9.5_r2#ACCCAAATCGCTTACC-1	E9.5_r2	11.283	1698	7057	886	0.142629	1	1.4395	3318	10141	24739	11280	0	1.08571	0.0179069	intestine	C1
E9.5_r2#TTGTTGTAGTGATATG-1	E9.5_r2	18.748	3096	11138	979	0.225137	1	0.800422	2546	13739	24736	8451	0	0.171429	0.019789	intestine	C4
E9.5_r2#ATCCAGAGTGGTACTT-1	E9.5_r2	15.278	2222	8608	812	0.174011	1	0.913952	2654	12923	24734	9157	0	1.08571	0.0164147	intestine	C1
E9.5_r2#TTCGCGTTCCTGGAAT-1	E9.5_r2	17.166	2410	9430	913	0.190752	1	0.815364	2384	13616	24718	8718	0	0.371429	0.0184683	esophagus	C9
E9.5_r2#TACGCCTGTTTGATCG-1	E9.5_r2	10.891	1639	6791	741	0.137414	1	0.728093	2429	14299	24710	7982	0	0.371429	0.0149939	esophagus	C9
E9.5_r2#GTGTCAATCCGGCTGA-1	E9.5_r2	18.069	2628	9867	901	0.199664	1	1.17547	3070	11358	24709	10281	0	0.6	0.0182322	unidentified	C14
E9.5_r2#GTTCAAGAGCTAGTTC-1	E9.5_r2	6.982	1509	7449	823	0.150735	1	1.32446	3448	10630	24709	10631	0	0.885714	0.0166539	liver	C6
E9.5_r2#CCTGCTAAGAACAGGA-1	E9.5_r2	12.623	2263	9056	819	0.183305	1	1.08438	2831	11851	24702	10020	0	0.314286	0.0165776	pharynx	C11
E9.5_r2#GTGGATTCACCCTTAC-1	E9.5_r2	15.192	2363	9231	786	0.186877	1	1.2992	3269	10742	24698	10687	0	1.02857	0.0159122	unidentified	C14
E9.5_r2#CGCGCAAGTTACGGAG-1	E9.5_r2	16.04	2584	9768	870	0.197773	1	1.01988	2631	12226	24695	9838	0	0.542857	0.0176149	esophagus	C9
E9.5_r2#CGCAATACAAGTGGCA-1	E9.5_r2	7.958	1499	6519	743	0.131996	1	0.78968	2478	13798	24694	8418	0	0.542857	0.0150441	intestine	C4
E9.5_r2#TCAAGGTAGACCCTAT-1	E9.5_r2	10.047	1999	7981	792	0.161605	1	0.354451	637	18231	24693	5825	0	1	0.0160369	esophagus	C9
E9.5_r2#AAAGATGCACGGTTAT-1	E9.5_r2	13.527	2227	9321	819	0.188753	1	1.11667	3080	11665	24691	9946	0	0.857143	0.016585	colon	C12
E9.5_r2#AGCCTCTTCGGTTGTA-1	E9.5_r2	8.072	1492	6680	778	0.135305	1	0.789935	2515	13791	24685	8379	0	0.657143	0.0157586	intestine	C1
E9.5_r2#GATCGTAAGCTACGTT-1	E9.5_r2	9.033	1665	7120	793	0.144217	1	0.930174	2634	12789	24685	9262	0	0.228571	0.0160624	unidentified	C14
E9.5_r2#TCACAAGCATATTGGC-1	E9.5_r2	14.153	2330	9743	981	0.197379	1	1.00642	2789	12301	24681	9591	4.18925	1.97143	0.0198736	intestine	C1
E9.5_r2#GTGTGATAGACTCTTG-1	E9.5_r2	15.254	2596	10105	856	0.204729	1	0.874307	2919	13167	24679	8593	0	1.14286	0.0173427	intestine	C2
E9.5_r2#TCAATTCTCGAGGTAG-1	E9.5_r2	15.072	2702	10649	1101	0.215759	1	0.838486	2665	13423	24678	8590	0	1.45714	0.0223073	intestine	C1
E9.5_r2#CCAGAATGTAGCTGTT-1	E9.5_r2	8.736	1372	5771	694	0.116959	1	0.720073	2539	14343	24671	7789	0	0.828571	0.0140651	lung	C8b
E9.5_r2#TTAGCTTTCACTTACT-1	E9.5_r2	14.469	2667	10197	756	0.20666	1	1.45752	3113	10039	24671	11519	0.233803	1.62857	0.0153216	esophagus	C9
E9.5_r2#CGCACAGAGTCATACC-1	E9.5_r2	17.312	2649	10452	1023	0.211853	1	0.881043	2588	13114	24668	8966	0	1.05714	0.0207354	lung	C8b
E9.5_r2#GCTCGAGAGCGCACAA-1	E9.5_r2	8.257	1672	6876	723	0.139422	1	1.03306	2733	12129	24659	9797	0	0.971429	0.01466	colon	C12
E9.5_r2#ACTCGGGAGGACTAGC-1	E9.5_r2	5.519	1020	5018	823	0.101756	1	0.863437	2622	13232	24657	8803	0	1.11429	0.016689	intestine	C1
E9.5_r2#GCTGAGCCAAACAGTA-1	E9.5_r2	11.389	1921	7907	896	0.160372	1	1.30522	3309	10694	24652	10649	0	1.4	0.018173	liver	C6
E9.5_r2#GAAGAGCGTTGTGAGG-1	E9.5_r2	15.085	2194	8659	888	0.17566	1	0.896361	2697	12997	24647	8953	0	1.02857	0.0180144	lung	C8b
E9.5_r2#CTTAATCTCCCAGCAG-1	E9.5_r2	13.955	2523	9605	892	0.194859	1	0.969159	2693	12516	24646	9437	0	0.942857	0.0180962	pharynx	C11
E9.5_r2#GTGTGATGTACGCAAG-1	E9.5_r2	14.29	2136	8223	730	0.166903	1	1.04788	3034	12029	24634	9571	0	0.314286	0.0148169	unidentified	C14
E9.5_r2#CTACAGATCGTCCCAT-1	E9.5_r2	17.034	2856	10896	1127	0.221176	1	0.780412	1963	13835	24632	8834	0	0.628571	0.0228767	intestine	C2
E9.5_r2#AAGGAGCGTCATAGAA-1	E9.5_r2	13.457	2793	11033	1335	0.224039	1	0.85876	2454	13247	24623	8922	0	1.02857	0.0271088	pancreas	C5
E9.5_r2#TGCTTTATCCAAGTCA-1	E9.5_r2	12.304	2442	9652	832	0.196083	1	1.23481	2959	11013	24612	10640	0	0.714286	0.0169023	pharynx	C11
E9.5_r2#ATTGTCTTCCACGCTT-1	E9.5_r2	10.901	2114	8503	932	0.172762	1	0.998133	2651	12316	24609	9642	0	0.2	0.0189362	colon	C13
E9.5_r2#ACCCAAATCACTCCCA-1	E9.5_r2	14.912	2568	10160	842	0.206437	1	1.08932	2619	11778	24608	10211	0	0.6	0.0171083	esophagus	C9
E9.5_r2#TTACTCAAGTGAATAC-1	E9.5_r2	20.462	2573	9737	1265	0.197858	1	0.908181	2742	12895	24606	8969	0	0.942857	0.0257051	colon	C12
E9.5_r2#AAGGTTCTCTGACATG-1	E9.5_r2	13.839	2502	9512	899	0.193333	1	1.34107	3159	10508	24600	10933	0	1.17143	0.0182724	liver	C6
E9.5_r2#GCGGGTTCACTCAGCG-1	E9.5_r2	11.966	1698	6874	751	0.139715	1	0.871149	2564	13147	24600	8889	0	0.6	0.0152642	colon	C12
E9.5_r2#CAGGATTCAACCTCTC-1	E9.5_r2	13.226	1997	8026	724	0.163223	1	1.05844	2825	11944	24586	9817	0	1.05714	0.0147238	esophagus	C9
E9.5_r2#ACAAAGAGTTTCTTAC-1	E9.5_r2	14.651	2634	10409	998	0.21172	1	0.817926	2387	13522	24582	8673	0	0.885714	0.0202994	unidentified	C10
E9.5_r2#GTGGATTGTCCGTCGA-1	E9.5_r2	14.667	3022	12198	1029	0.24823	1	0.813953	2237	13545	24570	8788	0	0.371429	0.0209402	colon	C12
E9.5_r2#TCACTCGCAATGATGA-1	E9.5_r2	17.648	3039	11084	969	0.22556	1	1.06662	2704	11889	24570	9977	0	1.22857	0.0197192	stomach	C8a
E9.5_r2#CCTGGGAAGCCCATTA-1	E9.5_r2	13.602	1944	7666	773	0.156022	1	1.05513	3310	11954	24567	9303	0	0.514286	0.0157325	unidentified	C14
E9.5_r2#GAAAGTAGTTCTTTGT-1	E9.5_r2	14.369	2322	9132	898	0.185867	1	1.20343	2802	11149	24566	10615	0.692123	1.68571	0.0182773	esophagus	C9
E9.5_r2#GACCAATTCTGAAAGA-1	E9.5_r2	10.914	1885	8244	818	0.167841	1	1.39647	3382	10248	24559	10929	0	1.08571	0.0166538	liver	C6
E9.5_r2#GAGCGCTTCACTACCC-1	E9.5_r2	10.474	1920	7835	757	0.159553	1	1.15434	2883	11397	24553	10273	0	0.657143	0.0154156	pharynx	C11
E9.5_r2#TGTAAGCAGATACCAA-1	E9.5_r2	10.835	2112	8726	812	0.177719	1	0.963372	2545	12504	24550	9501	0	0.657143	0.0165377	colon	C13
E9.5_r2#AATACGCCAACAACTC-1	E9.5_r2	16.252	2774	10959	781	0.223207	1	1.50935	3112	9783	24549	11654	0	0.685714	0.015907	colon	C12
E9.5_r2#TATGTTCGTGGTAAGC-1	E9.5_r2	12.732	2154	8662	771	0.176423	1	1.25324	2858	10895	24549	10796	11.9126	2.45714	0.0157033	intestine	C1
E9.5_r2#GTGTCCTTCACCCGGA-1	E9.5_r2	9.538	1710	7387	766	0.150473	1	1.68703	3353	9135	24546	12058	0.692123	1.68571	0.0156034	pancreas	C5
E9.5_r2#GCTCACTGTCCACCAG-1	E9.5_r2	13.593	1469	6155	1035	0.125382	1	0.799751	2850	13638	24545	8057	0	0.4	0.0210837	esophagus	C9
E9.5_r2#AGCTATGTCGTTCTAT-1	E9.5_r2	12	1824	7855	836	0.160064	1	1.11727	2993	11589	24537	9955	0	0.942857	0.0170355	esophagus	C9
E9.5_r2#ATCCCTGTCGCAGATT-1	E9.5_r2	14.662	2362	8900	841	0.181374	1	0.973854	2574	12430	24535	9531	0	0.457143	0.0171388	esophagus	C9
E9.5_r2#TAACAGCGTTAACCGT-1	E9.5_r2	8.618	1645	6792	789	0.138426	1	0.876616	2805	13073	24533	8655	0	0.485714	0.0160804	colon	C13
E9.5_r2#CTCCCAACAAGCACTT-1	E9.5_r2	13.558	2280	9411	775	0.191819	1	1.20345	3111	11133	24531	10287	7.43957	2.2	0.0157963	colon	C13
E9.5_r2#AGCCTTCTCGCTAGTA-1	E9.5_r2	15.576	2635	10132	865	0.206523	1	0.982382	2835	12374	24530	9321	3.8899	1.94286	0.0176315	intestine	C1
E9.5_r2#TGAGCCGCAGTAAGCG-1	E9.5_r2	13.555	1903	7394	801	0.15075	1	0.690611	2495	14506	24524	7523	0	1.37143	0.0163309	esophagus	C9
E9.5_r2#GTCGTAACAAAGGCCA-1	E9.5_r2	15.254	2465	9134	772	0.186241	1	1.1722	2963	11289	24522	10270	0	0.571429	0.015741	colon	C12
E9.5_r2#GTGACATTCAGGTTTG-1	E9.5_r2	11.53	1968	7992	760	0.162962	1	1.24038	2864	10945	24521	10712	0	0.742857	0.0154969	colon	C12
E9.5_r2#TGCCTCAGTCTGGTCG-1	E9.5_r2	13.499	2495	10402	983	0.212173	1	1.16031	3199	11347	24513	9967	0	0.8	0.0200506	liver	C6
E9.5_r2#CTCAACCCAAGGAGGG-1	E9.5_r2	11.398	2170	9153	871	0.186712	1	1.00221	2727	12242	24511	9542	0	0.942857	0.0177675	colon	C12
E9.5_r2#CAAAGCTCAAGGGAGG-1	E9.5_r2	11.103	1783	7301	629	0.148945	1	0.669209	2561	14683	24509	7265	0	0.685714	0.012832	lung	C8b
E9.5_r2#CCGTAGGAGTAGTTCC-1	E9.5_r2	17.384	2739	10433	904	0.212875	1	1.21584	3311	11059	24505	10135	0	1.08571	0.0184452	pancreas	C5
E9.5_r2#ACTTTCATCCGCCTAT-1	E9.5_r2	15.155	2449	9572	819	0.195339	1	0.953828	2737	12540	24501	9224	0	0.114286	0.0167136	unidentified	C14
E9.5_r2#GAAATGACACTCGCAG-1	E9.5_r2	16.011	2830	11116	935	0.226848	1	0.934086	2569	12668	24501	9264	0	0.542857	0.0190809	esophagus	C9
E9.5_r2#CAAGGCCCAGTTCGGC-1	E9.5_r2	11.144	1964	7972	804	0.162714	1	1.21974	3077	11036	24497	10384	0	0.514286	0.0164102	colon	C12
E9.5_r2#CGATGATAGCGTATCT-1	E9.5_r2	8.467	1441	6268	735	0.127944	1	0.765533	2277	13874	24495	8344	0	1.14286	0.0150031	stomach	C8a
E9.5_r2#TCTCTGGTCATTCTCA-1	E9.5_r2	15.362	2948	11291	900	0.230476	1	0.743789	2405	14047	24495	8043	0	1.2	0.0183711	esophagus	C9
E9.5_r2#CTTGCTGGTCAACGGA-1	E9.5_r2	16.121	3004	11733	743	0.239547	1	1.01979	3020	12125	24490	9345	7.43957	2.2	0.0151695	pharynx	C11
E9.5_r2#CGGTGCAGTGATAGAT-1	E9.5_r2	15.787	2918	11087	889	0.226645	1	0.758122	2356	13912	24459	8191	0	0.857143	0.0181733	pharynx	C11
E9.5_r2#ACCGGGTGTCGATTAC-1	E9.5_r2	8.474	1194	5339	762	0.109146	1	1.45735	3247	9953	24458	11258	0	1.11429	0.0155777	unidentified	C15
E9.5_r2#CTCTCAGTCAAACCAC-1	E9.5_r2	9.373	1614	7125	703	0.145694	1	1.32456	3187	10519	24452	10746	0	0.371429	0.0143751	colon	C12
E9.5_r2#GCAGATTTCTGGCTAA-1	E9.5_r2	11.474	2086	8748	874	0.178984	1	0.891925	2634	12917	24438	8887	0	1.11429	0.017882	intestine	C1
E9.5_r2#ATGGATCGTGCCCTAG-1	E9.5_r2	14.948	2559	10195	878	0.208606	1	1.44238	3307	10005	24436	11124	0	0.828571	0.0179653	colon	C13
E9.5_r2#TCGTTCGGTTCTTTGT-1	E9.5_r2	12.895	2416	9607	697	0.196663	1	1.20801	2756	11062	24425	10607	0	0.714286	0.0142682	pharynx	C11
E9.5_r2#CTGTTCGAGAGATTAC-1	E9.5_r2	15.646	2797	10682	1084	0.218813	1	0.275421	472	19138	24409	4799	0	1.34286	0.0222049	lung	C8b
E9.5_r2#GAAGAGCTCTCTTCTC-1	E9.5_r2	9.009	1465	6555	794	0.13428	1	1.30025	3136	10611	24408	10661	0	1.02857	0.0162652	unidentified	C15
E9.5_r2#CTGGGACAGGTACATA-1	E9.5_r2	15.382	2579	10494	904	0.215023	1	1.03418	2753	11996	24402	9653	0	0.657143	0.0185231	liver	C6
E9.5_r2#ACCGAATGTTCTTTCA-1	E9.5_r2	14.905	2213	8420	875	0.172534	1	1.11374	2805	11544	24401	10052	0	0.428571	0.0179296	unidentified	C14
E9.5_r2#GAGAACGTCCTATCCG-1	E9.5_r2	17.759	3399	12828	971	0.262858	1	0.87311	2496	13027	24401	8878	0	1.4	0.0198967	intestine	C2
E9.5_r2#TCAGGTATCACCGCGA-1	E9.5_r2	11.514	2227	8626	784	0.176791	1	1.18231	2657	11179	24396	10560	0	0.4	0.0160682	pharynx	C11
E9.5_r2#TCTCAGCAGCATTGGG-1	E9.5_r2	19.296	3167	11970	914	0.245337	1	0.91664	2627	12728	24395	9040	0	0.657143	0.0187333	esophagus	C9
E9.5_r2#AGGCGTCTCGATTACG-1	E9.5_r2	16.518	2636	10097	789	0.206982	1	1.18773	2973	11149	24391	10269	0	0.571429	0.016174	intestine	C2
E9.5_r2#CCCTAACTCGATAGCT-1	E9.5_r2	20.128	3212	11536	1030	0.236481	1	0.791217	2650	13617	24391	8124	0	0.171429	0.0211143	intestine	C4
E9.5_r2#TTACGTTGTGCCGGTT-1	E9.5_r2	12.102	1644	6852	819	0.140513	1	0.789505	2660	13625	24382	8097	4.18925	1.97143	0.0167952	intestine	C1
E9.5_r2#TCAATTCCAATGCACT-1	E9.5_r2	18.855	3304	12243	825	0.251077	1	0.686449	2417	14457	24381	7507	0	0.285714	0.0169189	intestine	C2
E9.5_r2#TATGTGGGTATCAGCT-1	E9.5_r2	13.097	2381	9309	874	0.19093	1	1.00625	2588	12151	24378	9639	0	0.971429	0.017926	liver	C6
E9.5_r2#TTTGCGCGTCAACTAC-1	E9.5_r2	13.699	2200	8294	754	0.17014	1	0.885073	2780	12930	24374	8664	0	0.514286	0.0154673	esophagus	C9
E9.5_r2#ACCTGCTCATTTGGTG-1	E9.5_r2	12.711	2266	9447	790	0.193808	1	1.32824	3219	10468	24372	10685	0	0.571429	0.0162071	pharynx	C11
E9.5_r2#TTCAACTAGTGAAGGA-1	E9.5_r2	17.112	1616	6009	979	0.123282	1	0.782939	2875	13669	24371	7827	0	0.742857	0.0200853	colon	C12
E9.5_r2#ACCGAATCAATGGCTT-1	E9.5_r2	12.312	2313	9577	872	0.196532	1	1.14613	2753	11353	24365	10259	0	0.685714	0.0178945	pharynx	C11
E9.5_r2#TTTACGTGTGCACATT-1	E9.5_r2	13.954	2699	10774	882	0.221323	1	1.09629	2918	11611	24340	9811	0	0.971429	0.0181183	liver	C6
E9.5_r2#GTCTACCTCACTTACT-1	E9.5_r2	15.251	2326	9267	1084	0.190389	1	0.959659	2850	12419	24337	9068	0	0.571429	0.0222706	colon	C12
E9.5_r2#GTCACGGGTCTAACCA-1	E9.5_r2	5.113	834	4038	615	0.0829703	1	0.894581	2940	12844	24334	8550	0	0.485714	0.0126366	unidentified	C15
E9.5_r2#ACTATTCTCTTACCTA-1	E9.5_r2	12.538	2254	9194	852	0.188928	1	1.15308	3150	11301	24332	9881	0	1.42857	0.0175078	liver	C6
E9.5_r2#TCCAGAAGTATTCTCT-1	E9.5_r2	6.274	1318	6357	651	0.130652	1	0.614976	2188	15064	24328	7076	0	0.514286	0.0133796	esophagus	C9
E9.5_r2#TCACAAGCAGCGTACC-1	E9.5_r2	18.266	2509	9107	921	0.187217	1	0.973067	2788	12327	24322	9207	0	0.457143	0.0189335	unidentified	C14
E9.5_r2#GTCGTAATCCAGTTAG-1	E9.5_r2	14.51	2843	10129	806	0.208287	1	1.09017	2760	11633	24315	9922	0	0.428571	0.0165741	colon	C12
E9.5_r2#TTTGGCCAGGCCAATG-1	E9.5_r2	14.45	2678	10762	793	0.221304	1	0.850175	2334	13142	24315	8839	0	0.542857	0.0163068	pharynx	C11
E9.5_r2#GAGGATGTCCCGATTC-1	E9.5_r2	8.205	1587	6866	676	0.141206	1	1.02938	3106	11980	24312	9226	0	0.285714	0.0139026	colon	C12
E9.5_r2#ACCAAACGTTCTTAGG-1	E9.5_r2	6.541	1067	4919	657	0.101181	1	0.741885	2437	13955	24308	7916	0	0.571429	0.0135141	colon	C12
E9.5_r2#TTCGATTAGCGTATCT-1	E9.5_r2	14.596	2086	8450	851	0.174012	1	1.27043	3177	10694	24280	10409	0	0.6	0.0175247	unidentified	C14
E9.5_r2#AAAGGATCAACGTCCG-1	E9.5_r2	14.252	3030	12304	1082	0.253388	1	1.07141	2849	11721	24279	9709	0	1.45714	0.0222826	colon	C13
E9.5_r2#CAACGGCTCTTCTTCC-1	E9.5_r2	10.848	2016	8398	692	0.172955	1	1.0121	2826	12066	24278	9386	0	1	0.0142516	liver	C6
E9.5_r2#TAATCGGGTAAGCCGA-1	E9.5_r2	14.139	2749	10752	779	0.221444	1	1.57444	3372	9430	24277	11475	0	0.714286	0.016044	colon	C12
E9.5_r2#AGTGCGCAGGTGTTGG-1	E9.5_r2	7.893	1419	6400	728	0.131845	1	0.792673	2601	13539	24271	8131	0	0.628571	0.0149973	esophagus	C9
E9.5_r2#TGTACAGCACTGATAC-1	E9.5_r2	10.759	1869	8077	780	0.166419	1	0.991384	2893	12186	24267	9188	0	0.714286	0.0160712	intestine	C2
E9.5_r2#GTCACTCGTATGGGTG-1	E9.5_r2	7.032	1385	6285	810	0.129502	1	0.918413	2615	12649	24266	9002	0	0.257143	0.01669	unidentified	C14
E9.5_r2#GAACCTATCGCACAAT-1	E9.5_r2	14.771	2648	10699	882	0.220489	1	1.26748	2909	10700	24262	10653	0	0.657143	0.0181766	colon	C12
E9.5_r2#GGGACCTGTGAGTCGA-1	E9.5_r2	15.078	2132	8403	783	0.173201	1	0.745808	2492	13895	24258	7871	0	1.2	0.016139	esophagus	C9
E9.5_r2#CGCAATACATGTGGGA-1	E9.5_r2	10.828	1799	8197	778	0.168962	1	0.740975	2739	13933	24257	7585	0	1.25714	0.0160366	intestine	C1
E9.5_r2#CGCGCAAGTAGCGAGT-1	E9.5_r2	13.769	2086	8300	825	0.171183	1	1.2441	3017	10803	24243	10423	0	0.628571	0.0170152	colon	C13
E9.5_r2#CCCTAACAGAGTCCGA-1	E9.5_r2	17.15	2936	11578	1130	0.23882	1	1.02845	2471	11950	24240	9819	0	0.628571	0.0233086	esophagus	C9
E9.5_r2#TCACAGATCACCACAA-1	E9.5_r2	15.3	2627	9867	803	0.203544	1	1.15698	2784	11237	24238	10217	0	0.771429	0.0165649	stomach	C8a
E9.5_r2#ATTTGTCAGCCTGTAT-1	E9.5_r2	13.984	2620	10298	817	0.212444	1	0.992355	2700	12165	24237	9372	0	0.485714	0.0168544	pharynx	C11
E9.5_r2#GTCGTAAAGTGTGTAA-1	E9.5_r2	16.032	2445	9581	855	0.197693	1	0.727649	2195	14026	24232	8011	0	0.457143	0.017642	pharynx	C11
E9.5_r2#ACTTCCGTCAAGTTGC-1	E9.5_r2	11.214	2186	9697	969	0.200095	1	1.07244	2887	11692	24231	9652	0	1.51429	0.019995	liver	C6
E9.5_r2#TGGCGCAGTAGCGAGT-1	E9.5_r2	11.468	1830	7608	855	0.156995	1	0.830199	2557	13239	24230	8434	0	1.4	0.0176434	esophagus	C9
E9.5_r2#ATGGATCTCTTGTGCC-1	E9.5_r2	15.672	2216	8444	921	0.174261	1	1.28868	3243	10586	24228	10399	0	0.4	0.0190069	unidentified	C14
E9.5_r2#GAGTGAGTCCAGCACG-1	E9.5_r2	16.856	2809	10829	852	0.223536	1	1.03444	2801	11906	24222	9515	0	0.742857	0.0175873	pharynx	C11
E9.5_r2#GAGTGAGAGGATTTGA-1	E9.5_r2	9.551	1254	5728	709	0.118244	1	1.17697	3026	11126	24221	10069	0	1.08571	0.0146361	unidentified	C15
E9.5_r2#TCAAAGCTCAGTGTAC-1	E9.5_r2	11.544	2023	8598	871	0.177491	1	1.18345	3403	11093	24221	9725	0	1.42857	0.0179803	pancreas	C5
E9.5_r2#GCATGATGTATCGCGC-1	E9.5_r2	14.108	2458	9840	846	0.203146	1	1.23711	2963	10826	24219	10430	0	0.428571	0.0174656	colon	C13
E9.5_r2#GCTCGAGCAAGTGGCA-1	E9.5_r2	12.962	2219	9106	755	0.188001	1	1.36596	3310	10236	24218	10672	0	0.8	0.0155876	liver	C6
E9.5_r2#ACAGACTCATTGCACA-1	E9.5_r2	20.248	2863	10466	826	0.216106	1	1.14634	2873	11282	24215	10060	0	0.285714	0.0170555	intestine	C4
E9.5_r2#CACAGATTCTCATCCG-1	E9.5_r2	7.183	1168	5372	816	0.110932	1	1.41093	3172	10043	24213	10998	0	0.914286	0.0168505	unidentified	C15
E9.5_r2#CCTCCCTAGAAATACC-1	E9.5_r2	13.046	2240	8738	799	0.180478	1	1.21787	3175	10915	24208	10118	16.5092	2.71429	0.0165028	pharynx	C11
E9.5_r2#GTAATCGAGCGTTGCC-1	E9.5_r2	9.135	1693	7184	773	0.148393	1	1.27843	3207	10624	24206	10375	0	0.142857	0.0159671	colon	C12
E9.5_r2#AGTGTACGTCGAGGTA-1	E9.5_r2	15.784	2200	8322	862	0.171914	1	0.957461	2717	12365	24204	9122	1.93355	1.8	0.017807	unidentified	C10
E9.5_r2#GGGTTATGTTCTGAAC-1	E9.5_r2	8.735	1513	6788	686	0.140254	1	0.926365	2817	12562	24199	8820	0	1.34286	0.0141741	unidentified	C10
E9.5_r2#GCAAAGGAGCTCCATA-1	E9.5_r2	15.322	2151	8360	878	0.172827	1	0.661583	2188	14556	24186	7442	0	0.742857	0.018151	intestine	C2
E9.5_r2#TAGGTCAGTACTTGAC-1	E9.5_r2	13.573	1645	6792	1211	0.140423	1	0.837271	2688	13163	24184	8333	0	0.857143	0.0250372	colon	C12
E9.5_r2#TGGTCAAGTCAAATCC-1	E9.5_r2	10.414	1583	6575	770	0.135959	1	0.989796	2554	12152	24180	9474	0	1.28571	0.0159222	esophagus	C9
E9.5_r2#GATTAGCAGAACCATA-1	E9.5_r2	17.211	2651	9831	799	0.203313	1	1.11282	2692	11443	24177	10042	0	1.08571	0.016524	unidentified	C14
E9.5_r2#TCAGTTTAGGTTGTGG-1	E9.5_r2	8.576	1611	6833	714	0.141318	1	0.687797	2040	14324	24176	7812	0	1.17143	0.0147667	intestine	C1
E9.5_r2#ATCCCTGCAGCAACCC-1	E9.5_r2	6.429	1263	6059	708	0.125331	1	0.70851	2364	14148	24172	7660	0	1.02857	0.014645	esophagus	C9
E9.5_r2#TGAATCGCAAGCGTCC-1	E9.5_r2	16.58	2470	9857	889	0.203918	1	0.926277	2917	12547	24169	8705	0	1.08571	0.0183913	intestine	C1
E9.5_r2#ACTATTCTCCCTATTA-1	E9.5_r2	16.103	2708	10389	1002	0.21496	1	1.17213	2771	11125	24165	10269	0	1.05714	0.0207325	liver	C6
E9.5_r2#GCTCAGGGTCTGATTG-1	E9.5_r2	14.374	2439	9536	775	0.19731	1	1.1849	2933	11060	24165	10172	0	0.314286	0.0160356	colon	C13
E9.5_r2#TTGCCCAAGTCTGCTA-1	E9.5_r2	13.412	2059	8383	767	0.173489	1	0.89773	2594	12731	24160	8835	0	0.171429	0.0158733	unidentified	C14
E9.5_r2#GCGATCGGTTCATTTC-1	E9.5_r2	14.84	2563	10322	853	0.213715	1	1.12879	3266	11344	24149	9539	0	0.914286	0.0176612	liver	C6
E9.5_r2#TTGCACCCACTCAGCG-1	E9.5_r2	12.69	2243	9053	818	0.187448	1	1.21724	2924	10891	24148	10333	5.11596	2.02857	0.0169372	esophagus	C9
E9.5_r2#AGCCAGCCAGGCACAA-1	E9.5_r2	15.642	2504	9241	887	0.191404	1	1.34825	3211	10280	24140	10649	0	1.05714	0.018372	unidentified	C14
E9.5_r2#ATATTCCAGGCAGTAC-1	E9.5_r2	11.601	1863	7103	746	0.147133	1	1.27889	3160	10592	24138	10386	0	0.657143	0.0154528	unidentified	C14
E9.5_r2#AACTTGGCAATCCATG-1	E9.5_r2	13.376	2121	8748	917	0.181268	1	0.923169	2543	12547	24130	9040	0	0.285714	0.0190012	colon	C12
E9.5_r2#GCGATTACATAGATAG-1	E9.5_r2	18.241	2174	8460	932	0.175395	1	0.756902	2393	13727	24117	7997	0	0.285714	0.0193225	esophagus	C9
E9.5_r2#ACAGACTTCCACGCTT-1	E9.5_r2	14.589	2888	11512	914	0.23869	1	0.966966	2632	12260	24115	9223	0	1.17143	0.0189509	pharynx	C11
E9.5_r2#TATCTGTCAAGCGTCC-1	E9.5_r2	13.033	2297	9469	816	0.196338	1	0.894266	2632	12730	24114	8752	0	1.05714	0.0169196	intestine	C1
E9.5_r2#TATCGAGGTAGGTCTT-1	E9.5_r2	8.924	1744	7983	798	0.165561	1	1.05726	3099	11719	24109	9291	0	0.914286	0.0165498	liver	C6
E9.5_r2#TAGGTGTTCTCGTGAA-1	E9.5_r2	17.642	2744	10262	714	0.212869	1	1.094	2977	11511	24104	9616	0	0.914286	0.0148108	esophagus	C9
E9.5_r2#ATTGTCTTCCAGGGAA-1	E9.5_r2	21.495	3973	13646	941	0.283194	1	0.260754	476	19110	24093	4507	0	0.371429	0.0195285	colon	C12
E9.5_r2#GAACCTATCACAGGGA-1	E9.5_r2	13.718	2480	9638	735	0.200042	1	0.750345	2412	13763	24090	7915	0	0.571429	0.0152553	pharynx	C11
E9.5_r2#TCCCACACAGCAACAG-1	E9.5_r2	16.426	2671	10531	831	0.218622	1	0.921114	2904	12537	24085	8644	0	0.485714	0.0172514	unidentified	C14
E9.5_r2#TGGAAGGAGGTGTCGA-1	E9.5_r2	11.273	1873	7623	698	0.158305	1	0.942947	2711	12392	24077	8974	0	0.457143	0.0144952	stomach	C8a
E9.5_r2#CAAGGCCAGCCTTTGA-1	E9.5_r2	14.799	2541	9914	686	0.205915	1	0.998589	2687	12045	24073	9341	1.67457	1.77143	0.0142483	colon	C13
E9.5_r2#CTACTTAAGTGATCTC-1	E9.5_r2	13.747	2402	9706	805	0.201595	1	1.73091	3500	8815	24073	11758	0	0.571429	0.01672	colon	C12
E9.5_r2#GGAATCTCACGCGACT-1	E9.5_r2	7.632	1399	6802	730	0.141302	1	0.933408	2774	12449	24069	8846	0	0.685714	0.0151647	liver	C6
E9.5_r2#TCAGTTTCAACATAAG-1	E9.5_r2	12.898	2156	8335	729	0.173177	1	1.06425	3002	11658	24065	9405	0	0.142857	0.0151465	intestine	C2
E9.5_r2#ACTAACGGTCAACAGG-1	E9.5_r2	14.859	2026	7833	896	0.162787	1	0.74467	2557	13790	24059	7712	0.460172	1.65714	0.0186209	intestine	C1
E9.5_r2#CGTAAACTCAATCGTG-1	E9.5_r2	17.26	2824	10511	945	0.218515	1	0.814622	2473	13254	24051	8324	0	0.6	0.0196458	intestine	C2
E9.5_r2#GAGATTCAGGGAAATG-1	E9.5_r2	20.443	2839	10762	1198	0.223798	1	0.926448	2661	12481	24044	8902	0	0.971429	0.0249127	stomach	C8a
E9.5_r2#GCATTCCTCCCTACGT-1	E9.5_r2	12.153	2056	8373	776	0.174154	1	1.59769	3111	9254	24039	11674	0	0.314286	0.0161404	colon	C12
E9.5_r2#GCAGATTTCCAGAATC-1	E9.5_r2	9.546	1721	7745	673	0.161119	1	1.46715	3133	9742	24035	11160	0	0.571429	0.0140004	pharynx	C11
E9.5_r2#CTCACCAAGCTATCCA-1	E9.5_r2	15.062	2784	10329	828	0.214928	1	1.08458	2837	11527	24029	9665	0	0.657143	0.0172292	colon	C13
E9.5_r2#CAGGGCTCACTGAAGG-1	E9.5_r2	16.533	2655	10285	864	0.21403	1	1.12159	2637	11325	24027	10065	14.7857	2.62857	0.0179798	pharynx	C11
E9.5_r2#CTGCTCACACCACCAG-1	E9.5_r2	12.683	2088	8632	933	0.179669	1	1.57415	3047	9332	24022	11643	7.78929	2.22857	0.0194197	liver	C6
E9.5_r2#ACTAGGTTCCGTTTCG-1	E9.5_r2	15.194	2532	10217	1067	0.212695	1	0.944777	2749	12350	24018	8919	0	0.885714	0.0222125	liver	C6
E9.5_r2#CCGTGAGCATCGACCG-1	E9.5_r2	13.569	2138	8500	788	0.17698	1	1.23261	3164	10756	24014	10094	0	0.628571	0.0164071	colon	C12
E9.5_r2#TGTGACAGTTTCACCC-1	E9.5_r2	12.835	1925	7665	704	0.159608	1	1.06236	2991	11643	24012	9378	0	0.2	0.0146593	intestine	C2
E9.5_r2#AGTGCGCGTTGGAGGT-1	E9.5_r2	14.676	2883	10843	832	0.225821	1	1.1774	2828	11026	24008	10154	0	0.514286	0.0173276	esophagus	C9
E9.5_r2#GGAATCTAGAGTCCGA-1	E9.5_r2	13.302	2163	8588	690	0.178924	1	0.989472	2650	12063	23999	9286	0	0.228571	0.0143756	unidentified	C14
E9.5_r2#AAACTCGGTTGGACGA-1	E9.5_r2	18.307	3319	12533	1569	0.261126	1	1.0284	2623	11831	23998	9544	16.949	2.74286	0.0326902	pharynx	C11
E9.5_r2#CCTTGGTAGTCTTAGC-1	E9.5_r2	12.351	2208	9165	718	0.190969	1	1.30244	3029	10422	23996	10545	0	0.285714	0.0149608	colon	C12
E9.5_r2#AAATGCCAGCGATACG-1	E9.5_r2	22.865	3337	11791	927	0.245738	1	0.418579	719	16912	23991	6360	0	0.828571	0.0193197	esophagus	C9
E9.5_r2#AGCCAGCAGATTGACA-1	E9.5_r2	17.548	2561	10329	903	0.215322	1	0.819941	2386	13179	23985	8420	0	0.714286	0.0188243	liver	C6
E9.5_r2#TACGGATAGATGTTGA-1	E9.5_r2	14.748	2212	8669	741	0.180725	1	0.925343	2757	12457	23984	8770	0	0.257143	0.0154478	intestine	C2
E9.5_r2#TCGTTCGCAACACGGA-1	E9.5_r2	14.435	2719	11126	1043	0.231985	1	0.991364	2715	12042	23980	9223	0	0.6	0.0217473	stomach	C8a
E9.5_r2#TGGCCTTAGGAATGGA-1	E9.5_r2	11.054	1803	7988	691	0.166576	1	1.27335	3111	10547	23977	10319	0	0.4	0.0144096	pharynx	C11
E9.5_r2#CAAGGCCTCCAATAGC-1	E9.5_r2	14.164	2339	9246	844	0.192858	1	1.09683	2806	11432	23971	9733	15.2111	2.65714	0.0176046	esophagus	C9
E9.5_r2#CTTCCAGCAAGGCGTA-1	E9.5_r2	16.548	2482	9555	730	0.199345	1	0.932274	2694	12403	23966	8869	0	0.142857	0.0152299	unidentified	C14
E9.5_r2#TCAATTCTCCATAGGT-1	E9.5_r2	8.446	1527	6659	759	0.138943	1	0.899564	2813	12615	23963	8535	1.42088	1.74286	0.0158369	esophagus	C9
E9.5_r2#GTAGTACTCAGGGTTT-1	E9.5_r2	14.346	2398	9994	641	0.208565	1	0.738175	2326	13784	23959	7849	0	1.22857	0.013377	esophagus	C9
E9.5_r2#CACAACAAGAACGCCA-1	E9.5_r2	13.417	2114	8655	814	0.180651	1	1.12311	2701	11283	23955	9971	0	0.942857	0.0169902	pharynx	C11
E9.5_r2#TCAGTTTGTAGCGAGT-1	E9.5_r2	11.388	1984	8349	869	0.174293	1	1.23319	3029	10725	23951	10197	0	0.6	0.0181412	colon	C13
E9.5_r2#CCCACATCAATTGGCT-1	E9.5_r2	15.943	2834	11415	1176	0.238319	1	0.974036	2737	12132	23949	9080	0.692123	1.68571	0.0245522	intestine	C2
E9.5_r2#GAAGTGGCAGCTTACA-1	E9.5_r2	18.125	3112	12246	1039	0.255711	1	0.805943	2192	13259	23945	8494	0	0.485714	0.0216956	colon	C12
E9.5_r2#TACCTCGCAGCAACAG-1	E9.5_r2	12.532	2158	8827	722	0.184326	1	1.30674	3162	10380	23944	10402	0	0.857143	0.0150768	pharynx	C11
E9.5_r2#AATGGAAGTTTGCCCT-1	E9.5_r2	13.418	1999	7966	774	0.166402	1	1.21671	3239	10798	23936	9899	0	0.485714	0.0161681	liver	C6
E9.5_r2#GTTGGGCAGAATCAAC-1	E9.5_r2	14.19	2458	9888	1154	0.206559	1	1.2655	3046	10565	23935	10324	0	1.37143	0.024107	esophagus	C9
E9.5_r2#GGCGTTGAGTACCCAT-1	E9.5_r2	18.702	2975	10708	896	0.223727	1	1.14474	2562	11158	23931	10211	0	1.25714	0.0187205	esophagus	C9
E9.5_r2#GTCGTAATCTATCCTA-1	E9.5_r2	21.492	2811	10060	951	0.210232	1	1.03383	2619	11764	23926	9543	0	0.8	0.0198738	unidentified	C14
E9.5_r2#GTGGATTGTATGGGTG-1	E9.5_r2	16.332	2565	9889	919	0.206675	1	1.00352	2745	11941	23924	9238	0	0.714286	0.0192067	lung	C8b
E9.5_r2#CAAGCTAGTGTTAGAA-1	E9.5_r2	12.679	2049	8210	914	0.171628	1	1.05322	2553	11649	23918	9716	0	0.742857	0.0191069	unidentified	C14
E9.5_r2#TGTGTCCAGGAGAACA-1	E9.5_r2	11.154	1887	7874	856	0.164645	1	0.598609	2033	14958	23912	6921	0	1.42857	0.017899	esophagus	C9
E9.5_r2#GCGAGAATCTCGACCT-1	E9.5_r2	17.269	2625	9855	716	0.20612	1	1.27872	2918	10491	23906	10497	0	0.2	0.0149753	colon	C12
E9.5_r2#CACGTTCTCGATATGC-1	E9.5_r2	9.025	1814	7425	676	0.155348	1	1.28078	3143	10478	23898	10277	0	0.228571	0.0141434	colon	C13
E9.5_r2#GCGCATGAGACGAAAG-1	E9.5_r2	18.994	2561	9176	776	0.192023	1	0.947587	2775	12268	23893	8850	0	0	0.0162391	unidentified	C14
E9.5_r2#TGTAGCATCCTGGAAT-1	E9.5_r2	11.53	1869	7394	686	0.154757	1	0.826795	2539	13077	23889	8273	0	0.457143	0.0143581	intestine	C4
E9.5_r2#TCACAGACATCCATAG-1	E9.5_r2	14.854	2873	10980	875	0.229842	1	1.229	2936	10716	23886	10234	0	0.685714	0.0183162	liver	C6
E9.5_r2#CTCAGAATCTTCAGAG-1	E9.5_r2	13.725	2322	9379	697	0.196419	1	0.925248	2521	12401	23875	8953	0	0.514286	0.0145969	pharynx	C11
E9.5_r2#CAGGGCTAGCGTGTTT-1	E9.5_r2	14.144	2300	8699	685	0.182201	1	1.17315	3094	10985	23872	9793	0	1.48571	0.0143474	esophagus	C9
E9.5_r2#TGCCTGTTCACTGATG-1	E9.5_r2	11.068	1783	7637	847	0.159971	1	0.84239	2523	12956	23870	8391	0	0.742857	0.0177419	colon	C12
E9.5_r2#CACGTTCGTCATAGCT-1	E9.5_r2	13.93	1822	7072	1105	0.148161	1	0.694066	2370	14088	23866	7408	0	1.45714	0.0231501	stomach	C8a
E9.5_r2#CAATCCCAGAGCTGTG-1	E9.5_r2	10.438	1887	8395	711	0.175944	1	1.05699	2935	11598	23857	9324	0	0.857143	0.0149013	liver	C6
E9.5_r2#GAAAGTAGTACGAGAC-1	E9.5_r2	10.157	2026	9106	805	0.190861	1	1.62028	3210	9104	23855	11541	0	0.828571	0.0168728	colon	C13
E9.5_r2#TTAGCGACATTAGCAC-1	E9.5_r2	11.479	1739	7737	760	0.162201	1	0.89421	2874	12591	23850	8385	0	0.542857	0.0159329	esophagus	C9
E9.5_r2#GACCCAGTCGCCTTAC-1	E9.5_r2	15.637	2369	9420	843	0.197526	1	0.7903	2561	13319	23845	7965	0	0.771429	0.0176767	lung	C8b
E9.5_r2#TAGCGGCGTTTCAGCA-1	E9.5_r2	9.689	1693	7493	825	0.157119	1	1.52462	3398	9445	23845	11002	0	1.45714	0.0172992	liver	C6
E9.5_r2#TTACTTGTCCCTATTA-1	E9.5_r2	14.645	1738	6614	688	0.138693	1	0.841236	2594	12950	23844	8300	0	0.542857	0.0144271	unidentified	C14
E9.5_r2#GCCTAGGAGGCCTCTG-1	E9.5_r2	15.014	1941	7589	755	0.159145	1	1.07024	2824	11517	23843	9502	0	0.314286	0.0158327	unidentified	C14
E9.5_r2#TTACCCGTCCATAGGT-1	E9.5_r2	17.257	2658	9645	784	0.202261	1	1.01752	2767	11818	23843	9258	0	0.457143	0.0164409	stomach	C8a
E9.5_r2#CGCGCAATCCAATCCC-1	E9.5_r2	13.412	1761	6961	840	0.145982	1	1.03032	2952	11743	23842	9147	0	0.8	0.017616	liver	C6
E9.5_r2#TATGTTCGTTCCGCGA-1	E9.5_r2	13.68	2494	10582	872	0.222003	1	0.593328	1911	14958	23833	6964	0	1.25714	0.018294	esophagus	C9
E9.5_r2#AGTCAACCATCATAGC-1	E9.5_r2	7.338	1260	5546	631	0.116361	1	0.711874	2707	13921	23831	7203	1.42088	1.74286	0.0132391	esophagus	C9
E9.5_r2#TACATTCCACTCCACT-1	E9.5_r2	10.71	1920	8294	757	0.174054	1	1.21575	2969	10753	23826	10104	0	1.17143	0.015886	liver	C6
E9.5_r2#ACTTTCACAGTGCTCG-1	E9.5_r2	11.937	2140	8415	900	0.1766	1	0.766909	2410	13484	23825	7931	0	0.8	0.0188877	intestine	C4
E9.5_r2#GGTACCGTCACTCGGG-1	E9.5_r2	7.268	969	4590	651	0.0963557	1	1.30929	3284	10314	23818	10220	0	0.4	0.0136661	unidentified	C15
E9.5_r2#TAGACTGAGTTCCAGT-1	E9.5_r2	14.093	2377	9309	867	0.195436	1	1.24955	2987	10587	23816	10242	0	0.771429	0.018202	unidentified	C14
E9.5_r2#CACTGAACAGGTGGTA-1	E9.5_r2	14.465	1461	5518	836	0.115851	1	0.870484	2757	12732	23815	8326	0	1.57143	0.017552	intestine	C1
E9.5_r2#TCGGGACGTGAATGGC-1	E9.5_r2	12.313	1797	7363	858	0.154659	1	1.16636	3377	10988	23804	9439	0	0.485714	0.0180222	esophagus	C9
E9.5_r2#GAAGTCTTCACTGATG-1	E9.5_r2	9.586	1917	8050	767	0.169189	1	1.30144	2632	10337	23790	10821	0	0.514286	0.0161202	colon	C12
E9.5_r2#AGATTCGTCAATTCCT-1	E9.5_r2	12.196	1860	8011	788	0.168397	1	0.996475	2909	11914	23786	8963	22.0147	3	0.0165644	intestine	C1
E9.5_r2#AGGCGTCTCACAGGGA-1	E9.5_r2	12.324	1699	7041	719	0.148007	1	1.10887	2780	11279	23786	9727	0	0.2	0.0151139	intestine	C4
E9.5_r2#GTTACGAGTTTGTACG-1	E9.5_r2	11.96	1830	7362	870	0.154774	1	0.852836	2616	12836	23783	8331	0	0.628571	0.0182904	colon	C12
E9.5_r2#GATGATCTCTCCCTTT-1	E9.5_r2	12.634	2233	9523	989	0.200257	1	0.813792	2280	13109	23777	8388	0	1.17143	0.0207974	intestine	C2
E9.5_r2#TGATTTCTCTTCAGAG-1	E9.5_r2	16.854	2647	9664	884	0.20323	1	0.759751	2500	13511	23776	7765	0	0.285714	0.0185902	lung	C8b
E9.5_r2#TCTAGTTTCCAACGCG-1	E9.5_r2	13.873	2473	9356	747	0.196803	1	1.39231	2909	9936	23770	10925	0	0.657143	0.0157131	pharynx	C11
E9.5_r2#TCAGTCCGTGGCGCTT-1	E9.5_r2	14.415	2628	9694	745	0.20393	1	1.01766	2718	11780	23768	9270	0	1.2	0.0156723	colon	C13
E9.5_r2#GCTCACTGTACTTCGA-1	E9.5_r2	15.692	2512	9900	970	0.20829	1	0.832871	2283	12966	23765	8516	0	1.45714	0.0204082	unidentified	C14
E9.5_r2#TAACAGCTCTATATCC-1	E9.5_r2	13.348	2130	8754	749	0.184217	1	1.07113	3107	11472	23760	9181	0	0.428571	0.0157618	colon	C13
E9.5_r2#TGGCGCAGTATGAAGT-1	E9.5_r2	13.524	2445	9730	912	0.204765	1	1.19848	2800	10807	23759	10152	0	1.11429	0.0191927	pharynx	C11
E9.5_r2#CTCATGCGTCCGAGCT-1	E9.5_r2	9.695	1273	5382	687	0.113277	1	0.666503	2342	14255	23756	7159	0	1.02857	0.0144595	intestine	C1
E9.5_r2#CGTGGCACAAGCAACG-1	E9.5_r2	16.976	2469	9072	740	0.190949	1	1.21409	3052	10729	23755	9974	0	0.257143	0.0155757	unidentified	C14
E9.5_r2#TTACTCAAGCATGATA-1	E9.5_r2	15.714	2341	8866	793	0.186645	1	1.04187	2653	11632	23751	9466	0	0.171429	0.016694	unidentified	C14
E9.5_r2#AGCCTCTAGTCAACTC-1	E9.5_r2	14.525	2758	10929	765	0.230084	1	1.14815	3075	11056	23750	9619	0	0.828571	0.0161053	unidentified	C14
E9.5_r2#TCCCACAGTCATTGCA-1	E9.5_r2	13.797	1714	6886	792	0.145017	1	0.969473	2872	12055	23742	8815	0	0.142857	0.0166793	unidentified	C14
E9.5_r2#TCGCAGGAGTCCCGCA-1	E9.5_r2	13.127	2307	9144	1007	0.19257	1	0.806162	2475	13145	23742	8122	0	0.685714	0.0212071	colon	C12
E9.5_r2#TCGCAGGTCCGATGCG-1	E9.5_r2	9.547	1996	8637	872	0.181901	1	1.29382	3314	10350	23741	10077	14.364	2.6	0.0183649	liver	C6
E9.5_r2#CTGTTCGTCTTGTGCC-1	E9.5_r2	11.708	2158	9078	781	0.191285	1	1.1617	2573	10977	23729	10179	0	0.828571	0.0164567	liver	C6
E9.5_r2#ATTACCTCATGCCTTC-1	E9.5_r2	12.061	1681	6590	922	0.138877	1	0.864372	2924	12726	23726	8076	0	0.257143	0.0194302	esophagus	C9
E9.5_r2#TAATCGGTCCGTCAAA-1	E9.5_r2	14.19	2329	8833	701	0.186146	1	1.32085	3131	10223	23726	10372	0	0.428571	0.0147728	colon	C13
E9.5_r2#CCCTAGTTCGTGAACT-1	E9.5_r2	11.766	2044	8128	918	0.171296	1	1.13585	3185	11108	23725	9432	0	1	0.0193467	pancreas	C5
E9.5_r2#ACATGCACATCTCACC-1	E9.5_r2	9.519	1846	8061	804	0.169891	1	0.74531	2327	13593	23724	7804	16.0729	2.68571	0.0169449	esophagus	C9
E9.5_r2#CGGACCACAGGTGGTA-1	E9.5_r2	15.218	2490	9196	793	0.193812	1	0.800683	2719	13175	23724	7830	0	0.8	0.016713	intestine	C2
E9.5_r2#GCGTTGGAGACGCCCT-1	E9.5_r2	15.225	2914	11713	816	0.246891	1	1.11927	2589	11193	23721	9939	0	1.37143	0.0171999	pharynx	C11
E9.5_r2#ACAGAAACATGCTATG-1	E9.5_r2	15.506	2216	8649	873	0.182315	1	1.28472	3089	10382	23720	10249	0	1	0.0184022	unidentified	C14
E9.5_r2#TTACCGCGTACGTAAA-1	E9.5_r2	17.798	2948	11452	1075	0.241563	1	0.732115	2173	13685	23704	7846	0.0130766	1.6	0.0226755	intestine	C2
E9.5_r2#TCAAAGCCATCATGTG-1	E9.5_r2	7.147	1191	5537	771	0.1168	1	0.699505	2697	13947	23703	7059	7.43957	2.2	0.0162638	unidentified	C10
E9.5_r2#CGCGCAAAGGCTTAAA-1	E9.5_r2	12.369	2005	8312	706	0.175351	1	0.990343	2883	11908	23701	8910	0	1.48571	0.0148939	liver	C6
E9.5_r2#GGATAGGAGATCGATA-1	E9.5_r2	13.386	2197	8548	750	0.180368	1	1.25504	3033	10508	23696	10155	0	0.457143	0.0158255	colon	C12
E9.5_r2#ACAAAGAAGTATACCC-1	E9.5_r2	9.129	1738	7878	897	0.16628	1	0.841209	2501	12866	23689	8322	0.460172	1.65714	0.0189328	esophagus	C9
E9.5_r2#GAATCTGGTTTGCCCT-1	E9.5_r2	14.577	2466	9838	818	0.207667	1	0.888464	2831	12543	23687	8313	0	0.314286	0.0172669	intestine	C4
E9.5_r2#TAACAGCCAACTCCCT-1	E9.5_r2	20.405	2844	10583	829	0.223411	1	0.64308	2112	14415	23685	7158	0	0.485714	0.0175005	intestine	C2
E9.5_r2#TTTGGTTCAAGGATGC-1	E9.5_r2	10.362	1664	6425	691	0.13568	1	0.883912	2642	12568	23677	8467	0	0.257143	0.0145922	unidentified	C14
E9.5_r2#TTACGTTGTGAGTTGG-1	E9.5_r2	13.022	2499	10497	901	0.22168	1	0.950086	2668	12141	23676	8867	0	1.22857	0.0190277	pharynx	C11
E9.5_r2#GGACACCAGTTACACC-1	E9.5_r2	12.616	1510	6183	919	0.130608	1	0.721705	2405	13748	23670	7517	0	1.34286	0.0194128	esophagus	C9
E9.5_r2#CAGGGCTAGTTGAATG-1	E9.5_r2	14.562	2890	11374	981	0.240303	1	0.911323	2640	12382	23666	8644	17.3924	2.77143	0.0207259	intestine	C1
E9.5_r2#GTGCTGGTCGGCTATA-1	E9.5_r2	17.432	2641	9989	1095	0.21105	1	0.794707	2599	13186	23665	7880	0	0.971429	0.0231354	esophagus	C9
E9.5_r2#TACGGATCAGTATACC-1	E9.5_r2	14.442	1765	7078	709	0.149577	1	0.762646	2656	13423	23660	7581	0	1.48571	0.0149831	intestine	C1
E9.5_r2#ACATGCAGTTTCCACC-1	E9.5_r2	9.86	1917	7930	656	0.167604	1	1.20455	2772	10731	23657	10154	0	0.342857	0.0138648	pharynx	C11
E9.5_r2#TCGCCTATCGGGACAA-1	E9.5_r2	12.618	2141	9159	728	0.193579	1	1.07463	2926	11403	23657	9328	0	1.22857	0.0153866	unidentified	C10
E9.5_r2#TTCGGTCCACCGTCTT-1	E9.5_r2	11.767	2264	9214	734	0.194766	1	1.19567	2952	10773	23654	9929	14.7857	2.62857	0.0155153	pharynx	C11
E9.5_r2#GTGGCGTAGACCAATA-1	E9.5_r2	8.264	1131	5170	787	0.109298	1	0.842983	2679	12833	23651	8139	0	0.428571	0.0166378	esophagus	C9
E9.5_r2#ACTCGGGTCCAGGTAT-1	E9.5_r2	13.911	2234	8847	903	0.18704	1	1.2305	3268	10603	23650	9779	0	0.885714	0.0190909	liver	C6
E9.5_r2#GCTCAGGGTAGCTGTT-1	E9.5_r2	15.49	2597	9900	848	0.209302	1	0.838464	2652	12864	23650	8134	0	0.114286	0.0179281	stomach	C8a
E9.5_r2#ATCCTGCTCGGTCCGA-1	E9.5_r2	16.219	1892	7413	999	0.15673	1	0.74467	2386	13555	23649	7708	0	0.257143	0.0211214	esophagus	C9
E9.5_r2#TCACCTGGTCAACTGT-1	E9.5_r2	14.399	2596	10100	794	0.213567	1	1.00271	2810	11807	23646	9029	0	1.25714	0.0167893	esophagus	C9
E9.5_r2#TCCATCGGTACAACGG-1	E9.5_r2	12.267	2100	8508	820	0.179911	1	0.969104	2767	12008	23645	8870	0	0.485714	0.0173398	colon	C13
E9.5_r2#ACTCGGGTCCAACCTC-1	E9.5_r2	6.352	1126	5327	613	0.11266	1	0.675193	2865	14113	23642	6664	0	0.714286	0.0129642	pharynx	C11
E9.5_r2#CTGAATGGTAGGTCTT-1	E9.5_r2	11.483	2308	9307	787	0.196849	1	1.05995	2463	11476	23640	9701	0	0.685714	0.0166455	esophagus	C9
E9.5_r2#TATGTTCTCGCGGCAT-1	E9.5_r2	14.118	2367	9233	1038	0.1953	1	0.331343	524	17755	23638	5359	0	1.02857	0.0219562	lung	C8b
E9.5_r2#TGCCTCACACTAGGAG-1	E9.5_r2	12.514	1858	7785	702	0.164685	1	0.833243	2227	12893	23636	8516	0	1.25714	0.0148502	intestine	C1
E9.5_r2#GCAAAGGAGGAGACTC-1	E9.5_r2	10.001	2005	8597	794	0.181901	1	1.21119	2748	10687	23631	10196	0	0.914286	0.0168	colon	C12
E9.5_r2#CAAGGCCTCACCGCGA-1	E9.5_r2	15.805	2562	10035	794	0.212363	1	0.907249	2444	12388	23627	8795	0	0.942857	0.0168028	intestine	C2
E9.5_r2#TACTCGCTCCATCGAA-1	E9.5_r2	15.204	2764	10534	1040	0.222932	1	1.13713	2929	11055	23626	9642	1.17253	1.71429	0.0220097	liver	C6
E9.5_r2#AACCTGACAGTTGGAG-1	E9.5_r2	15.884	2591	10131	804	0.214476	1	0.940674	2371	12170	23618	9077	0	0.228571	0.0170209	colon	C12
E9.5_r2#GAAATGAGTCACATTG-1	E9.5_r2	14.688	2329	9137	836	0.193441	1	1.1034	2859	11228	23617	9530	0	0.2	0.0176991	unidentified	C14
E9.5_r2#AACCAACCACATAAAG-1	E9.5_r2	16.454	2310	8571	825	0.181497	1	0.918895	2520	12305	23612	8787	0	0.514286	0.0174699	unidentified	C14
E9.5_r2#TTACGTTTCAGGCCGT-1	E9.5_r2	12.848	2206	8720	831	0.18466	1	1.06156	2761	11453	23611	9397	0	0.914286	0.0175977	stomach	C8a
E9.5_r2#CTAACTTTCGCACAAT-1	E9.5_r2	16.597	2330	9078	840	0.192249	1	0.919824	2492	12298	23610	8820	0	0.485714	0.0177891	stomach	C8a
E9.5_r2#TGCCTCATCTCATCCG-1	E9.5_r2	15.246	2533	9868	808	0.209015	1	0.936505	2766	12190	23606	8650	0	1.37143	0.0171143	esophagus	C9
E9.5_r2#ACCGGGTCACACATGT-1	E9.5_r2	13.855	2169	8905	873	0.188689	1	1.20327	3058	10710	23597	9829	0	0.771429	0.0184981	unidentified	C14
E9.5_r2#TGGGTGCTCTGCGTCT-1	E9.5_r2	6.742	1161	5593	707	0.118536	1	0.856176	2979	12710	23592	7903	0	0.742857	0.0149839	intestine	C1
E9.5_r2#TTCGCGTAGGTTAGTA-1	E9.5_r2	13.771	2441	9616	725	0.203807	1	1.29641	2901	10273	23591	10417	0	0.0571429	0.015366	pharynx	C11
E9.5_r2#CCTTAATCATATTGGC-1	E9.5_r2	11.556	2276	9721	748	0.206076	1	1.29995	3057	10255	23586	10274	0	0.885714	0.0158569	pharynx	C11
E9.5_r2#GCGTAGCAGTAGAAGG-1	E9.5_r2	15.02	2450	9646	735	0.204494	1	1.31135	3094	10204	23585	10287	0	0.428571	0.0155819	unidentified	C14
E9.5_r2#TCACAAGTCGCCAGAC-1	E9.5_r2	15.866	2572	10232	848	0.216991	1	0.740128	2625	13549	23577	7403	0	0.857143	0.0179836	intestine	C2
E9.5_r2#GTTATGGTCCATACGA-1	E9.5_r2	13.82	2024	8187	690	0.173682	1	1.32551	2720	10135	23569	10714	19.6614	2.88571	0.0146379	unidentified	C10
E9.5_r2#AGCCAGCCATGCTATG-1	E9.5_r2	14.232	2149	8126	881	0.172409	1	1.01006	2576	11724	23566	9266	0	1.31429	0.0186922	intestine	C4
E9.5_r2#TCACAAGTCAGCCGGT-1	E9.5_r2	12.204	2040	8096	781	0.171773	1	1.10017	2867	11221	23566	9478	9.23095	2.31429	0.0165705	intestine	C1
E9.5_r2#ACAAACCGTGTGTGCC-1	E9.5_r2	18.754	3059	11228	910	0.238235	1	0.2172	529	19360	23565	3676	0	1.42857	0.0193083	intestine	C2
E9.5_r2#ACCATCCGTTGCAGAG-1	E9.5_r2	12.778	1923	7633	831	0.161956	1	0.935365	2424	12176	23565	8965	0	0.514286	0.0176321	esophagus	C9
E9.5_r2#GCTCCTATCGTATAGC-1	E9.5_r2	15.431	2634	9997	826	0.212124	1	1.09812	2877	11231	23564	9456	0	0.857143	0.0175267	unidentified	C14
E9.5_r2#TAGCTTTGTATCTGCA-1	E9.5_r2	10.48	2117	8865	784	0.188105	1	0.866308	2532	12626	23564	8406	10.356	2.37143	0.0166355	esophagus	C9
E9.5_r2#CTGCGTTAGCTGAATA-1	E9.5_r2	11.707	2288	9120	672	0.193532	1	0.959092	2790	12027	23562	8745	0	0.542857	0.0142602	esophagus	C9
E9.5_r2#CACAGATCAATTCTCT-1	E9.5_r2	16.087	2884	10868	721	0.230645	1	0.973365	2677	11939	23560	8944	0	0.457143	0.0153014	unidentified	C14
E9.5_r2#ACCGAATCAGAATGCG-1	E9.5_r2	15.551	2725	10306	844	0.218727	1	0.796614	2438	13113	23559	8008	0	0.771429	0.0179125	pharynx	C11
E9.5_r2#CTTCCAGAGCATGATA-1	E9.5_r2	9.418	1736	7442	655	0.157964	1	1.17366	2831	10837	23556	9888	0	0.571429	0.013903	pharynx	C11
E9.5_r2#TCCCACAGTTACGAAA-1	E9.5_r2	10.323	1981	8196	714	0.173991	1	0.875836	2468	12556	23553	8529	0	0.571429	0.0151573	pharynx	C11
E9.5_r2#GACCCAGTCTTGTCGC-1	E9.5_r2	9.19	1137	5108	698	0.10845	1	0.969887	2891	11955	23550	8704	8.8642	2.28571	0.0148195	colon	C12
E9.5_r2#GTTCAAGAGATGTTGA-1	E9.5_r2	13.596	2204	8549	682	0.181531	1	0.897574	2427	12409	23547	8711	13.9459	2.57143	0.0144817	esophagus	C9
E9.5_r2#ACGGATTAGTAATCAG-1	E9.5_r2	15.494	2543	9743	814	0.206998	1	1.23686	2726	10521	23534	10287	0	0.742857	0.0172941	colon	C12
E9.5_r2#CAGGGCTCAACACGGA-1	E9.5_r2	8.336	1406	6217	715	0.132085	1	0.780586	2537	13217	23534	7780	0	0.685714	0.0151908	intestine	C2
E9.5_r2#ATTGTCTGTAACACTC-1	E9.5_r2	15.971	2460	9287	715	0.197327	1	0.949304	2748	12072	23532	8712	0	0.2	0.0151921	colon	C12
E9.5_r2#AGTCAACTCCAGGTAT-1	E9.5_r2	10.068	1932	8080	816	0.171688	1	1.1142	2822	11130	23531	9579	0	0.342857	0.0173388	pharynx	C11
E9.5_r2#TCTATTGTCCCAGTAA-1	E9.5_r2	10.086	2129	8878	792	0.188685	1	1.17471	2782	10818	23526	9926	0.460172	1.65714	0.0168324	liver	C6
E9.5_r2#AGCCGCACAAGAGATT-1	E9.5_r2	16.475	3145	12071	1059	0.256666	1	0.78699	2384	13159	23515	7972	0	1.08571	0.0225175	intestine	C2
E9.5_r2#AACTTGGTCCAATCCC-1	E9.5_r2	13.952	2149	8239	834	0.175216	1	1.22705	3033	10557	23511	9921	0	0.285714	0.0177364	colon	C12
E9.5_r2#TCGCCTATCACCCGGA-1	E9.5_r2	18.963	2011	7926	855	0.168581	1	0.785237	2486	13168	23508	7854	0	1.25714	0.0181853	intestine	C2
E9.5_r2#GTAGACTAGACGCCAA-1	E9.5_r2	11.094	1720	7373	713	0.156826	1	1.0858	3028	11270	23507	9209	0	1	0.0151657	liver	C6
E9.5_r2#AGTTTGGTCATTGCCC-1	E9.5_r2	10.777	1796	7532	749	0.160214	1	1.05167	2756	11457	23506	9293	0	0.771429	0.0159321	intestine	C1
E9.5_r2#GAAATGACAACGAGGT-1	E9.5_r2	19.465	2831	10662	921	0.22689	1	0.663198	2210	14127	23496	7159	0	0.914286	0.0195991	esophagus	C9
E9.5_r2#TACTGCCGTGGAAGCT-1	E9.5_r2	16.063	1963	7793	950	0.165872	1	0.815238	2285	12941	23491	8265	0	0.457143	0.0202205	unidentified	C14
E9.5_r2#ATATTCCTCCACCTAC-1	E9.5_r2	17.397	2170	8336	962	0.177445	1	0.782711	2555	13176	23489	7758	0	0.4	0.0204777	esophagus	C9
E9.5_r2#CCACGTTTCGATAGCT-1	E9.5_r2	19.144	2765	11084	1173	0.23595	1	0.901862	2626	12350	23488	8512	0	0.771429	0.0249702	intestine	C3
E9.5_r2#TTCGTTATCCCTACGT-1	E9.5_r2	16.15	2667	9908	896	0.210952	1	0.928237	2720	12179	23484	8585	0	0.885714	0.0190768	intestine	C4
E9.5_r2#CTCTCAGGTAAACCCT-1	E9.5_r2	13.083	1982	7893	776	0.168058	1	1.11979	2955	11078	23483	9450	0	0.857143	0.0165226	liver	C6
E9.5_r2#TTACGTTCAAGGTCGA-1	E9.5_r2	19.307	2418	9471	821	0.201699	1	0.81662	2349	12924	23478	8205	0	0.4	0.0174845	lung	C8b
E9.5_r2#CAGGATTTCCAGCACG-1	E9.5_r2	11.39	2088	8519	822	0.181549	1	1.30426	2925	10182	23462	10355	0	0.714286	0.0175177	pharynx	C11
E9.5_r2#GTCGTAAGTTATGCAC-1	E9.5_r2	15.025	2117	8141	973	0.173523	1	0.882513	2469	12461	23458	8528	0	1.02857	0.0207392	stomach	C8a
E9.5_r2#TTCATTGCAGCACATT-1	E9.5_r2	12.848	2511	10515	809	0.224124	1	0.830083	2208	12818	23458	8432	0	0.514286	0.0172436	pharynx	C11
E9.5_r2#TCACCTGTCCTAAGTG-1	E9.5_r2	14.308	2341	9170	828	0.195531	1	0.87472	2835	12508	23449	8106	0	0.285714	0.0176553	unidentified	C14
E9.5_r2#GCTCGAGGTTACGCTA-1	E9.5_r2	15.676	2549	10178	942	0.21707	1	1.11398	2963	11090	23444	9391	0	0.942857	0.0200904	liver	C7
E9.5_r2#GCGTAGCTCATCATGG-1	E9.5_r2	10.42	1526	6331	690	0.135035	1	1.02891	2790	11554	23442	9098	0	0.171429	0.0147172	intestine	C4
E9.5_r2#GCTTTCGAGTACCACT-1	E9.5_r2	14.907	2281	9061	802	0.193272	1	0.993791	2574	11757	23441	9110	0	0.657143	0.0171068	pancreas	C5
E9.5_r2#TAGCATGGTGATCAGG-1	E9.5_r2	9.548	1760	7005	669	0.149462	1	0.773825	2342	13211	23434	7881	0	0.628571	0.0142741	esophagus	C9
E9.5_r2#CCCACATAGGTACATA-1	E9.5_r2	15.284	2632	10245	958	0.218602	1	0.717207	2367	13646	23433	7420	0	1.51429	0.0204413	intestine	C1
E9.5_r2#CTCTAGCGTGAGGGTT-1	E9.5_r2	24.033	3459	12745	1317	0.272004	1	0.857743	2380	12611	23428	8437	0	0.628571	0.0281074	intestine	C2
E9.5_r2#GAAACAAGTCTCAAAC-1	E9.5_r2	14.889	2609	9787	721	0.208892	1	0.715688	2442	13654	23426	7330	0	0.457143	0.0153889	intestine	C2
E9.5_r2#GGAATCTTCGTATAGC-1	E9.5_r2	11.67	1656	6818	705	0.145534	1	1.22514	3198	10527	23424	9699	0	0.457143	0.0150487	unidentified	C14
E9.5_r2#TGGCAATCAAACCGAG-1	E9.5_r2	14.018	2152	8496	834	0.181383	1	1.28622	2979	10244	23420	10197	0	0.714286	0.0178053	unidentified	C14
E9.5_r2#CAACCAAGTGCCCAGT-1	E9.5_r2	14.685	2388	9833	1082	0.210089	1	0.90772	2148	12267	23402	8987	3.59542	1.91429	0.0231177	intestine	C1
E9.5_r2#TCACTCGTCGACTCGG-1	E9.5_r2	20.429	3941	14136	948	0.30209	1	0.460669	599	16018	23397	6780	0	0.371429	0.020259	esophagus	C9
E9.5_r2#CTAGGGCGTGGCCTTG-1	E9.5_r2	16.053	2813	10306	817	0.220261	1	0.988187	2586	11767	23395	9042	0	0.485714	0.017461	pharynx	C11
E9.5_r2#ACCATCCAGAGGTACC-1	E9.5_r2	13.71	2084	8174	659	0.174703	1	1.08354	3062	11228	23394	9104	0	1.05714	0.0140848	colon	C13
E9.5_r2#CAACGGCCAGGTAGGT-1	E9.5_r2	12.472	2154	8786	1019	0.187823	1	1.24419	2790	10422	23389	10177	0	0.742857	0.0217837	liver	C6
E9.5_r2#TGCCTCAGTCCCGAGT-1	E9.5_r2	12.258	2439	9806	874	0.209646	1	1.12416	2480	11010	23387	9897	0	0.485714	0.0186856	pharynx	C11
E9.5_r2#TTAGGTGAGTATGGGC-1	E9.5_r2	10.55	1657	6691	669	0.14308	1	1.10327	2952	11117	23382	9313	0	0.942857	0.0143059	unidentified	C14
E9.5_r2#GCCTAGGTCCGCTCTA-1	E9.5_r2	13.523	1878	7396	697	0.158196	1	0.954025	2538	11963	23376	8875	6.75324	2.14286	0.0149085	pharynx	C11
E9.5_r2#GCCAGACAGTAACATG-1	E9.5_r2	18.066	3102	11494	792	0.245882	1	0.685634	2053	13866	23373	7454	0	1.05714	0.0169426	esophagus	C9
E9.5_r2#TCACCTGAGCGGACAT-1	E9.5_r2	13.395	2327	9754	823	0.208686	1	1.29929	2953	10164	23370	10253	0	0.6	0.017608	colon	C13
E9.5_r2#CCTTAATAGTAACATG-1	E9.5_r2	7.261	1595	7016	666	0.150126	1	0.979248	2709	11806	23367	8852	0	0.514286	0.0142509	pharynx	C11
E9.5_r2#CAAGGCCGTATCTGCA-1	E9.5_r2	11.672	2010	8385	819	0.179543	1	0.936075	2831	12061	23351	8459	0	0.657143	0.0175367	intestine	C4
E9.5_r2#AACCAACGTGCTGAAG-1	E9.5_r2	15.263	2135	7881	830	0.168758	1	0.817686	2283	12846	23350	8221	0	1.22857	0.017773	intestine	C1
E9.5_r2#CCACGTTAGGATATCA-1	E9.5_r2	16.424	2737	10513	970	0.225137	1	0.760253	2066	13264	23348	8018	0	0.914286	0.0207727	intestine	C2
E9.5_r2#GTCACAATCTTCCAGC-1	E9.5_r2	12.477	2073	8421	910	0.180337	1	1.47435	3198	9436	23348	10714	0	0.714286	0.0194878	liver	C6
E9.5_r2#TTCAACTTCATTCGGA-1	E9.5_r2	12.247	2109	8615	709	0.184626	1	1.55039	3305	9148	23331	10878	0	0.685714	0.0151944	colon	C12
E9.5_r2#AACTGGTGTGCGCTCA-1	E9.5_r2	11.887	1963	8175	748	0.175211	1	1.29956	3290	10145	23329	9894	0	1.25714	0.0160315	liver	C6
E9.5_r2#GTAGGAGTCAGCACGC-1	E9.5_r2	10.948	1924	8083	887	0.173262	1	1.13452	2721	10928	23326	9677	2.46715	1.82857	0.0190131	intestine	C1
E9.5_r2#GGAGGATCAATGGCTT-1	E9.5_r2	12.318	2171	9087	823	0.194824	1	1.16236	2907	10785	23321	9629	0	0.942857	0.017645	liver	C6
E9.5_r2#GTGCCAGCACAAACGG-1	E9.5_r2	15.574	2737	10759	802	0.230672	1	0.862997	2238	12518	23321	8565	0	0.628571	0.0171948	pharynx	C11
E9.5_r2#AGTTTGGTCAGGGTTT-1	E9.5_r2	8.579	1486	5941	776	0.127446	1	1.36365	3080	9861	23308	10367	0	1.48571	0.0166466	unidentified	C15
E9.5_r2#TTGTTGTAGGAGACTC-1	E9.5_r2	10.748	1840	7590	839	0.162827	1	1.28837	2955	10185	23307	10167	0.233803	1.62857	0.0179989	liver	C6
E9.5_r2#GCTCAGGTCCCGTAGG-1	E9.5_r2	10.574	1949	8246	834	0.176968	1	1.45449	3096	9492	23298	10710	17.3924	2.77143	0.0178985	liver	C6
E9.5_r2#AGATTCGCATCATAGC-1	E9.5_r2	11.457	1782	7389	710	0.158596	1	1.32555	3160	10017	23295	10118	0	0.4	0.0152393	colon	C12
E9.5_r2#GGGTTATAGGTAAGTT-1	E9.5_r2	12.344	2107	8500	741	0.182458	1	1.4701	3130	9430	23293	10733	0	0.771429	0.0159061	unidentified	C14
E9.5_r2#ACTATTCTCAGTCACA-1	E9.5_r2	21.452	2665	9255	853	0.198682	1	0.951324	2481	11936	23291	8874	0	0.914286	0.0183118	intestine	C2
E9.5_r2#TTGCAGAGTGTTTCTT-1	E9.5_r2	11.727	1972	7674	800	0.16477	1	0.798363	2225	12949	23287	8113	0	1.28571	0.017177	esophagus	C9
E9.5_r2#TTAGGTGTCTTGCGCT-1	E9.5_r2	15.275	2453	9728	941	0.208881	1	0.949109	2434	11947	23286	8905	0	0.542857	0.0202053	stomach	C8a
E9.5_r2#CTTGAAGTCGCTACCT-1	E9.5_r2	13.313	2427	9270	796	0.199064	1	1.28701	2734	10181	23284	10369	0	0.428571	0.0170933	colon	C12
E9.5_r2#TGGAAGGAGGAGAACA-1	E9.5_r2	13.655	2586	10171	629	0.218431	1	1.31846	2743	10042	23282	10497	0	1.34286	0.0135083	pharynx	C11
E9.5_r2#GTACTTTAGACGCCAA-1	E9.5_r2	10.014	1780	7500	683	0.161096	1	1.30498	2790	10099	23278	10389	0	1.25714	0.0146705	colon	C12
E9.5_r2#TCAAGGTCAATCCATG-1	E9.5_r2	14.278	2538	9511	836	0.204344	1	1.06881	2390	11249	23272	9633	0	0.857143	0.0179615	pharynx	C11
E9.5_r2#AAGGAGCTCCTGGGAC-1	E9.5_r2	11.838	1925	8173	816	0.175605	1	1.26328	3227	10282	23271	9762	0	0.571429	0.0175326	unidentified	C14
E9.5_r2#ACAGAAAAGCCGCAAA-1	E9.5_r2	15.422	2391	9882	840	0.212324	1	0.910277	2589	12182	23271	8500	0	0.971429	0.0180482	intestine	C2
E9.5_r2#GCCCGAATCTCTATTG-1	E9.5_r2	10.621	1947	7956	767	0.170964	1	1.15644	2711	10790	23268	9767	0	0.542857	0.0164819	colon	C12
E9.5_r2#GTTGGTATCGGTCCGA-1	E9.5_r2	18.269	2860	10345	1001	0.222368	1	1.0063	2724	11594	23261	8943	0	1.4	0.0215167	unidentified	C14
E9.5_r2#TGGTCAATCGAGGTAG-1	E9.5_r2	11.127	1770	7499	737	0.161227	1	0.888889	2382	12312	23256	8562	0	0.571429	0.0158454	pharynx	C11
E9.5_r2#TGGCGCAGTTCTGAGT-1	E9.5_r2	14.965	2169	8728	829	0.187667	1	0.751054	2365	13280	23254	7609	21.0635	2.94286	0.0178249	pharynx	C11
E9.5_r2#ACTGCAAAGATCGATA-1	E9.5_r2	13.17	2381	9594	826	0.20634	1	1.14109	2670	10858	23248	9720	0	0.428571	0.017765	colon	C12
E9.5_r2#CTCCCAAAGCACCATT-1	E9.5_r2	13.018	2130	8920	831	0.191919	1	0.762266	2233	13187	23239	7819	0	0.428571	0.0178794	intestine	C2
E9.5_r2#GCAACCGCACGGTTAT-1	E9.5_r2	10.45	2000	8286	879	0.178362	1	1.16538	2879	10727	23228	9622	0	1.45714	0.0189211	liver	C6
E9.5_r2#ACAAACCAGGCACCTC-1	E9.5_r2	10.649	1339	5904	760	0.127093	1	1.15085	2855	10799	23227	9573	0	0.571429	0.0163603	unidentified	C15
E9.5_r2#TCAGGTAGTTATCGAC-1	E9.5_r2	9.722	2116	8733	779	0.188001	1	1.14302	2709	10838	23226	9679	0	0.6	0.01677	pharynx	C11
E9.5_r2#TATGTGGTCAGTGGTT-1	E9.5_r2	12.814	1909	7858	826	0.169171	1	1.32018	3384	10010	23225	9831	0	1.22857	0.0177826	intestine	C2
E9.5_r2#GCAGCTGTCACAACAC-1	E9.5_r2	12.172	2262	9159	731	0.197222	1	1.01493	2501	11524	23220	9195	0	0.857143	0.0157407	pharynx	C11
E9.5_r2#TTGGTCCGTAACAATG-1	E9.5_r2	16.057	2838	10453	809	0.225106	1	0.841675	2501	12607	23218	8110	0	1.22857	0.0174218	esophagus	C9
E9.5_r2#GCAAAGGAGTAGTGTA-1	E9.5_r2	11.191	1848	7593	778	0.163522	1	1.40616	3062	9649	23217	10506	0	1.48571	0.016755	colon	C12
E9.5_r2#CTAGCGGTCACAAGCT-1	E9.5_r2	15.904	2289	8754	796	0.188534	1	0.977513	2620	11740	23216	8856	0	0.142857	0.0171433	unidentified	C14
E9.5_r2#GCCAGCAGTTAAGTCC-1	E9.5_r2	14.36	2074	8039	853	0.173135	1	1.04998	2736	11325	23216	9155	0	0.0571429	0.018371	intestine	C4
E9.5_r2#TAAACCGTCTATCCTA-1	E9.5_r2	13.269	2037	8763	738	0.188768	1	0.961382	2330	11834	23211	9047	0.0130766	1.6	0.0158976	colon	C13
E9.5_r2#TGTGGCGTCGGTTGTA-1	E9.5_r2	13.33	2208	8724	798	0.187928	1	1.41153	2977	9625	23211	10609	0	0.257143	0.0171901	colon	C12
E9.5_r2#TCAATTCAGAAGACTT-1	E9.5_r2	10.919	1748	7322	715	0.157741	1	0.764406	2458	13154	23209	7597	0	1.17143	0.0154035	intestine	C1
E9.5_r2#CTCAGCTTCGTCTTAT-1	E9.5_r2	14.101	1887	7257	909	0.156347	1	1.00138	2590	11596	23208	9022	0	0.542857	0.0195838	esophagus	C9
E9.5_r2#GCCCAGACACACATTG-1	E9.5_r2	15.879	2550	9648	749	0.207886	1	1.08491	2542	11130	23205	9533	0	0.714286	0.0161388	pharynx	C11
E9.5_r2#GGGAACAGTTCTGAGT-1	E9.5_r2	9.658	1868	7895	659	0.170136	1	1.0822	2491	11143	23202	9568	0	0.685714	0.0142014	pharynx	C11
E9.5_r2#TTACCGCTCTACTTTG-1	E9.5_r2	14.769	2521	10067	1164	0.216989	1	0.924264	2345	12055	23197	8797	0	0.514286	0.0250895	esophagus	C9
E9.5_r2#TGCATTTCACCTGGTG-1	E9.5_r2	14.661	2310	8668	750	0.186899	1	1.14158	2712	10828	23189	9649	0	0.485714	0.0161715	stomach	C8a
E9.5_r2#GACCAATTCACGATTG-1	E9.5_r2	17.805	3129	12190	1040	0.262897	1	0.905169	2361	12169	23184	8654	0	0.6	0.0224293	intestine	C2
E9.5_r2#TGATTTCAGGCTTTAC-1	E9.5_r2	12.277	1488	6372	764	0.13744	1	0.855965	2439	12490	23181	8252	1.93355	1.8	0.016479	esophagus	C9
E9.5_r2#GAGACTTTCGATCTTT-1	E9.5_r2	12.647	1833	6968	737	0.150328	1	0.837032	2381	12616	23176	8179	0	0.657143	0.0159001	stomach	C8a
E9.5_r2#GGGAACATCTACATCT-1	E9.5_r2	11.33	1951	8207	755	0.177089	1	1.27936	3201	10166	23172	9805	0	0.714286	0.0162912	liver	C6
E9.5_r2#GCTGAGCCAATTGGCT-1	E9.5_r2	9.564	1845	7983	774	0.17233	1	1.20129	2668	10522	23162	9972	0	0.285714	0.0167084	pharynx	C11
E9.5_r2#CGCAGGTAGTGTTCCA-1	E9.5_r2	12.716	1798	7361	816	0.158923	1	0.722499	2213	13445	23159	7501	0	0.6	0.0176173	intestine	C1
E9.5_r2#TAGCACAAGAACGTCG-1	E9.5_r2	12.409	1999	8676	859	0.187322	1	1.28045	2998	10155	23158	10005	0	1.05714	0.0185465	pancreas	C5
E9.5_r2#TCCCACATCAGTTGAC-1	E9.5_r2	10.602	1724	7209	723	0.155662	1	1.26775	2923	10211	23156	10022	0	0.342857	0.0156115	colon	C13
E9.5_r2#CAGCTAAAGTGAAGGA-1	E9.5_r2	11.618	2165	8491	720	0.183399	1	1.16893	2820	10673	23149	9656	0	0.342857	0.0155514	pharynx	C11
E9.5_r2#GAGCATTTCGCAAGCC-1	E9.5_r2	13.199	2033	7691	802	0.166127	1	1.02113	2856	11453	23148	8839	0	0.428571	0.0173233	unidentified	C14
E9.5_r2#AGACAAACATTACCTT-1	E9.5_r2	11.04	2074	8634	825	0.186504	1	1.30709	2684	10033	23147	10430	0	0.485714	0.0178209	pharynx	C11
E9.5_r2#TTAGGTGAGCTGAAAT-1	E9.5_r2	12.737	2174	9084	653	0.196241	1	1.33058	2910	9931	23145	10304	0	0.771429	0.0141067	colon	C13
E9.5_r2#CTGGGACAGAGGAATG-1	E9.5_r2	14.57	2119	8411	798	0.181726	1	0.994828	2719	11601	23142	8822	0	0.2	0.0172414	unidentified	C14
E9.5_r2#TTACTTGCACCTGAAT-1	E9.5_r2	18.66	3006	11257	1139	0.243279	1	0.803133	2260	12831	23136	8045	0	1.08571	0.0246153	intestine	C1
E9.5_r2#TTTACGTCATCCTCGT-1	E9.5_r2	19.515	2996	10867	853	0.234861	1	1.12951	2661	10864	23135	9610	0	0.514286	0.0184353	unidentified	C14
E9.5_r2#CCATACCTCTCTTCCT-1	E9.5_r2	13.653	2034	8385	996	0.181227	1	0.886796	2542	12261	23134	8331	0	1.22857	0.0215268	pharynx	C11
E9.5_r2#ATGTTTCAGCTTCAAC-1	E9.5_r2	17.724	2166	8375	907	0.181034	1	0.768831	2405	13077	23131	7649	0	0.2	0.0196057	intestine	C4
E9.5_r2#ACAGGCCAGAGAGTTT-1	E9.5_r2	15.765	2253	8830	768	0.190911	1	1.30499	3083	10033	23126	10010	0	0.542857	0.0166047	stomach	C8a
E9.5_r2#CAACCAAAGAGTGGAA-1	E9.5_r2	14.281	2178	8212	870	0.17758	1	0.874351	2460	12336	23122	8326	0	0.714286	0.0188133	lung	C8b
E9.5_r2#GCCAGCAAGACGCCCT-1	E9.5_r2	20.077	3356	13079	1162	0.28285	1	1.07373	2493	11149	23120	9478	1.67457	1.77143	0.0251298	intestine	C2
E9.5_r2#TTAACGGAGGAAACTT-1	E9.5_r2	10.568	2108	8567	670	0.185353	1	1.05076	2394	11269	23110	9447	0	0.971429	0.0144959	pharynx	C11
E9.5_r2#AGCCTCTAGAAATCTG-1	E9.5_r2	16.366	2372	9041	1038	0.19565	1	0.688592	2097	13683	23105	7325	0	0.771429	0.0224627	intestine	C1
E9.5_r2#AAGATAGAGATCACCT-1	E9.5_r2	11.733	2139	8586	736	0.185812	1	1.00992	2672	11495	23104	8937	0	0.857143	0.015928	pharynx	C11
E9.5_r2#ACAAGCTAGAGCTACG-1	E9.5_r2	15.639	2622	10016	805	0.216778	1	1.26335	2851	10207	23102	10044	19.6614	2.88571	0.0174227	pharynx	C11
E9.5_r2#CTGGCAGCACCGATCG-1	E9.5_r2	15.323	2569	10210	774	0.220977	1	0.594781	1809	14486	23102	6807	0	1	0.0167518	esophagus	C9
E9.5_r2#ACGGATTGTGGCCTCA-1	E9.5_r2	10.522	1982	8451	816	0.182922	1	1.2869	2791	10101	23100	10208	0	1.08571	0.0176623	liver	C6
E9.5_r2#CTGCGTTTCTGACTTT-1	E9.5_r2	13.391	2164	8354	781	0.180838	1	0.991379	2500	11599	23098	8999	0	0.857143	0.0169062	intestine	C2
E9.5_r2#TACGCAAGTAGATGAT-1	E9.5_r2	14.77	2730	10616	805	0.229843	1	0.629666	1833	14171	23094	7090	0	0.571429	0.0174288	pharynx	C11
E9.5_r2#GCTCACTAGCAATAAC-1	E9.5_r2	11.505	2138	8791	729	0.190347	1	1.20554	2887	10470	23092	9735	0	0.685714	0.0157847	pharynx	C11
E9.5_r2#TAACTTCCATTCGTCC-1	E9.5_r2	11.74	2075	8180	711	0.177194	1	1.14079	2763	10782	23082	9537	0	0.971429	0.0154016	colon	C12
E9.5_r2#AGGACGATCATGAACC-1	E9.5_r2	20.215	2787	10290	1008	0.22292	1	0.765876	2196	13070	23080	7814	0.460172	1.65714	0.0218371	esophagus	C9
E9.5_r2#TCACAAGAGTTCAACC-1	E9.5_r2	11.754	2303	9101	770	0.197248	1	1.34261	2993	9848	23070	10229	0	0.8	0.0166883	colon	C13
E9.5_r2#CAGCCTTGTGGAAGCT-1	E9.5_r2	12.951	2106	8412	818	0.182346	1	0.965071	2606	11738	23066	8722	0.692123	1.68571	0.0177317	colon	C13
E9.5_r2#GACTAACCATAGGCGA-1	E9.5_r2	19.026	3113	10872	918	0.235692	1	0.458916	751	15809	23064	6504	0	0.457143	0.0199011	colon	C12
E9.5_r2#GCAGATTTCCCAATAG-1	E9.5_r2	17.718	2908	11010	793	0.238715	1	0.904137	2566	12111	23061	8384	0	1.45714	0.0171935	intestine	C2
E9.5_r2#ATGTACGCATCCCTCA-1	E9.5_r2	14.645	2559	10422	681	0.226084	1	0.792023	2507	12862	23049	7680	0	1.4	0.0147729	pharynx	C11
E9.5_r2#CTCCCAATCTCATCCG-1	E9.5_r2	10.296	2007	8360	867	0.181463	1	1.17969	2901	10568	23035	9566	0	1.25714	0.0188192	liver	C6
E9.5_r2#TGTAGCATCCCACTAC-1	E9.5_r2	11.629	1797	7375	740	0.160082	1	0.877037	2435	12272	23035	8328	0	1.54286	0.0160625	esophagus	C9
E9.5_r2#GTAGTACTCGTTGTTT-1	E9.5_r2	11.992	2277	9013	812	0.195663	1	0.65436	1882	13922	23032	7228	0	0.485714	0.0176276	pharynx	C11
E9.5_r2#GGAGAACGTATGGGTG-1	E9.5_r2	14.977	2685	10926	1040	0.237223	1	0.817314	2435	12672	23029	7922	0	0.885714	0.0225802	pancreas	C5
E9.5_r2#TTGAGCATCGTCCCTA-1	E9.5_r2	7.583	1528	6619	753	0.143748	1	0.626492	2366	14155	23023	6502	0	0.742857	0.0163532	colon	C12
E9.5_r2#GATGATCAGCCTGTAT-1	E9.5_r2	13.13	2082	8312	825	0.180531	1	1.15754	2812	10670	23021	9539	1.17253	1.71429	0.0179184	colon	C13
E9.5_r2#TCAATTCCAGTAGTTC-1	E9.5_r2	14.928	2239	8426	716	0.183047	1	1.01206	2795	11439	23016	8782	0	0.514286	0.0155544	pharynx	C11
E9.5_r2#CCACAGGTCCAATAGC-1	E9.5_r2	14.407	2721	10794	889	0.234499	1	0.646163	1952	13981	23015	7082	0	0.628571	0.0193135	esophagus	C9
E9.5_r2#CTCAGCTTCGCTCGGA-1	E9.5_r2	7.133	1214	5545	568	0.120507	1	0.666087	2329	13809	23007	6869	0	0.457143	0.0123441	liver	C7
E9.5_r2#GATCATGGTAAACGAT-1	E9.5_r2	10.736	1800	7771	709	0.168891	1	1.26148	2862	10173	23006	9971	0	0.371429	0.015409	colon	C12
E9.5_r2#GCCCGAAGTACCTATG-1	E9.5_r2	12.133	2120	8180	924	0.177795	1	0.801833	2326	12767	23004	7911	0	0.0571429	0.0200835	stomach	C8a
E9.5_r2#TGTGGCGAGGTAAGTT-1	E9.5_r2	10.608	1741	7235	719	0.157255	1	1.20577	2942	10429	23004	9633	0	0.485714	0.0156277	colon	C12
E9.5_r2#TCGCAGGAGTACAGAT-1	E9.5_r2	20.52	3088	10831	740	0.235661	1	0.185514	229	19384	22980	3367	0	0.571429	0.016101	esophagus	C9
E9.5_r2#TCAGCTCCAATGTGCT-1	E9.5_r2	14.848	2212	8472	755	0.184431	1	1.12136	2857	10827	22968	9284	0	0.371429	0.0164359	stomach	C8a
E9.5_r2#AGTTTGGAGCCTGTAT-1	E9.5_r2	17.081	2467	9550	797	0.207916	1	0.682368	2441	13651	22966	6874	0	1.22857	0.0173517	esophagus	C9
E9.5_r2#ACTATTCGTGTTAGAA-1	E9.5_r2	11.773	2063	8801	942	0.191626	1	0.878292	2556	12226	22964	8182	0	0.828571	0.0205104	liver	C6
E9.5_r2#GTTACGAGTTGGTAAA-1	E9.5_r2	8.633	1151	5114	640	0.111377	1	0.832828	2593	12526	22958	7839	0	0.8	0.0139385	esophagus	C9
E9.5_r2#CTACTTAGTGTTGTTG-1	E9.5_r2	9.313	1599	6609	717	0.143943	1	0.756734	2123	13068	22957	7766	1.67457	1.77143	0.0156162	pharynx	C11
E9.5_r2#CTCAGAAAGCGTCTGC-1	E9.5_r2	17.021	2252	9130	1402	0.198885	1	1.37167	2685	9678	22953	10590	0	1.42857	0.0305407	colon	C12
E9.5_r2#GAAGAGCGTACTAGAA-1	E9.5_r2	11.316	1943	8629	791	0.187979	1	0.887034	2717	12163	22952	8072	0	1.48571	0.0172316	liver	C6
E9.5_r2#TCAAGGTCAAGTCTCA-1	E9.5_r2	15.97	2234	8517	813	0.185596	1	0.764593	2117	13003	22945	7825	0	0.971429	0.0177163	esophagus	C9
E9.5_r2#CTCTACGCACGCGATC-1	E9.5_r2	10.611	2106	8872	735	0.193509	1	0.876095	2395	12219	22924	8310	0	0.571429	0.0160312	pharynx	C11
E9.5_r2#AACGTACGTTAGTAGA-1	E9.5_r2	7.325	1550	6869	674	0.149854	1	0.908644	2078	12008	22919	8833	0	0.628571	0.014704	pharynx	C11
E9.5_r2#TATCGAGGTTCTGAGT-1	E9.5_r2	9.797	1796	7366	683	0.160731	1	0.980296	2669	11571	22914	8674	0	0.485714	0.0149036	unidentified	C14
E9.5_r2#TAGCTTTCAGATTAAG-1	E9.5_r2	16.717	2634	9832	966	0.214569	1	0.888477	2276	12132	22911	8503	0	0.457143	0.0210816	intestine	C2
E9.5_r2#AACGGGACACCCTTAC-1	E9.5_r2	15.942	3019	11609	859	0.253383	1	1.15078	2685	10651	22908	9572	0	1.02857	0.0187489	pharynx	C11
E9.5_r2#GCGAGAACAGTAACTC-1	E9.5_r2	12.063	1925	7958	795	0.17374	1	1.36787	2990	9672	22902	10240	0.0130766	1.6	0.0173566	esophagus	C9
E9.5_r2#CACCACTTCGTCCCTA-1	E9.5_r2	14.86	2574	9956	748	0.21738	1	1.20765	2480	10373	22900	10047	0.460172	1.65714	0.0163319	pharynx	C11
E9.5_r2#GCATTGACATGTGGGA-1	E9.5_r2	11.143	1525	6688	844	0.146039	1	0.922102	2630	11913	22898	8355	0	1.51429	0.0184296	intestine	C1
E9.5_r2#AATACGCAGCGAATAT-1	E9.5_r2	12.009	1783	7211	749	0.157466	1	0.749465	2199	13088	22897	7610	0	1.05714	0.0163559	intestine	C1
E9.5_r2#CTCTCGACACGCGTTG-1	E9.5_r2	13.886	2216	8936	848	0.195169	1	0.874939	2446	12210	22893	8237	0	0.171429	0.0185209	lung	C8b
E9.5_r2#CCGAAGCCAGAACAGC-1	E9.5_r2	16.433	2473	9194	779	0.200848	1	0.857943	2437	12319	22888	8132	1.67457	1.77143	0.0170177	esophagus	C9
E9.5_r2#TCGTTCGAGTTGGAAT-1	E9.5_r2	14.923	2389	9018	666	0.197089	1	0.832292	2356	12486	22878	8036	0	0.542857	0.0145555	esophagus	C9
E9.5_r2#TGCCTCACAAATAGTG-1	E9.5_r2	12.894	2305	9115	700	0.199226	1	0.900474	2243	12037	22876	8596	0	0.171429	0.0152999	pharynx	C11
E9.5_r2#ATCCAGACAGCAGGTA-1	E9.5_r2	15.106	2075	8170	804	0.17861	1	0.754718	2214	13034	22871	7623	0	1.2	0.0175768	intestine	C2
E9.5_r2#CGTAAACGTAGTAACA-1	E9.5_r2	10.569	1868	7273	727	0.159028	1	1.04553	2877	11179	22867	8811	0	0.971429	0.0158963	pharynx	C11
E9.5_r2#TCCAGAATCTTAATCC-1	E9.5_r2	12.667	1919	7746	720	0.169371	1	0.993636	2725	11470	22867	8672	0	0.685714	0.0157432	unidentified	C14
E9.5_r2#GGCATTACAAGGATGC-1	E9.5_r2	13.667	2319	9534	803	0.208475	1	1.1957	2710	10414	22866	9742	0	1.08571	0.0175588	pharynx	C11
E9.5_r2#CAAGCTAGTGTCCAGC-1	E9.5_r2	11.615	1789	7406	673	0.161951	1	1.06755	2902	11059	22865	8904	0	0.457143	0.0147168	esophagus	C9
E9.5_r2#AATGGCTAGGGTGTTG-1	E9.5_r2	12.759	2339	9346	699	0.2044	1	0.767863	2373	12932	22862	7557	0	0.914286	0.0152874	lung	C8b
E9.5_r2#GTCACGGGTTAGGCTT-1	E9.5_r2	19.12	2636	9503	901	0.207861	1	1.15997	2697	10583	22859	9579	0	0.628571	0.0197078	unidentified	C14
E9.5_r2#TACCTCGGTTGAAGCG-1	E9.5_r2	14.634	2121	8158	735	0.17845	1	1.36283	3176	9674	22858	10008	0	0.485714	0.0160775	unidentified	C14
E9.5_r2#ATCCTGCGTGCTGGCT-1	E9.5_r2	5.807	563	2952	756	0.0645867	1	0.834109	3422	12460	22853	6971	0	0.428571	0.0165405	esophagus	C9
E9.5_r2#GCTGAGCTCTGATCCC-1	E9.5_r2	15.874	2485	9413	896	0.205965	1	1.24845	2948	10163	22851	9740	0	1.28571	0.0196053	liver	C6
E9.5_r2#CGCTGGATCTCCTTAA-1	E9.5_r2	11.035	1644	6685	666	0.14628	1	1.34696	3141	9736	22850	9973	0	1.02857	0.0145733	unidentified	C14
E9.5_r2#CTCTCAGGTGTGCTTA-1	E9.5_r2	16.68	2468	9882	845	0.216265	1	0.911883	2292	11950	22847	8605	0	0.485714	0.0184926	intestine	C4
E9.5_r2#CTCTCAGTCTAGCTGA-1	E9.5_r2	20.416	3124	11583	764	0.253491	1	0.886311	2498	12112	22847	8237	0	0.485714	0.0167199	intestine	C2
E9.5_r2#AACGGGACATGTGAGG-1	E9.5_r2	17.022	2510	9237	826	0.202158	1	0.96474	2305	11628	22846	8913	0	1.11429	0.0180776	intestine	C2
E9.5_r2#GCTCGAGGTCTAACCA-1	E9.5_r2	10.741	1356	5624	674	0.12309	1	0.678299	2133	13612	22845	7100	0	0.714286	0.0147516	esophagus	C9
E9.5_r2#TCCGACTCATCGTACA-1	E9.5_r2	14.554	1617	6159	858	0.1348	1	0.87654	2590	12174	22845	8081	0	0.285714	0.0187787	esophagus	C9
E9.5_r2#GGTTGCGTCCGGAAAG-1	E9.5_r2	11.486	2007	7957	930	0.17416	1	0.846577	2575	12371	22844	7898	0	1.08571	0.0203555	esophagus	C9
E9.5_r2#CCCGTTATCGTGTGCG-1	E9.5_r2	12.973	2175	8539	711	0.186972	1	1.42255	3283	9426	22835	10126	0	0.971429	0.0155682	liver	C6
E9.5_r2#CTGAATGCAACGTCCG-1	E9.5_r2	6.429	1133	5201	616	0.113887	1	0.66271	2056	13733	22834	7045	0	0.828571	0.0134887	lung	C8b
E9.5_r2#CATTCCGCATCTCACC-1	E9.5_r2	10.325	1851	8042	815	0.176143	1	1.51604	3139	9073	22828	10616	0	1.08571	0.0178509	liver	C6
E9.5_r2#ACCATCCGTCCGGTAC-1	E9.5_r2	17.727	2050	7955	927	0.174276	1	0.784999	2429	12786	22823	7608	0	0.885714	0.0203085	stomach	C8a
E9.5_r2#CATTCATTCTCGACCT-1	E9.5_r2	9.004	1555	6715	705	0.14713	1	1.06292	2703	11062	22820	9055	0	0.257143	0.015447	colon	C13
E9.5_r2#TTATGTCCAGGGTAAC-1	E9.5_r2	13.463	2094	8530	783	0.18693	1	1.69374	3513	8470	22816	10833	0.233803	1.62857	0.017159	liver	C6
E9.5_r2#ACAGCGCGTTCTACCC-1	E9.5_r2	11.397	2095	9202	640	0.201666	1	1.04435	2977	11160	22815	8678	0	0.885714	0.0140259	liver	C6
E9.5_r2#GTGTCAATCTCTGCGT-1	E9.5_r2	16.509	2301	8600	773	0.188522	1	0.768277	2280	12899	22809	7630	0	0.114286	0.0169451	intestine	C4
E9.5_r2#ACCGGGTGTAGTACAA-1	E9.5_r2	7.571	1449	6462	878	0.141661	1	0.758655	2168	12969	22808	7671	0	0.2	0.0192476	colon	C13
E9.5_r2#CATTGGATCGCACCTT-1	E9.5_r2	13.243	2441	10272	713	0.225184	1	1.04887	2543	11132	22808	9133	0	0.485714	0.0156305	colon	C12
E9.5_r2#AATGTCGCAGGTGTCC-1	E9.5_r2	13.368	1735	7086	720	0.155354	1	1.34557	3399	9723	22806	9684	0	1.05714	0.0157853	pharynx	C11
E9.5_r2#TCACAAGCAAGAAACT-1	E9.5_r2	11.277	2016	8530	766	0.187086	1	1.21201	2761	10306	22797	9730	0	0.971429	0.0168005	colon	C12
E9.5_r2#TCTAGTTTCGGTAGGA-1	E9.5_r2	12.013	1820	7432	667	0.163004	1	0.768855	2633	12888	22797	7276	0	0.457143	0.0146291	pharynx	C11
E9.5_r2#GTGCCAGGTCGTCGCA-1	E9.5_r2	15.156	2411	9649	866	0.211694	1	0.850288	2666	12317	22790	7807	0	0.514286	0.0189996	lung	C8b
E9.5_r2#CATGTTTAGTTCGTTG-1	E9.5_r2	15.076	2482	9141	780	0.200557	1	1.20311	2719	10344	22789	9726	0	0.628571	0.0171135	stomach	C8a
E9.5_r2#GCTCAGGGTGGAAAGA-1	E9.5_r2	13.027	2013	8537	696	0.187355	1	0.943942	2881	11720	22783	8182	0	1.4	0.0152745	intestine	C4
E9.5_r2#TGCCTGTTCGGTCAGC-1	E9.5_r2	14.326	2221	8447	707	0.185428	1	0.933203	2572	11782	22777	8423	0	0.0571429	0.01552	unidentified	C14
E9.5_r2#GCACCTTCAGTATCTG-1	E9.5_r2	17.53	2399	9753	805	0.214107	1	1.20997	2792	10306	22776	9678	0	0.2	0.0176721	unidentified	C14
E9.5_r2#TACGCAAGTGAGGTCA-1	E9.5_r2	13.753	1653	6692	720	0.146922	1	1.0986	2923	10852	22774	8999	0	0.714286	0.0158075	colon	C13
E9.5_r2#TTGCTTAAGTTCTCCC-1	E9.5_r2	7.921	1048	4615	679	0.101326	1	1.24497	2736	10144	22773	9893	0	1.45714	0.014908	unidentified	C15
E9.5_r2#TACGCCTTCAGCACTA-1	E9.5_r2	14.833	2030	8336	708	0.183048	1	1.26455	2948	10055	22770	9767	0	0.685714	0.0155468	colon	C12
E9.5_r2#TTGACGATCCTAAGTG-1	E9.5_r2	15.015	2343	9188	751	0.201757	1	1.20875	2705	10309	22770	9756	0	0.914286	0.016491	colon	C12
E9.5_r2#AAACTCGGTACGTAAA-1	E9.5_r2	8.897	1550	6843	676	0.15031	1	0.681167	2284	13540	22763	6939	0	0.8	0.0148487	esophagus	C9
E9.5_r2#TTGCGAATCCAGGCCA-1	E9.5_r2	14.987	2490	9686	777	0.212795	1	1.17706	2408	10454	22759	9897	0	0.857143	0.0170702	colon	C12
E9.5_r2#TCGATTTTCTGGACAT-1	E9.5_r2	13.507	2210	8630	896	0.189604	1	1.0757	2665	10964	22758	9129	0	0.2	0.0196854	unidentified	C14
E9.5_r2#CAGCCTTCAAGGTCGA-1	E9.5_r2	9.432	1791	8112	863	0.178239	1	1.27788	2988	9990	22756	9778	0	0.485714	0.018962	liver	C6
E9.5_r2#GTCCATCAGACACGGT-1	E9.5_r2	11.995	1799	7660	725	0.168322	1	1.20613	2821	10314	22754	9619	0	1.4	0.0159313	colon	C12
E9.5_r2#ACCTGCTCACTCAGCG-1	E9.5_r2	16.271	1857	7394	817	0.16252	1	0.831857	2600	12418	22748	7730	0	1.28571	0.0179576	liver	C6
E9.5_r2#TACTAGGCACCTGAAT-1	E9.5_r2	16.382	2606	9979	767	0.219357	1	1.00794	2286	11328	22746	9132	0	0.828571	0.0168601	pharynx	C11
E9.5_r2#GCAAAGGAGGATTGCG-1	E9.5_r2	14.235	2365	8950	806	0.196747	1	1.2044	2690	10318	22745	9737	0	0.457143	0.0177182	lung	C8b
E9.5_r2#TGTAAGCAGAGCCTGA-1	E9.5_r2	12.264	2180	8960	700	0.196966	1	1.0491	2408	11100	22745	9237	0.233803	1.62857	0.015388	colon	C13
E9.5_r2#CCTTGCAAGTGAATAC-1	E9.5_r2	10.575	1789	7403	679	0.162811	1	1.36601	3098	9609	22735	10028	0	0.857143	0.0149329	pharynx	C11
E9.5_r2#TCAAGCACAACATAAG-1	E9.5_r2	5.475	1070	5172	638	0.113765	1	0.712703	2167	13272	22731	7292	0	1.42857	0.0140337	esophagus	C9
E9.5_r2#GAAGTGGTCGTCTTAT-1	E9.5_r2	14.049	2093	8813	932	0.193871	1	0.794206	2487	12668	22729	7574	0	0.828571	0.0205024	pancreas	C5
E9.5_r2#TTGCCCATCTAGTCGA-1	E9.5_r2	15.755	2363	9113	744	0.200488	1	1.0818	2625	10917	22727	9185	0	0.0571429	0.0163682	unidentified	C14
E9.5_r2#GCTGAGCGTCCAACCG-1	E9.5_r2	10.058	1986	8156	827	0.179466	1	1.13382	2753	10649	22723	9321	0	1.31429	0.0181974	colon	C13
E9.5_r2#GAAAGTAGTGGTAAGC-1	E9.5_r2	7.945	1288	5516	632	0.121434	1	0.762807	2739	12884	22712	7089	0	1.37143	0.0139133	esophagus	C9
E9.5_r2#GCTTAAGGTAACCGAG-1	E9.5_r2	13.507	2019	8397	636	0.184858	1	1.09714	2738	10830	22712	9144	8.50164	2.25714	0.0140014	colon	C13
E9.5_r2#AAACTCGAGCTGAGGT-1	E9.5_r2	16.767	2591	9811	663	0.216006	1	1.15261	2850	10550	22710	9310	0	0.285714	0.0145971	colon	C12
E9.5_r2#TGTGACAAGACACGGT-1	E9.5_r2	13.287	2060	7846	737	0.172743	1	0.977878	2709	11482	22710	8519	0	0.0857143	0.0162263	unidentified	C14
E9.5_r2#TTAGCGATCCGTTTCG-1	E9.5_r2	12.855	1993	7783	708	0.171454	1	0.86423	2385	12175	22697	8137	5.75719	2.08571	0.0155968	colon	C12
E9.5_r2#CACAACATCTCCTTGG-1	E9.5_r2	13.792	2389	9132	758	0.201234	1	1.4059	2884	9431	22690	10375	0	0.571429	0.0167034	colon	C12
E9.5_r2#GTAGACTAGCAGGACT-1	E9.5_r2	18.427	2345	8751	901	0.192881	1	0.726671	2234	13138	22685	7313	0	1.17143	0.0198589	intestine	C2
E9.5_r2#GGCGAAACAAGGGAGG-1	E9.5_r2	7.766	1459	6405	641	0.141191	1	0.813544	2610	12507	22682	7565	0	0.571429	0.0141301	esophagus	C9
E9.5_r2#AGTCCGGCAAATTGAG-1	E9.5_r2	10.802	1811	7280	671	0.160515	1	1.18363	2829	10385	22677	9463	0	0.542857	0.0147947	pharynx	C11
E9.5_r2#CAGTGTATCGTGGCGT-1	E9.5_r2	15.215	2697	10577	878	0.23322	1	0.928395	2544	11759	22676	8373	0	1.05714	0.0193597	intestine	C2
[truncated: 10,068 more rows]

## Sheet: E9.5_gut_scATAC_Pharynx
seqnames	start	end	width	strand	score	replicateScoreQuantile	groupScoreQuantile	Reproducibility	GroupReplicate	distToGeneStart	nearestGene	peakType	distToTSS	nearestTSS	GC
chr1	55052495	55052995	501	*	177.99	1	0.999	2	pharynx._.E9.5_r2	24	Coq10b	Promoter	24	uc007bck.2	0.6667
chr1	119837349	119837849	501	*	186.618	1	0.999	2	pharynx._.E9.5_r2	527	Ptpn4	Promoter	527	uc007cnm.1	0.6407
chr1	133363262	133363762	501	*	228.63	1	0.999	2	pharynx._.E9.5_r2	59	Etnk2	Promoter	59	uc029qtm.1	0.6567
chr1	156474053	156474553	501	*	177.99	1	0.999	2	pharynx._.E9.5_r2	24	Soat1	Promoter	24	uc011wvq.1	0.6667
chr1	165634329	165634829	501	*	208.023	1	0.999	2	pharynx._.E9.5_r1	37	Mpzl1	Promoter	37	uc007dsv.2	0.7086
chr1	170174790	170175290	501	*	205.83	1	0.999	2	pharynx._.E9.5_r1	75	Uap1	Promoter	75	uc007dvp.1	0.7106
chr2	30093501	30094001	501	*	199.277	1	0.999	2	pharynx._.E9.5_r1	115	Zdhhc12	Promoter	115	uc007bzn.2	0.6747
chr2	30363830	30364330	501	*	199.714	1	0.999	2	pharynx._.E9.5_r2	152	Miga2	Promoter	152	uc007cbe.3	0.5908
chr2	30981866	30982366	501	*	194.935	1	0.999	2	pharynx._.E9.5_r1	162	Usp20	Promoter	162	uc007cce.2	0.6687
chr2	32756952	32757452	501	*	182.292	1	0.999	2	pharynx._.E9.5_r2	31	Tor2a	Promoter	31	uc011wpu.1	0.5968
chr2	34372593	34373093	501	*	182.292	1	0.999	2	pharynx._.E9.5_r2	797	Pbx3	Promoter	797	uc029qsl.1	0.6687
chr2	77946158	77946658	501	*	261.745	1	0.999	2	pharynx._.E9.5_r1	51	Cwc22	Promoter	51	uc007dda.1	0.4271
chr2	144011099	144011599	501	*	182.044	1	0.999	2	pharynx._.E9.5_r1	85	Rrbp1	Promoter	85	uc008jlw.1	0.7066
chr2	144556015	144556515	501	*	182.292	1	0.999	2	pharynx._.E9.5_r2	35	Sec23b	Promoter	35	uc008jmy.1	0.5609
chr2	158767710	158768210	501	*	182.292	1	0.999	2	pharynx._.E9.5_r2	138	Fam83d	Promoter	138	uc012byl.1	0.5948
chr2	172938579	172939079	501	*	182.044	1	0.999	2	pharynx._.E9.5_r1	1491	Bmp7	Intronic	1491	uc029uae.1	0.5469
chr3	8717477	8717977	501	*	212.978	1	0.999	2	pharynx._.E9.5_r2	50688	Hey1	Distal	50688	uc029uca.1	0.5768
chr3	32396681	32397181	501	*	180.139	1	0.999	2	pharynx._.E9.5_r2	31265	Zmat3	Distal	31265	uc008leu.2	0.5689
chr3	89418168	89418668	501	*	190.614	1	0.999	2	pharynx._.E9.5_r1	126	Cks1b	Promoter	126	uc008mmd.3	0.5669
chr3	108722035	108722535	501	*	197.521	1	0.999	2	pharynx._.E9.5_r2	13	Gpsm2	Promoter	13	uc012cil.1	0.6707
chr3	138143189	138143689	501	*	182.292	1	0.999	2	pharynx._.E9.5_r2	50	Mttp	Promoter	50	uc033hrp.1	0.5768
chr4	62360384	62360884	501	*	195.331	1	0.999	2	pharynx._.E9.5_r2	66	Slc31a1	Promoter	66	uc008jub.2	0.6248
chr4	62502032	62502532	501	*	206.326	1	0.999	2	pharynx._.E9.5_r2	81	Hdhd3	Promoter	81	uc008juo.1	0.6347
chr4	62519738	62520238	501	*	199.277	1	0.999	2	pharynx._.E9.5_r1	74	Alad	Promoter	17	uc008jup.1	0.6806
chr4	127329153	127329653	501	*	186.618	1	0.999	2	pharynx._.E9.5_r2	1432	Gjb3	Intronic	277	uc008lqz.2	0.477
chr4	130749500	130750000	501	*	180.139	1	0.999	2	pharynx._.E9.5_r2	111	Snord85	Intronic	111	uc008lxj.2	0.4491
chr4	148140214	148140714	501	*	201.914	1	0.999	2	pharynx._.E9.5_r2	6531	Mir7022	Intronic	25	uc008ncn.2	0.6108
chr4	150236889	150237389	501	*	184.178	1	0.999	2	pharynx._.E9.5_r1	57	Eno1	Promoter	57	uc008nek.2	0.6766
chr5	23843930	23844430	501	*	195.331	1	0.999	2	pharynx._.E9.5_r2	34	Tomm7	Promoter	34	uc008oaa.1	0.5908
chr5	31048354	31048854	501	*	182.292	1	0.999	2	pharynx._.E9.5_r2	35	Atraid	Promoter	35	uc008okd.1	0.6427
chr5	33652398	33652898	501	*	190.963	1	0.999	2	pharynx._.E9.5_r2	73	Slbp	Promoter	73	uc012cne.1	0.6287
chr5	33658228	33658728	501	*	184.178	1	0.999	2	pharynx._.E9.5_r1	349	Tacc3	Promoter	349	uc029ujm.1	0.6128
chr5	115508650	115509150	501	*	190.963	1	0.999	2	pharynx._.E9.5_r2	2223	Pxn	Intronic	2223	uc012ctz.1	0.5868
chr5	129941558	129942058	501	*	186.318	1	0.999	2	pharynx._.E9.5_r1	300	Vkorc1l1	Promoter	300	uc012cxj.1	0.7046
chr5	135148868	135149368	501	*	190.614	1	0.999	2	pharynx._.E9.5_r1	592	Tbl2	Promoter	592	uc008rkz.1	0.5649
chr5	139149562	139150062	501	*	188.463	1	0.999	2	pharynx._.E9.5_r1	188	Prkar1b	Promoter	188	uc008rvb.1	0.6088
chr6	35133601	35134101	501	*	186.618	1	0.999	2	pharynx._.E9.5_r2	113	Cnot4	Promoter	113	uc033hup.1	0.5948
chr6	83831500	83832000	501	*	177.99	1	0.999	2	pharynx._.E9.5_r2	8	Paip2b	Promoter	8	uc008rbq.3	0.6487
chr6	92869823	92870323	501	*	184.178	1	0.999	2	pharynx._.E9.5_r1	31367	Adamts9	Exonic	9868	uc012cyt.1	0.5649
chr6	113326559	113327059	501	*	188.788	1	0.999	2	pharynx._.E9.5_r2	166	Ogg1	Promoter	129	uc033iaf.1	0.6387
chr6	122772709	122773209	501	*	248.133	1	0.999	2	pharynx._.E9.5_r1	30213	Slc2a3	Distal	30213	uc012dbi.1	0.497
chr7	19345139	19345639	501	*	190.614	1	0.999	2	pharynx._.E9.5_r1	317	Ercc1	Intronic	317	uc008umq.2	0.5928
chr7	28436261	28436761	501	*	190.963	1	0.999	2	pharynx._.E9.5_r2	319	Samd4b	Promoter	319	uc057lkm.1	0.7066
chr7	44304955	44305455	501	*	190.614	1	0.999	2	pharynx._.E9.5_r1	1753	Clec11a	Intronic	823	uc008rwx.1	0.6048
chr7	44986507	44987007	501	*	239.915	1	0.999	2	pharynx._.E9.5_r2	142	Gm15545	Promoter	142	uc056zvd.1	0.5569
chr7	45814148	45814648	501	*	221.265	1	0.999	2	pharynx._.E9.5_r1	81	Cyth2	Promoter	81	uc008sgz.3	0.6228
chr7	66079283	66079783	501	*	186.618	1	0.999	2	pharynx._.E9.5_r2	115	Selenos	Promoter	115	uc008soy.1	0.5848
chr7	83891660	83892160	501	*	182.044	1	0.999	2	pharynx._.E9.5_r1	89	Mesd	Promoter	89	uc012dff.3	0.6208
chr7	141215557	141216057	501	*	177.99	1	0.999	2	pharynx._.E9.5_r2	52	Rassf7	Promoter	52	uc056zyg.1	0.6607
chr8	60983127	60983627	501	*	184.178	1	0.999	2	pharynx._.E9.5_r1	65	Clcn3	Promoter	65	uc012dvy.1	0.6886
chr8	69901382	69901882	501	*	186.618	1	0.999	2	pharynx._.E9.5_r2	551	Tssk6	Promoter	551	uc008xmu.1	0.5828
chr8	69996138	69996638	501	*	177.99	1	0.999	2	pharynx._.E9.5_r2	3	Gatad2a	Promoter	3	uc012dwl.1	0.6647
chr8	70673086	70673586	501	*	199.277	1	0.999	2	pharynx._.E9.5_r1	104	Lsm4	Exonic	104	uc008xqf.1	0.6188
chr8	70792669	70793169	501	*	182.044	1	0.999	2	pharynx._.E9.5_r1	4068	Mast3	Intronic	485	uc029vip.2	0.6387
chr8	70796893	70797393	501	*	182.044	1	0.999	2	pharynx._.E9.5_r1	154	Mast3	Promoter	154	uc029vip.2	0.6347
chr8	71371386	71371886	501	*	184.453	1	0.999	2	pharynx._.E9.5_r2	337	Ocel1	Exonic	337	uc008xtm.2	0.7066
chr8	105860174	105860674	501	*	214.625	1	0.999	2	pharynx._.E9.5_r1	209	Nutf2	Promoter	209	uc008yyg.1	0.6248
chr8	120475478	120475978	501	*	186.318	1	0.999	2	pharynx._.E9.5_r1	13137	Gse1	Distal	13137	uc008zox.1	0.5768
chr8	123042255	123042755	501	*	197.104	1	0.999	2	pharynx._.E9.5_r1	69	2810013P06Rik	Promoter	69	uc008zsx.1	0.6687
chr9	21291180	21291680	501	*	188.788	1	0.999	2	pharynx._.E9.5_r2	220	Cdkn2d	Promoter	220	uc012egy.2	0.6367
chr9	104002414	104002914	501	*	190.963	1	0.999	2	pharynx._.E9.5_r2	119	Nphp3	Exonic	119	uc029vnf.1	0.6766
chr9	108002290	108002790	501	*	195.331	1	0.999	2	pharynx._.E9.5_r2	6187	Ip6k1	Intronic	107	uc008zfe.1	0.6267
chr9	119341060	119341560	501	*	182.044	1	0.999	2	pharynx._.E9.5_r1	15	Acaa1a	Promoter	15	uc008ztn.1	0.5828
chr10	75893022	75893522	501	*	182.292	1	0.999	2	pharynx._.E9.5_r2	125	Derl3	Promoter	125	uc009bhl.1	0.6248
chr10	80399394	80399894	501	*	201.457	1	0.999	2	pharynx._.E9.5_r1	112	Mbd3	Promoter	112	uc009bsa.1	0.6527
chr10	80742080	80742580	501	*	266.306	1	0.999	2	pharynx._.E9.5_r1	118	Ap3d1	Promoter	118	uc029vve.1	0.6228
chr10	80826197	80826697	501	*	190.614	1	0.999	2	pharynx._.E9.5_r1	208	Oaz1	Promoter	208	uc057lpw.1	0.5908
chr11	78115228	78115728	501	*	182.292	1	0.999	2	pharynx._.E9.5_r2	20804	Fam222b	Intronic	147	uc009ckw.2	0.6667
chr11	87591786	87592286	501	*	192.773	1	0.999	2	pharynx._.E9.5_r1	180	Mtmr4	Promoter	180	uc009cxq.2	0.6567
chr11	90249107	90249607	501	*	201.914	1	0.999	2	pharynx._.E9.5_r2	61673	Mmd	Exonic	551	uc057lqy.1	0.7026
chr11	96829908	96830408	501	*	194.935	1	0.999	2	pharynx._.E9.5_r1	189	Nfe2l1	Promoter	189	uc009djq.2	0.6028
chr11	98953274	98953774	501	*	203.642	1	0.999	2	pharynx._.E9.5_r1	15827	Rara	Intronic	1058	uc033iup.1	0.6068
chr11	101552422	101552922	501	*	194.935	1	0.999	2	pharynx._.E9.5_r1	564	Nbr1	Promoter	17	uc029wbc.1	0.5489
chr12	59011764	59012264	501	*	210.219	1	0.999	2	pharynx._.E9.5_r1	2	Sec23a	Promoter	2	uc009gcj.2	0.6647
chr13	9011518	9012018	501	*	509.987	1	0.999	2	pharynx._.E9.5_r2	15755	Gtpbp4	Distal	15755	uc009hvg.2	0.5329
chr13	23401686	23402186	501	*	193.145	1	0.999	2	pharynx._.E9.5_r2	21929	Abt1	Distal	790	uc009igp.1	0.499
chr13	107890009	107890509	501	*	182.292	1	0.999	2	pharynx._.E9.5_r2	194	Zswim6	Promoter	194	uc009evo.1	0.6806
chr14	105732315	105732815	501	*	188.463	1	0.999	2	pharynx._.E9.5_r1	108794	Mir6390	Distal	88839	uc009hjm.2	0.489
chr15	37960895	37961395	501	*	204.118	1	0.999	2	pharynx._.E9.5_r2	89	Rrm2b	Promoter	89	uc009ial.2	0.6727
chr15	76380206	76380706	501	*	184.178	1	0.999	2	pharynx._.E9.5_r1	56	Mroh1	Promoter	56	uc009ist.1	0.6367
chr15	78913536	78914036	501	*	186.318	1	0.999	2	pharynx._.E9.5_r1	132	Pdxp	Promoter	125	uc009ixs.1	0.6267
chr16	11065929	11066429	501	*	188.463	1	0.999	2	pharynx._.E9.5_r1	5233	Snn	Intronic	56	uc029wqg.2	0.6667
chr16	22439544	22440044	501	*	186.318	1	0.999	2	pharynx._.E9.5_r1	223	Etv5	Promoter	223	uc009lch.1	0.6467
chr16	58408091	58408591	501	*	182.044	1	0.999	2	pharynx._.E9.5_r1	193	Dcbld2	Promoter	88	uc009mci.1	0.6906
chr16	93711364	93711864	501	*	188.788	1	0.999	2	pharynx._.E9.5_r2	292	Dop1b	Promoter	292	uc009msj.3	0.6667
chr17	24886197	24886697	501	*	182.292	1	0.999	2	pharynx._.E9.5_r2	96	Nubp2	Promoter	96	uc009nrh.2	0.5669
chr17	24960539	24961039	501	*	190.614	1	0.999	2	pharynx._.E9.5_r1	165	Jpt2	Promoter	165	uc012glx.2	0.6587
chr17	25919713	25920213	501	*	182.044	1	0.999	2	pharynx._.E9.5_r1	248	Rab40c	Promoter	248	uc009nwf.1	0.6367
chr17	56462257	56462757	501	*	180.139	1	0.999	2	pharynx._.E9.5_r2	13972	Ptprs	Intronic	285	uc009mul.3	0.6287
chr17	57031700	57032200	501	*	182.044	1	0.999	2	pharynx._.E9.5_r1	442	Khsrp	Promoter	442	uc009mvg.2	0.5469
chr17	64331881	64332381	501	*	201.457	1	0.999	2	pharynx._.E9.5_r1	247	Pja2	Promoter	247	uc033jgy.1	0.6926
chr18	36348423	36348923	501	*	182.292	1	0.999	2	pharynx._.E9.5_r2	48	Cystm1	Promoter	48	uc009ofc.3	0.6727
chr18	36559658	36560158	501	*	234.637	1	0.999	2	pharynx._.E9.5_r1	694	Ankhd1	Promoter	694	uc009ofp.2	0.6128
chr18	73572216	73572716	501	*	177.99	1	0.999	2	pharynx._.E9.5_r2	238	Mex3c	Promoter	238	uc009pga.1	0.6667
chr19	4509949	4510449	501	*	190.614	1	0.999	2	pharynx._.E9.5_r1	272	Pcx	Promoter	272	uc009pwx.1	0.6068
chr19	4811483	4811983	501	*	177.99	1	0.999	2	pharynx._.E9.5_r2	98	Rbm14	Promoter	98	uc009pxx.1	0.6208
chr19	8802134	8802634	501	*	192.773	1	0.999	2	pharynx._.E9.5_r1	111	Zbtb3	Promoter	111	uc009qmu.1	0.5369
chr19	9899331	9899831	501	*	182.292	1	0.999	2	pharynx._.E9.5_r2	47	Incenp	Promoter	47	uc009qpl.1	0.5768
chr19	43674831	43675331	501	*	188.788	1	0.999	2	pharynx._.E9.5_r2	96	BC037704	Promoter	96	uc057mau.1	0.6228
chr19	46761141	46761641	501	*	195.331	1	0.999	2	pharynx._.E9.5_r2	217	Cnnm2	Promoter	217	uc033jnu.1	0.6747
chr1	13372317	13372817	501	*	167.354	0.999	0.997	2	pharynx._.E9.5_r2	1515	Ncoa2	Intronic	137	uc007aia.2	0.6367
chr1	34439188	34439688	501	*	179.916	0.999	0.997	2	pharynx._.E9.5_r1	233	Ccdc115	Promoter	233	uc007apn.2	0.6008
chr1	43933664	43934164	501	*	161.059	0.999	0.997	2	pharynx._.E9.5_r2	79	Tpp2	Promoter	79	uc007axj.1	0.6367
chr1	51478293	51478793	501	*	175.684	0.999	0.997	2	pharynx._.E9.5_r1	143	Nabp1	Promoter	143	uc007bad.1	0.6267
chr1	75317224	75317724	501	*	169.466	0.999	0.997	2	pharynx._.E9.5_r2	162	Dnpep	Exonic	162	uc029qpm.1	0.7006
chr1	86434281	86434781	501	*	161.059	0.999	0.997	2	pharynx._.E9.5_r2	8201	Tex44	Distal	8201	uc007bxp.1	0.6986
chr1	86582314	86582814	501	*	175.684	0.999	0.997	2	pharynx._.E9.5_r1	62	Pde6d	Promoter	62	uc007bxu.2	0.6228
chr1	91052789	91053289	501	*	165.248	0.999	0.997	2	pharynx._.E9.5_r2	54311	Lrrfip1	Intronic	404	uc007cbx.1	0.6447
chr1	133255363	133255863	501	*	169.377	0.999	0.997	2	pharynx._.E9.5_r1	9515	Plekha6	Intronic	9515	uc007cuv.2	0.4591
chr1	134079023	134079523	501	*	161.059	0.999	0.997	2	pharynx._.E9.5_r2	117	Btg2	Promoter	117	uc011wtd.1	0.6667
chr1	171270050	171270550	501	*	169.466	0.999	0.997	2	pharynx._.E9.5_r2	27	B4galt3	Promoter	27	uc007dxu.2	0.5948
chr1	172481469	172481969	501	*	161.059	0.999	0.997	2	pharynx._.E9.5_r2	493	Igsf9	Promoter	493	uc007ead.1	0.5689
chr1	175692718	175693218	501	*	171.473	0.999	0.997	2	pharynx._.E9.5_r1	335	Opn3	Promoter	335	uc011wzg.1	0.6208
chr1	191026013	191026513	501	*	171.473	0.999	0.997	2	pharynx._.E9.5_r1	72	Flvcr1	Promoter	72	uc011wja.1	0.6427
chr2	11777372	11777872	501	*	167.288	0.999	0.997	2	pharynx._.E9.5_r1	72	Fbh1	Promoter	72	uc007bcm.3	0.6707
chr2	13271205	13271705	501	*	167.354	0.999	0.997	2	pharynx._.E9.5_r2	39	Rsu1	Promoter	39	uc007bde.1	0.5549
chr2	25262213	25262713	501	*	171.473	0.999	0.997	2	pharynx._.E9.5_r1	134	Tprn	Promoter	134	uc007bmp.1	0.6088
chr2	25574409	25574909	501	*	161.059	0.999	0.997	2	pharynx._.E9.5_r2	211	Phpt1	Intronic	211	uc007boq.1	0.5529
chr2	75704380	75704880	501	*	167.288	0.999	0.997	2	pharynx._.E9.5_r1	32	Nfe2l2	Promoter	32	uc007dbs.2	0.6766
chr2	92433864	92434364	501	*	169.377	0.999	0.997	2	pharynx._.E9.5_r1	44	Cry2	Promoter	44	uc029qvf.1	0.7006
chr2	118544452	118544952	501	*	169.466	0.999	0.997	2	pharynx._.E9.5_r2	4975	Bmf	Intronic	2857	uc008ilz.1	0.5908
chr2	128817705	128818205	501	*	173.714	0.999	0.997	2	pharynx._.E9.5_r2	347	Tmem87b	Promoter	347	uc008jav.1	0.6188
chr2	132252503	132253003	501	*	165.248	0.999	0.997	2	pharynx._.E9.5_r2	426	Pcna	Intronic	426	uc008jhc.2	0.6028
chr2	156447303	156447803	501	*	161.059	0.999	0.997	2	pharynx._.E9.5_r2	26643	Epb41l1	Intronic	26643	uc008kef.2	0.5908
chr2	160537355	160537855	501	*	169.377	0.999	0.997	2	pharynx._.E9.5_r1	108291	Top1	Distal	108291	uc008kji.1	0.5669
chr2	163419380	163419880	501	*	177.795	0.999	0.997	2	pharynx._.E9.5_r1	5066	Oser1	Intronic	159	uc008kkr.1	0.6747
chr2	164804751	164805251	501	*	169.377	0.999	0.997	2	pharynx._.E9.5_r1	112	Zswim3	Promoter	112	uc008kqa.1	0.5848
chr2	172940102	172940602	501	*	163.15	0.999	0.997	2	pharynx._.E9.5_r2	30	Bmp7	Promoter	30	uc029uae.1	0.7265
chr2	180118915	180119415	501	*	169.377	0.999	0.997	2	pharynx._.E9.5_r1	200	Osbpl2	Promoter	200	uc029uay.1	0.6547
chr2	180273373	180273873	501	*	167.288	0.999	0.997	2	pharynx._.E9.5_r1	157	Cables2	Promoter	157	uc029ubc.1	0.6747
chr3	37419399	37419899	501	*	165.248	0.999	0.997	2	pharynx._.E9.5_r2	300	Spata5	Promoter	52	uc008lhy.2	0.6946
chr3	40949436	40949936	501	*	169.377	0.999	0.997	2	pharynx._.E9.5_r1	944	Larp1b	Promoter	944	uc008ljt.1	0.7285
chr3	54692485	54692985	501	*	163.15	0.999	0.997	2	pharynx._.E9.5_r2	122	Supt20	Promoter	122	uc008lmq.1	0.6387
chr3	88509826	88510326	501	*	161.059	0.999	0.997	2	pharynx._.E9.5_r2	6723	Lmna	Distal	6723	uc008mhi.2	0.6108
chr3	90253929	90254429	501	*	171.473	0.999	0.997	2	pharynx._.E9.5_r1	101	Crtc2	Promoter	101	uc008mog.1	0.6267
chr3	94786281	94786781	501	*	171.473	0.999	0.997	2	pharynx._.E9.5_r1	15	Cgn	Promoter	15	uc008mvo.1	0.6747
chr3	95015394	95015894	501	*	169.377	0.999	0.997	2	pharynx._.E9.5_r1	206	Zfp687	Promoter	18	uc008mvw.2	0.6108
chr3	95624697	95625197	501	*	167.354	0.999	0.997	2	pharynx._.E9.5_r2	32	Ensa	Promoter	32	uc008mwr.2	0.5589
chr3	95928930	95929430	501	*	177.795	0.999	0.997	2	pharynx._.E9.5_r1	76	Anp32e	Promoter	76	uc008mxc.2	0.5669
chr3	103914164	103914664	501	*	171.473	0.999	0.997	2	pharynx._.E9.5_r1	293	Rsbn1	Exonic	293	uc008nhn.2	0.6407
chr3	108256785	108257285	501	*	165.248	0.999	0.997	2	pharynx._.E9.5_r2	108	Psma5	Exonic	49	uc008npe.2	0.6028
chr3	142881898	142882398	501	*	165.248	0.999	0.997	2	pharynx._.E9.5_r2	143	Pkn2	Promoter	143	uc008ohm.2	0.7565
chr3	144570127	144570627	501	*	171.473	0.999	0.997	2	pharynx._.E9.5_r1	49	Selenof	Promoter	49	uc008ohy.1	0.6008
chr3	145923971	145924471	501	*	169.377	0.999	0.997	2	pharynx._.E9.5_r1	40	Bcl10	Promoter	40	uc012cmb.1	0.6667
chr4	34114239	34114739	501	*	171.586	0.999	0.997	2	pharynx._.E9.5_r2	64421	Spaca1	Distal	64421	uc008itl.1	0.4651
chr4	41348706	41349206	501	*	173.714	0.999	0.997	2	pharynx._.E9.5_r2	39	Ubap1	Promoter	39	uc008iwh.2	0.6068
chr4	43442004	43442504	501	*	177.795	0.999	0.997	2	pharynx._.E9.5_r1	22	Tesk1	Promoter	22	uc008jco.2	0.6048
chr4	95051981	95052481	501	*	169.466	0.999	0.997	2	pharynx._.E9.5_r2	8	Jun	Promoter	8	uc012byc.1	0.6048
chr4	101647021	101647521	501	*	167.288	0.999	0.997	2	pharynx._.E9.5_r1	511	Leprot	Promoter	511	uc008kkt.1	0.5749
chr4	109117884	109118384	501	*	171.586	0.999	0.997	2	pharynx._.E9.5_r2	84137	Osbpl9	Intronic	97	uc008kpk.3	0.6707
chr4	109202032	109202532	501	*	163.15	0.999	0.997	2	pharynx._.E9.5_r2	9	Osbpl9	Promoter	9	uc008kpk.3	0.5868
chr4	114999843	115000343	501	*	163.15	0.999	0.997	2	pharynx._.E9.5_r2	24	Stil	Promoter	24	uc008krc.1	0.6108
chr4	116123540	116124040	501	*	173.577	0.999	0.997	2	pharynx._.E9.5_r1	49	2510003B16Rik	Promoter	49	uc008ksl.1	0.5269
chr4	116220977	116221477	501	*	161.059	0.999	0.997	2	pharynx._.E9.5_r2	686	Pik3r3	Promoter	686	uc029tzk.2	0.6228
chr4	124751268	124751768	501	*	173.577	0.999	0.997	2	pharynx._.E9.5_r1	7736	Mir698	Exonic	205	uc008lnm.1	0.6507
chr4	126753227	126753727	501	*	167.354	0.999	0.997	2	pharynx._.E9.5_r2	47	Ncdn	Promoter	47	uc033hpi.1	0.6866
chr4	129461194	129461694	501	*	171.586	0.999	0.997	2	pharynx._.E9.5_r2	234	Bsdc1	Promoter	234	uc057bod.1	0.5729
chr4	136140244	136140744	501	*	167.288	0.999	0.997	2	pharynx._.E9.5_r1	3327	Id3	Distal	3327	uc008mji.3	0.521
chr4	148038807	148039307	501	*	171.586	0.999	0.997	2	pharynx._.E9.5_r2	19	Mthfr	Promoter	19	uc008nci.2	0.6547
chr4	151861888	151862388	501	*	177.795	0.999	0.997	2	pharynx._.E9.5_r1	369	Camta1	Promoter	369	uc029uhj.1	0.6367
chr4	155086158	155086658	501	*	175.684	0.999	0.997	2	pharynx._.E9.5_r1	110	Rer1	Promoter	110	uc008nkw.2	0.6926
chr4	156059662	156060162	501	*	173.577	0.999	0.997	2	pharynx._.E9.5_r1	109	Gm13648	Promoter	109	uc057len.1	0.6028
chr5	45669515	45670015	501	*	167.288	0.999	0.997	2	pharynx._.E9.5_r1	56	1600023N17Rik	Promoter	56	uc008oxk.3	0.6287
chr5	65435688	65436188	501	*	177.795	0.999	0.997	2	pharynx._.E9.5_r1	95	Ugdh	Promoter	95	uc008pbe.1	0.6906
chr5	86172554	86173054	501	*	161.059	0.999	0.997	2	pharynx._.E9.5_r2	60	Uba6	Promoter	60	uc008pjq.2	0.7046
chr5	92137526	92138026	501	*	175.85	0.999	0.997	2	pharynx._.E9.5_r2	161	Uso1	Promoter	161	uc008psb.2	0.6786
chr5	103424856	103425356	501	*	167.288	0.999	0.997	2	pharynx._.E9.5_r1	85	Ptpn13	Promoter	85	uc008pzr.2	0.7106
chr5	108132471	108132971	501	*	169.466	0.999	0.997	2	pharynx._.E9.5_r2	129	Tmed5	Promoter	129	uc057lfx.1	0.6627
chr5	110448547	110449047	501	*	165.248	0.999	0.997	2	pharynx._.E9.5_r2	293	Fbrsl1	Promoter	293	uc008qfv.2	0.6248
chr5	114567108	114567608	501	*	171.473	0.999	0.997	2	pharynx._.E9.5_r1	892	Fam222a	Promoter	892	uc008qmf.2	0.7226
chr5	120612748	120613248	501	*	175.85	0.999	0.997	2	pharynx._.E9.5_r2	131	Ddx54	Promoter	131	uc008qsn.1	0.6327
chr5	124439616	124440116	501	*	167.354	0.999	0.997	2	pharynx._.E9.5_r2	63	Kmt5a	Promoter	63	uc008rbr.1	0.6028
chr5	135545187	135545687	501	*	175.684	0.999	0.997	2	pharynx._.E9.5_r1	314	Hip1	Promoter	314	uc008rlp.1	0.5788
chr5	135778359	135778859	501	*	179.916	0.999	0.997	2	pharynx._.E9.5_r1	39	Mdh2	Promoter	39	uc008rmc.1	0.6627
chr5	137628679	137629179	501	*	175.684	0.999	0.997	2	pharynx._.E9.5_r1	193	Lrch4	Promoter	193	uc008rqp.1	0.5828
chr5	139791227	139791727	501	*	161.059	0.999	0.997	2	pharynx._.E9.5_r2	58	Mafk	Promoter	58	uc008oop.1	0.6886
chr5	148928436	148928936	501	*	167.288	0.999	0.997	2	pharynx._.E9.5_r1	38	Katnal1	Promoter	20	uc008pal.1	0.6727
chr6	8509012	8509512	501	*	173.577	0.999	0.997	2	pharynx._.E9.5_r1	100	A430035B10Rik	Promoter	100	uc008phm.1	0.6447
chr6	52012472	52012972	501	*	161.059	0.999	0.997	2	pharynx._.E9.5_r2	172	Skap2	Promoter	172	uc008qgy.3	0.5928
chr6	54816320	54816820	501	*	167.288	0.999	0.997	2	pharynx._.E9.5_r1	345	Znrf2	Promoter	345	uc008qls.1	0.6287
chr6	83121349	83121849	501	*	163.15	0.999	0.997	2	pharynx._.E9.5_r2	137	Wbp1	Promoter	137	uc008qzu.2	0.5589
chr6	84779925	84780425	501	*	171.586	0.999	0.997	2	pharynx._.E9.5_r2	186266	Cyp26b1	Intronic	186266	uc008rbz.2	0.505
chr6	85332864	85333364	501	*	167.288	0.999	0.997	2	pharynx._.E9.5_r1	307	Sfxn5	Intronic	307	uc008rce.4	0.6367
chr6	113306498	113306998	501	*	163.15	0.999	0.997	2	pharynx._.E9.5_r2	388	Brpf1	Promoter	388	uc008ruc.2	0.6826
chr6	122810806	122811306	501	*	169.377	0.999	0.997	2	pharynx._.E9.5_r1	9127	Foxj2	Distal	9127	uc008sfm.1	0.5868
chr6	124829340	124829840	501	*	173.714	0.999	0.997	2	pharynx._.E9.5_r2	105	Usp5	Promoter	105	uc008sjp.2	0.5549
chr7	3644731	3645231	501	*	169.377	0.999	0.997	2	pharynx._.E9.5_r1	287	Cnot3	Promoter	286	uc008tld.1	0.5529
chr7	3665272	3665772	501	*	173.577	0.999	0.997	2	pharynx._.E9.5_r1	317	Leng1	Exonic	317	uc008tle.1	0.5968
chr7	6855593	6856093	501	*	167.288	0.999	0.997	2	pharynx._.E9.5_r1	52255	Mir3099	Intronic	52255	uc008tvw.2	0.4092
chr7	16098301	16098801	501	*	165.248	0.999	0.997	2	pharynx._.E9.5_r2	91	Napa	Promoter	91	uc008ued.2	0.6547
chr7	16874856	16875356	501	*	163.15	0.999	0.997	2	pharynx._.E9.5_r2	210	Dact3	Promoter	210	uc008ugf.2	0.6168
chr7	19228529	19229029	501	*	175.684	0.999	0.997	2	pharynx._.E9.5_r1	389	Opa3	Intronic	389	uc008ulp.2	0.5629
chr7	19715404	19715904	501	*	175.684	0.999	0.997	2	pharynx._.E9.5_r1	224	Tomm40	Promoter	224	uc008uor.1	0.5609
chr7	24546767	24547267	501	*	169.377	0.999	0.997	2	pharynx._.E9.5_r1	721	Xrcc1	Promoter	23	uc008uyl.2	0.6168
chr7	25267415	25267915	501	*	171.586	0.999	0.997	2	pharynx._.E9.5_r2	33	Cic	Promoter	33	uc012dmi.1	0.6028
chr7	28392638	28393138	501	*	165.248	0.999	0.997	2	pharynx._.E9.5_r2	107	Paf1	Promoter	107	uc008vji.1	0.5729
chr7	29180443	29180943	501	*	169.466	0.999	0.997	2	pharynx._.E9.5_r2	19	Psmd8	Promoter	19	uc008vmc.2	0.5868
chr7	30090224	30090724	501	*	161.059	0.999	0.997	2	pharynx._.E9.5_r2	35	Zfp82	Promoter	35	uc008vny.1	0.6028
chr7	30588852	30589352	501	*	167.354	0.999	0.997	2	pharynx._.E9.5_r2	277	Mir3569	Promoter	277	uc008vrx.1	0.6647
chr7	44929343	44929843	501	*	167.288	0.999	0.997	2	pharynx._.E9.5_r1	102	Ap2a1	Promoter	102	uc008rzu.1	0.6487
chr7	45092011	45092511	501	*	177.795	0.999	0.997	2	pharynx._.E9.5_r1	47	Rcn3	Promoter	47	uc056zvg.1	0.5788
chr7	45367221	45367721	501	*	161.059	0.999	0.997	2	pharynx._.E9.5_r2	451	Ppfia3	Promoter	237	uc008sdz.2	0.6208
chr7	63938945	63939445	501	*	169.377	0.999	0.997	2	pharynx._.E9.5_r1	279	Klf13	Promoter	279	uc029utj.1	0.7086
chr7	79272870	79273370	501	*	177.795	0.999	0.997	2	pharynx._.E9.5_r1	145	Abhd2	Promoter	145	uc008suh.2	0.5888
chr7	97579280	97579780	501	*	169.466	0.999	0.997	2	pharynx._.E9.5_r2	32	Aamdc	Promoter	32	uc008tgw.1	0.6128
chr7	113513515	113514015	501	*	171.586	0.999	0.997	2	pharynx._.E9.5_r2	68	Far1	Promoter	68	uc008ukq.1	0.7066
chr7	123369781	123370281	501	*	173.577	0.999	0.997	2	pharynx._.E9.5_r1	115	Arhgap17	Promoter	115	uc008urp.1	0.6527
chr7	127477813	127478313	501	*	173.577	0.999	0.997	2	pharynx._.E9.5_r1	7063	Prr14	Intronic	3010	uc012dlu.1	0.5808
chr7	139388651	139389151	501	*	175.85	0.999	0.997	2	pharynx._.E9.5_r2	207	Inpp5a	Promoter	207	uc008vit.1	0.6647
chr8	4165815	4166315	501	*	167.288	0.999	0.997	2	pharynx._.E9.5_r1	501	Evi5l	Promoter	501	uc008vzn.1	0.5509
chr8	70660127	70660627	501	*	169.377	0.999	0.997	2	pharynx._.E9.5_r1	638	Pgpep1	Promoter	638	uc008xpy.2	0.5828
chr8	71468859	71469359	501	*	163.15	0.999	0.997	2	pharynx._.E9.5_r2	84	Dda1	Promoter	84	uc008xud.1	0.6607
chr8	79639009	79639509	501	*	169.377	0.999	0.997	2	pharynx._.E9.5_r1	416	Otud4	Promoter	416	uc008yba.2	0.7026
chr8	83955177	83955677	501	*	167.354	0.999	0.997	2	pharynx._.E9.5_r2	266	Asf1b	Promoter	221	uc008ydu.2	0.6168
chr8	84846773	84847273	501	*	171.586	0.999	0.997	2	pharynx._.E9.5_r2	91	Calr	Promoter	91	uc008yge.1	0.6188
chr8	91133842	91134342	501	*	163.15	0.999	0.997	2	pharynx._.E9.5_r2	1401	Aktip	Intronic	64	uc008ymj.2	0.6527
chr8	95833498	95833998	501	*	177.795	0.999	0.997	2	pharynx._.E9.5_r1	19759	Slc38a7	Distal	8391	uc008ywg.1	0.5709
chr8	116993334	116993834	501	*	161.059	0.999	0.997	2	pharynx._.E9.5_r2	134	Gcsh	Promoter	134	uc008zkw.2	0.6387
chr8	120588997	120589497	501	*	175.684	0.999	0.997	2	pharynx._.E9.5_r1	171	Gins2	Promoter	171	uc029vog.1	0.6527
chr8	122281215	122281715	501	*	171.586	0.999	0.997	2	pharynx._.E9.5_r2	675	Zfpm1	Promoter	675	uc033iml.1	0.6347
chr9	7763689	7764189	501	*	161.059	0.999	0.997	2	pharynx._.E9.5_r2	137	Tmem123	Promoter	137	uc009add.1	0.6507
chr9	21367524	21368024	501	*	167.288	0.999	0.997	2	pharynx._.E9.5_r1	96	Ilf3	Promoter	96	uc057acb.1	0.6108
chr9	46998299	46998799	501	*	173.714	0.999	0.997	2	pharynx._.E9.5_r2	191	Gm4791	Promoter	191	uc008xjh.3	0.5409
chr9	53705959	53706459	501	*	167.288	0.999	0.997	2	pharynx._.E9.5_r1	22	Rab39	Promoter	22	uc008xom.3	0.6667
chr9	62363587	62364087	501	*	163.15	0.999	0.997	2	pharynx._.E9.5_r2	22493	Anp32a	Intronic	19802	uc008ybd.2	0.6048
chr9	107698618	107699118	501	*	161.059	0.999	0.997	2	pharynx._.E9.5_r2	11606	Sema3f	Intronic	6722	uc008zeo.3	0.5808
chr9	109875273	109875773	501	*	175.85	0.999	0.997	2	pharynx._.E9.5_r2	55	Cdc25a	Promoter	55	uc008zll.2	0.5768
chr9	114639899	114640399	501	*	163.15	0.999	0.997	2	pharynx._.E9.5_r2	50	Cnot10	Promoter	50	uc008zqr.1	0.6347
chr9	115310320	115310820	501	*	171.586	0.999	0.997	2	pharynx._.E9.5_r2	148	Stt3b	Promoter	148	uc008zrd.2	0.7146
chr9	119322503	119323003	501	*	171.473	0.999	0.997	2	pharynx._.E9.5_r1	325	Oxsr1	Promoter	325	uc008zth.2	0.5928
chr9	120011065	120011565	501	*	163.15	0.999	0.997	2	pharynx._.E9.5_r2	12282	Xirp1	Distal	12282	uc057loa.1	0.7206
chr10	5824092	5824592	501	*	161.059	0.999	0.997	2	pharynx._.E9.5_r2	398	Mtrf1l	Promoter	398	uc029vpq.1	0.6088
chr10	40883194	40883694	501	*	161.059	0.999	0.997	2	pharynx._.E9.5_r2	89	Wasf1	Promoter	89	uc029vrt.1	0.5429
chr10	78169717	78170217	501	*	167.288	0.999	0.997	2	pharynx._.E9.5_r1	198	D10Jhu81e	Promoter	198	uc009bns.1	0.5968
chr10	79908416	79908916	501	*	163.15	0.999	0.997	2	pharynx._.E9.5_r2	271	Med16	Intronic	271	uc009bpq.2	0.6527
chr10	80701712	80702212	501	*	163.15	0.999	0.997	2	pharynx._.E9.5_r2	141	Mob3a	Promoter	141	uc009bsm.2	0.6727
chr10	81320521	81321021	501	*	161.059	0.999	0.997	2	pharynx._.E9.5_r2	331	Cactin	Promoter	331	uc009bul.1	0.5988
chr10	98914077	98914577	501	*	165.248	0.999	0.997	2	pharynx._.E9.5_r2	824	Atp2b1	Promoter	824	uc009cfw.1	0.7605
chr10	115384575	115385075	501	*	177.795	0.999	0.997	2	pharynx._.E9.5_r1	133	Zfc3h1	Promoter	133	uc009cmn.1	0.6327
chr10	127063308	127063808	501	*	163.15	0.999	0.997	2	pharynx._.E9.5_r2	44	Cdk4	Promoter	44	uc009cwv.1	0.6727
chr10	128303035	128303535	501	*	161.059	0.999	0.997	2	pharynx._.E9.5_r2	49	Pan2	Promoter	49	uc009dcm.1	0.525
chr10	128565907	128566407	501	*	173.577	0.999	0.997	2	pharynx._.E9.5_r1	222	Pa2g4	Promoter	222	uc009dds.1	0.6607
chr10	128696232	128696732	501	*	169.466	0.999	0.997	2	pharynx._.E9.5_r2	213	Rab5b	Promoter	213	uc009des.1	0.5529
chr11	3266185	3266685	501	*	163.15	0.999	0.997	2	pharynx._.E9.5_r2	48	Drg1	Promoter	48	uc012eqz.1	0.7046
chr11	4186461	4186961	501	*	169.377	0.999	0.997	2	pharynx._.E9.5_r1	121	Tbc1d10a	Promoter	121	uc009dol.1	0.6826
chr11	5968161	5968661	501	*	169.466	0.999	0.997	2	pharynx._.E9.5_r2	12652	Ykt6	Distal	10100	uc009dqz.2	0.5529
chr11	8811652	8812152	501	*	169.377	0.999	0.997	2	pharynx._.E9.5_r1	147366	Tns3	Distal	51981	uc009dtm.1	0.487
chr11	53300256	53300756	501	*	165.248	0.999	0.997	2	pharynx._.E9.5_r2	26	Hspa4	Promoter	26	uc057byp.1	0.6766
chr11	53430785	53431285	501	*	167.288	0.999	0.997	2	pharynx._.E9.5_r1	203	Uqcrq	Promoter	203	uc029wci.1	0.5868
chr11	55469039	55469539	501	*	167.288	0.999	0.997	2	pharynx._.E9.5_r1	462	G3bp1	Promoter	462	uc029wct.1	0.5529
chr11	62076612	62077112	501	*	175.85	0.999	0.997	2	pharynx._.E9.5_r2	120098	Specc1	Intronic	161	uc009bez.4	0.6248
chr11	68691576	68692076	501	*	167.288	0.999	0.997	2	pharynx._.E9.5_r1	88	Myh10	Promoter	88	uc009bme.2	0.6427
chr11	69059362	69059862	501	*	179.916	0.999	0.997	2	pharynx._.E9.5_r1	162	Borcs6	Promoter	162	uc009bnl.1	0.6647
chr11	70029424	70029924	501	*	175.684	0.999	0.997	2	pharynx._.E9.5_r1	11068	Dlg4	Intronic	11068	uc033iqx.1	0.5569
chr11	70432210	70432710	501	*	171.473	0.999	0.997	2	pharynx._.E9.5_r1	119	Arrb2	Promoter	119	uc009bvt.1	0.6806
chr11	72607001	72607501	501	*	169.466	0.999	0.997	2	pharynx._.E9.5_r2	9	Ube2g1	Promoter	9	uc009can.1	0.7305
chr11	85139987	85140487	501	*	161.059	0.999	0.997	2	pharynx._.E9.5_r2	281	Usp32	Promoter	281	uc009cur.1	0.7126
chr11	85352804	85353304	501	*	173.714	0.999	0.997	2	pharynx._.E9.5_r2	109	Bcas3	Promoter	109	uc009cuy.2	0.6008
chr11	87595390	87595890	501	*	173.577	0.999	0.997	2	pharynx._.E9.5_r1	3422	Mtmr4	Intronic	2661	uc009cxq.2	0.7086
chr11	96977661	96978161	501	*	171.586	0.999	0.997	2	pharynx._.E9.5_r2	222	Sp2	Promoter	222	uc009dkk.2	0.5349
chr11	100397623	100398123	501	*	179.916	0.999	0.997	2	pharynx._.E9.5_r1	82	Jup	Promoter	82	uc009dwl.2	0.6228
chr11	102129964	102130464	501	*	171.473	0.999	0.997	2	pharynx._.E9.5_r1	15298	Nags	Distal	15298	uc009edj.2	0.5888
chr11	106084107	106084607	501	*	171.586	0.999	0.997	2	pharynx._.E9.5_r2	544	Map3k3	Promoter	544	uc012eue.2	0.6347
chr11	109425524	109426024	501	*	165.248	0.999	0.997	2	pharynx._.E9.5_r2	171	Amz2	Promoter	171	uc009eml.1	0.6407
chr11	118290035	118290535	501	*	171.473	0.999	0.997	2	pharynx._.E9.5_r1	40	Usp36	Promoter	40	uc033iwm.1	0.6647
chr11	120467289	120467789	501	*	175.684	0.999	0.997	2	pharynx._.E9.5_r1	60	Arl16	Promoter	57	uc009ffb.2	0.6367
chr11	120713590	120714090	501	*	177.795	0.999	0.997	2	pharynx._.E9.5_r1	72	Cenpx	Promoter	72	uc009fgw.1	0.5968
chr11	121236877	121237377	501	*	171.473	0.999	0.997	2	pharynx._.E9.5_r1	108	Narf	Promoter	108	uc009fil.1	0.6028
chr12	21417558	21418058	501	*	169.377	0.999	0.997	2	pharynx._.E9.5_r1	226	Ywhaq	Promoter	102	uc009fon.2	0.6487
chr12	40223048	40223548	501	*	175.684	0.999	0.997	2	pharynx._.E9.5_r1	65	Gm7008	Promoter	65	uc012fgj.2	0.6447
chr12	44209915	44210415	501	*	175.684	0.999	0.997	2	pharynx._.E9.5_r1	96	Dnajb9	Promoter	96	uc009fws.2	0.6866
chr12	59219538	59220038	501	*	161.059	0.999	0.997	2	pharynx._.E9.5_r2	304	Fbxo33	Promoter	304	uc009gct.2	0.7026
chr12	71015436	71015936	501	*	165.248	0.999	0.997	2	pharynx._.E9.5_r2	136	3110056K07Rik	Promoter	136	uc009ghm.3	0.5629
chr12	76254990	76255490	501	*	169.377	0.999	0.997	2	pharynx._.E9.5_r1	7	Mthfd1	Promoter	7	uc009gls.1	0.6248
chr12	79296044	79296544	501	*	175.85	0.999	0.997	2	pharynx._.E9.5_r2	11	Zfyve26	Promoter	11	uc009gnr.2	0.5369
chr12	81781033	81781533	501	*	175.85	0.999	0.997	2	pharynx._.E9.5_r2	112	Map3k9	Promoter	112	uc009gpe.2	0.7445
chr12	86947002	86947502	501	*	167.288	0.999	0.997	2	pharynx._.E9.5_r1	210	Cipc	Intronic	90	uc029wfk.1	0.6547
chr12	105032237	105032737	501	*	177.795	0.999	0.997	2	pharynx._.E9.5_r1	130	Glrx5	Promoter	130	uc009hjf.3	0.6427
chr12	108179239	108179739	501	*	161.059	0.999	0.997	2	pharynx._.E9.5_r2	204	Setd3	Promoter	204	uc009hlg.1	0.6687
chr12	110591402	110591902	501	*	161.059	0.999	0.997	2	pharynx._.E9.5_r2	277	B930059L03Rik	Exonic	277	uc009hnw.2	0.6168
chr13	23412624	23413124	501	*	169.466	0.999	0.997	2	pharynx._.E9.5_r2	10991	Abt1	Distal	138	uc009igp.1	0.4551
chr13	29985940	29986440	501	*	167.354	0.999	0.997	2	pharynx._.E9.5_r2	126	E2f3	Promoter	126	uc009ioh.1	0.5928
chr13	51644947	51645447	501	*	167.354	0.999	0.997	2	pharynx._.E9.5_r2	34	Cks2	Promoter	34	uc009jcj.1	0.6287
chr13	116309510	116310010	501	*	173.714	0.999	0.997	2	pharynx._.E9.5_r2	71	Isl1	Promoter	71	uc009ezn.2	0.7046
chr13	119690025	119690525	501	*	169.377	0.999	0.997	2	pharynx._.E9.5_r1	75	Hmgcs1	Promoter	75	uc033iwk.1	0.6447
chr14	18239082	18239582	501	*	161.059	0.999	0.997	2	pharynx._.E9.5_r2	225	Nr1d2	Promoter	225	uc009feh.3	0.6427
chr14	54517188	54517688	501	*	175.684	0.999	0.997	2	pharynx._.E9.5_r1	31	Prmt5	Promoter	31	uc009gfh.1	0.5948
chr14	54893672	54894172	501	*	173.577	0.999	0.997	2	pharynx._.E9.5_r1	220	Pabpn1	Promoter	220	uc033iyj.1	0.5729
chr14	65343679	65344179	501	*	171.586	0.999	0.997	2	pharynx._.E9.5_r2	14746	Zfp395	Distal	14746	uc009gtm.2	0.7006
chr15	25622293	25622793	501	*	173.577	0.999	0.997	2	pharynx._.E9.5_r1	6	Myo10	Promoter	6	uc009htx.2	0.6607
chr15	77842151	77842651	501	*	177.795	0.999	0.997	2	pharynx._.E9.5_r1	225	Myh9	Promoter	225	uc009ivn.1	0.6188
chr15	78889289	78889789	501	*	167.288	0.999	0.997	2	pharynx._.E9.5_r1	2300	Mir6955	Intronic	2300	uc009ixq.1	0.5848
chr15	81926022	81926522	501	*	173.714	0.999	0.997	2	pharynx._.E9.5_r2	58	Polr3h	Promoter	58	uc009jdg.2	0.6307
chr15	82016141	82016641	501	*	167.354	0.999	0.997	2	pharynx._.E9.5_r2	250	Desi1	Promoter	21	uc009jdm.2	0.6347
chr15	98567545	98568045	501	*	171.586	0.999	0.997	2	pharynx._.E9.5_r2	470	9330020H09Rik	Exonic	470	uc009jue.1	0.6267
chr15	98831251	98831751	501	*	171.586	0.999	0.997	2	pharynx._.E9.5_r2	6	Prkag1	Promoter	6	uc009jve.1	0.6387
chr16	18088967	18089467	501	*	175.684	0.999	0.997	2	pharynx._.E9.5_r1	26	Prodh	Promoter	26	uc057akn.1	0.6507
chr16	22857383	22857883	501	*	169.466	0.999	0.997	2	pharynx._.E9.5_r2	35	Tbccd1	Promoter	35	uc009lcu.1	0.6088
chr16	31201045	31201545	501	*	161.059	0.999	0.997	2	pharynx._.E9.5_r2	56	Acap2	Promoter	56	uc009ljb.1	0.6826
chr16	87432323	87432823	501	*	163.15	0.999	0.997	2	pharynx._.E9.5_r2	32	Ltn1	Promoter	32	uc009mli.2	0.6168
chr16	90143672	90144172	501	*	163.15	0.999	0.997	2	pharynx._.E9.5_r2	107	Tiam1	Promoter	107	uc009mpd.2	0.6946
chr16	91728456	91728956	501	*	167.288	0.999	0.997	2	pharynx._.E9.5_r1	95	Cryzl1	Promoter	95	uc009mre.2	0.5549
chr17	12960163	12960663	501	*	173.577	0.999	0.997	2	pharynx._.E9.5_r1	311	Acat2	Intronic	95	uc009nbw.1	0.6327
chr17	15564162	15564662	501	*	177.795	0.999	0.997	2	pharynx._.E9.5_r1	1080	Prdm9	Promoter	1080	uc009nfc.2	0.5988
chr17	20944961	20945461	501	*	169.377	0.999	0.997	2	pharynx._.E9.5_r1	242	Ppp2r1a	Promoter	242	uc057lxv.1	0.5808
chr17	24470059	24470559	501	*	161.059	0.999	0.997	2	pharynx._.E9.5_r2	163	Pgp	Promoter	3	uc009npa.3	0.7046
chr17	26138320	26138820	501	*	173.577	0.999	0.997	2	pharynx._.E9.5_r1	115	Axin1	Promoter	115	uc009nwy.1	0.6647
chr17	29080777	29081277	501	*	175.684	0.999	0.997	2	pharynx._.E9.5_r1	1900	Trp53cor1	Promoter	1900	uc009kuu.1	0.5349
chr17	33760270	33760770	501	*	169.377	0.999	0.997	2	pharynx._.E9.5_r1	33	Rab11b	Promoter	33	uc009lep.1	0.5669
chr17	56830980	56831480	501	*	163.15	0.999	0.997	2	pharynx._.E9.5_r2	221	Rfx2	Promoter	221	uc029wut.1	0.7046
chr17	74528055	74528555	501	*	169.377	0.999	0.997	2	pharynx._.E9.5_r1	9	Birc6	Promoter	9	uc009nez.2	0.6627
chr18	34751386	34751886	501	*	179.916	0.999	0.997	2	pharynx._.E9.5_r1	102	Cdc25c	Promoter	102	uc009ocp.1	0.509
chr18	34931784	34932284	501	*	161.059	0.999	0.997	2	pharynx._.E9.5_r2	30	Etf1	Promoter	30	uc009ocv.2	0.6946
chr18	73533226	73533726	501	*	163.15	0.999	0.997	2	pharynx._.E9.5_r2	39228	Mex3c	Distal	39228	uc009pga.1	0.523
chr19	4333785	4334285	501	*	171.473	0.999	0.997	2	pharynx._.E9.5_r1	27812	Grk2	Intronic	14338	uc012guc.1	0.5988
chr19	4793748	4794248	501	*	167.288	0.999	0.997	2	pharynx._.E9.5_r1	10	Rbm4	Promoter	10	uc009pxw.1	0.525
chr19	4878341	4878841	501	*	169.377	0.999	0.997	2	pharynx._.E9.5_r1	76	Zdhhc24	Promoter	76	uc009pyl.1	0.6267
chr19	7039975	7040475	501	*	165.248	0.999	0.997	2	pharynx._.E9.5_r2	198	Stip1	Promoter	198	uc029xdu.1	0.5529
chr19	8819650	8820150	501	*	171.586	0.999	0.997	2	pharynx._.E9.5_r2	498	Hnrnpul2	Promoter	498	uc009qmw.2	0.6188
chr19	8966696	8967196	501	*	165.248	0.999	0.997	2	pharynx._.E9.5_r2	94	Eef1g	Promoter	94	uc009qom.1	0.5828
chr19	11965217	11965717	501	*	171.473	0.999	0.997	2	pharynx._.E9.5_r1	376	Osbp	Promoter	376	uc009qvf.2	0.509
chr19	24225334	24225834	501	*	161.059	0.999	0.997	2	pharynx._.E9.5_r2	557	Tjp2	Promoter	557	uc009rgc.1	0.489
chr19	27099782	27100282	501	*	163.15	0.999	0.997	2	pharynx._.E9.5_r2	116987	Vldlr	Intronic	116987	uc009rhs.1	0.489
chr19	42090076	42090576	501	*	175.684	0.999	0.997	2	pharynx._.E9.5_r1	108	Pi4k2a	Promoter	108	uc009rvs.1	0.6307
chr1	38987418	38987918	501	*	156.894	0.998	0.994	2	pharynx._.E9.5_r2	145	Pdcl3	Promoter	145	uc007aul.1	0.6307
chr1	59481741	59482241	501	*	165.205	0.998	0.994	2	pharynx._.E9.5_r1	155	Fzd7	Promoter	155	uc007bfp.1	0.6108
chr1	64690501	64691001	501	*	163.126	0.998	0.994	2	pharynx._.E9.5_r1	91	2810408I11Rik	Promoter	91	uc007bkh.1	0.6906
chr1	74505641	74506141	501	*	158.985	0.998	0.994	2	pharynx._.E9.5_r1	168	Cnot9	Promoter	69	uc007bpw.2	0.6188
chr1	119504535	119505035	501	*	165.205	0.998	0.994	2	pharynx._.E9.5_r1	2	Ralb	Promoter	2	uc007cmu.2	0.6727
chr1	127773726	127774226	501	*	165.205	0.998	0.994	2	pharynx._.E9.5_r1	77	2900009J06Rik	Promoter	77	uc033flb.1	0.6168
chr1	169969047	169969547	501	*	154.82	0.998	0.994	2	pharynx._.E9.5_r2	91	Hsd17b7	Promoter	91	uc007dvf.1	0.6088
chr2	3332384	3332884	501	*	154.82	0.998	0.994	2	pharynx._.E9.5_r2	5	Rpp38	Promoter	5	uc007asy.2	0.6228
chr2	24974883	24975383	501	*	161.052	0.998	0.994	2	pharynx._.E9.5_r1	34	Mrpl41	Promoter	34	uc029qpa.2	0.6587
chr2	25546793	25547293	501	*	163.126	0.998	0.994	2	pharynx._.E9.5_r1	102	Traf2	Promoter	102	uc007bok.2	0.6168
chr2	48414890	48415390	501	*	158.973	0.998	0.994	2	pharynx._.E9.5_r2	398968	Acvr2a	Distal	370820	uc007cne.1	0.4651
chr2	73386437	73386937	501	*	156.894	0.998	0.994	2	pharynx._.E9.5_r2	206	Gpr155	Promoter	206	uc007czv.2	0.6826
chr2	121806870	121807370	501	*	158.985	0.998	0.994	2	pharynx._.E9.5_r1	62	Frmd5	Promoter	62	uc029twc.2	0.6367
chr2	125620405	125620905	501	*	158.973	0.998	0.994	2	pharynx._.E9.5_r2	4457	Cep152	Intronic	4457	uc008ixb.1	0.523
chr2	132253015	132253515	501	*	158.985	0.998	0.994	2	pharynx._.E9.5_r1	84	Pcna	Promoter	84	uc008jhc.2	0.6088
chr2	152396191	152396691	501	*	165.205	0.998	0.994	2	pharynx._.E9.5_r1	1604	Sox12	Exonic	1604	uc008juw.3	0.6567
chr2	152734942	152735442	501	*	156.894	0.998	0.994	2	pharynx._.E9.5_r2	1058	Id1	Promoter	1058	uc008jxc.1	0.6048
chr2	152831181	152831681	501	*	156.894	0.998	0.994	2	pharynx._.E9.5_r2	296	Bcl2l1	Intronic	296	uc056zmw.1	0.7006
chr2	154436055	154436555	501	*	156.894	0.998	0.994	2	pharynx._.E9.5_r2	178	Cbfa2t2	Promoter	178	uc008jzn.2	0.6906
chr2	156007799	156008299	501	*	154.82	0.998	0.994	2	pharynx._.E9.5_r2	71	6430550D23Rik	Promoter	71	uc057ldk.1	0.6687
chr2	170837920	170838420	501	*	154.82	0.998	0.994	2	pharynx._.E9.5_r2	106362	Dok5	Intronic	106362	uc029tzy.1	0.519
chr2	172345170	172345670	501	*	154.82	0.998	0.994	2	pharynx._.E9.5_r2	156	Fam210b	Promoter	156	uc029uab.1	0.6367
chr2	180257039	180257539	501	*	156.894	0.998	0.994	2	pharynx._.E9.5_r2	89	Rps21	Promoter	89	uc029uba.1	0.6467
chr3	20057503	20058003	501	*	158.985	0.998	0.994	2	pharynx._.E9.5_r1	57	Hltf	Promoter	57	uc008ldi.1	0.5928
chr3	41082938	41083438	501	*	154.82	0.998	0.994	2	pharynx._.E9.5_r2	141	Pgrmc2	Promoter	141	uc057ldu.1	0.7126
chr3	142395421	142395921	501	*	158.973	0.998	0.994	2	pharynx._.E9.5_r2	24	Pdlim5	Promoter	24	uc008ogv.2	0.7046
chr4	33248433	33248933	501	*	158.973	0.998	0.994	2	pharynx._.E9.5_r2	103	Pnrc1	Exonic	103	uc008isy.2	0.6228
chr4	40948111	40948611	501	*	158.973	0.998	0.994	2	pharynx._.E9.5_r2	66	Bag1	Promoter	66	uc033hmb.1	0.6747
chr4	41124092	41124592	501	*	161.052	0.998	0.994	2	pharynx._.E9.5_r1	2	Nol6	Promoter	2	uc008iwb.2	0.5729
chr4	43045611	43046111	501	*	158.973	0.998	0.994	2	pharynx._.E9.5_r2	358	Fam214b	Intronic	35	uc008jbt.2	0.6208
chr4	70534882	70535382	501	*	163.126	0.998	0.994	2	pharynx._.E9.5_r1	203	Megf9	Promoter	199	uc008jwm.1	0.7086
chr4	114530913	114531413	501	*	165.205	0.998	0.994	2	pharynx._.E9.5_r1	124438	Trabd2b	Intronic	124438	uc008kqx.2	0.509
chr4	116074846	116075346	501	*	154.82	0.998	0.994	2	pharynx._.E9.5_r2	25	Uqcrh	Promoter	25	uc008ksb.1	0.507
chr4	122885883	122886383	501	*	156.894	0.998	0.994	2	pharynx._.E9.5_r2	75	Cap1	Promoter	75	uc008lke.2	0.6068
chr4	135272798	135273298	501	*	158.973	0.998	0.994	2	pharynx._.E9.5_r2	287	Clic4	Promoter	287	uc029ueo.1	0.6926
chr4	139574363	139574863	501	*	158.973	0.998	0.994	2	pharynx._.E9.5_r2	44064	Iffo2	Intronic	106	uc008mqr.4	0.7106
chr4	148130407	148130907	501	*	154.82	0.998	0.994	2	pharynx._.E9.5_r2	40	Draxin	Promoter	40	uc029uhc.1	0.7325
chr4	151057764	151058264	501	*	158.973	0.998	0.994	2	pharynx._.E9.5_r2	60	Vamp3	Promoter	60	uc012cgf.1	0.7046
chr4	156235724	156236224	501	*	156.894	0.998	0.994	2	pharynx._.E9.5_r2	35	Noc2l	Promoter	35	uc008nre.1	0.6826
chr5	29467724	29468224	501	*	158.985	0.998	0.994	2	pharynx._.E9.5_r1	10495	Mnx1	Distal	10495	uc008ofr.1	0.6886
chr5	34169281	34169781	501	*	158.973	0.998	0.994	2	pharynx._.E9.5_r2	4	Haus3	Promoter	4	uc008oqf.2	0.6467
chr5	36988843	36989343	501	*	161.052	0.998	0.994	2	pharynx._.E9.5_r1	110	Wfs1	Promoter	110	uc008otw.2	0.6687
chr5	45450086	45450586	501	*	161.052	0.998	0.994	2	pharynx._.E9.5_r1	106	Qdpr	Promoter	106	uc056zrs.1	0.6228
chr5	73292493	73292993	501	*	156.894	0.998	0.994	2	pharynx._.E9.5_r2	50	Ociad1	Promoter	50	uc008pfg.1	0.6327
chr5	135008685	135009185	501	*	165.205	0.998	0.994	2	pharynx._.E9.5_r1	216	Abhd11	Promoter	216	uc008rjy.2	0.5808
chr5	137684512	137685012	501	*	156.894	0.998	0.994	2	pharynx._.E9.5_r2	8	Agfg2	Promoter	8	uc012cze.1	0.6248
chr5	140830452	140830952	501	*	161.052	0.998	0.994	2	pharynx._.E9.5_r1	270	Gna12	Promoter	270	uc008opw.3	0.5489
chr6	56714587	56715087	501	*	158.973	0.998	0.994	2	pharynx._.E9.5_r2	67	Avl9	Promoter	67	uc057lge.1	0.7006
chr6	85451120	85451620	501	*	154.82	0.998	0.994	2	pharynx._.E9.5_r2	134	Cct7	Promoter	67	uc008rcp.1	0.7086
chr6	90988627	90989127	501	*	158.973	0.998	0.994	2	pharynx._.E9.5_r2	127948	Nup210	Distal	66539	uc008rmt.2	0.6627
chr6	124919559	124920059	501	*	154.82	0.998	0.994	2	pharynx._.E9.5_r2	1862	Ptms	Promoter	1862	uc008sks.1	0.5749
chr6	145340598	145341098	501	*	154.82	0.998	0.994	2	pharynx._.E9.5_r2	46776	1700073E17Rik	Distal	37789	uc029uwe.1	0.6367
chr6	146577603	146578103	501	*	158.973	0.998	0.994	2	pharynx._.E9.5_r2	17	Ints13	Promoter	17	uc008tew.1	0.6647
chr7	4739746	4740246	501	*	158.985	0.998	0.994	2	pharynx._.E9.5_r1	130	Kmt5c	Promoter	130	uc008tnw.2	0.5609
chr7	4876735	4877235	501	*	163.126	0.998	0.994	2	pharynx._.E9.5_r1	67	Isoc2a	Promoter	67	uc029uww.2	0.5729
chr7	12977898	12978398	501	*	158.973	0.998	0.994	2	pharynx._.E9.5_r2	299	Zfp446	Exonic	254	uc008ubh.3	0.6248
chr7	16286123	16286623	501	*	156.894	0.998	0.994	2	pharynx._.E9.5_r2	421	Ccdc9	Intronic	421	uc008ueq.1	0.6667
chr7	25076825	25077325	501	*	161.052	0.998	0.994	2	pharynx._.E9.5_r1	129	Zfp574	Promoter	129	uc012dlz.1	0.6287
chr7	27508021	27508521	501	*	161.052	0.998	0.994	2	pharynx._.E9.5_r1	8946	Prx	Intronic	469	uc008vgz.2	0.6028
chr7	28810479	28810979	501	*	165.205	0.998	0.994	2	pharynx._.E9.5_r1	160	Hnrnpl	Promoter	160	uc008vkz.2	0.5968
chr7	30534942	30535442	501	*	156.894	0.998	0.994	2	pharynx._.E9.5_r2	131	Arhgap33	Promoter	131	uc008vqs.1	0.6687
chr7	45017578	45018078	501	*	161.052	0.998	0.994	2	pharynx._.E9.5_r1	178	Rras	Promoter	178	uc033iar.2	0.5788
chr7	45124226	45124726	501	*	154.82	0.998	0.994	2	pharynx._.E9.5_r2	86	Rps11	Promoter	86	uc008sbi.2	0.6068
chr7	45370440	45370940	501	*	154.82	0.998	0.994	2	pharynx._.E9.5_r2	125	Lin7b	Promoter	125	uc008seb.1	0.6228
chr7	79466040	79466540	501	*	158.973	0.998	0.994	2	pharynx._.E9.5_r2	16	Polg	Promoter	16	uc008suy.1	0.6507
chr7	79659898	79660398	501	*	154.82	0.998	0.994	2	pharynx._.E9.5_r2	47	Ticrr	Promoter	47	uc012deb.1	0.5948
chr7	80232464	80232964	501	*	161.052	0.998	0.994	2	pharynx._.E9.5_r1	90	Cib1	Promoter	90	uc008swp.1	0.7265
chr7	80294171	80294671	501	*	165.205	0.998	0.994	2	pharynx._.E9.5_r1	29	Prc1	Promoter	29	uc008swx.1	0.6287
chr7	98656632	98657132	501	*	165.205	0.998	0.994	2	pharynx._.E9.5_r1	312	Emsy	Promoter	312	uc008tid.2	0.5289
chr7	100607325	100607825	501	*	158.973	0.998	0.994	2	pharynx._.E9.5_r2	10	Rab6a	Promoter	10	uc008tli.2	0.6727
chr7	101905604	101906104	501	*	158.973	0.998	0.994	2	pharynx._.E9.5_r2	16	Lamtor1	Promoter	16	uc008tni.1	0.6307
chr7	102209975	102210475	501	*	156.894	0.998	0.994	2	pharynx._.E9.5_r2	58	Nup98	Promoter	58	uc008tok.2	0.6766
chr7	105399965	105400465	501	*	158.985	0.998	0.994	2	pharynx._.E9.5_r1	160	Fam160a2	Promoter	160	uc008txa.2	0.6727
chr7	112742934	112743434	501	*	158.985	0.998	0.994	2	pharynx._.E9.5_r1	63863	Tead1	Intronic	16199	uc008uke.3	0.477
chr7	119895598	119896098	501	*	165.205	0.998	0.994	2	pharynx._.E9.5_r1	12	Lyrm1	Promoter	12	uc008uoo.3	0.6547
chr7	127588382	127588882	501	*	161.052	0.998	0.994	2	pharynx._.E9.5_r1	36	Ccdc189	Promoter	36	uc008uze.1	0.5689
chr7	141122941	141123441	501	*	161.052	0.998	0.994	2	pharynx._.E9.5_r1	5384	Ano9	Distal	5384	uc008voz.1	0.5848
chr8	22805420	22805920	501	*	158.985	0.998	0.994	2	pharynx._.E9.5_r1	15	Ap3m2	Promoter	15	uc008wqt.2	0.5988
chr8	36249267	36249767	501	*	158.985	0.998	0.994	2	pharynx._.E9.5_r1	0	Lonrf1	Promoter	0	uc008wyi.1	0.6986
chr8	57511534	57512034	501	*	158.973	0.998	0.994	2	pharynx._.E9.5_r2	58	Hmgb2	Promoter	58	uc008xhq.1	0.6208
chr8	70476794	70477294	501	*	158.973	0.998	0.994	2	pharynx._.E9.5_r2	100	Klhl26	Promoter	100	uc057aab.1	0.6367
chr8	70839458	70839958	501	*	165.205	0.998	0.994	2	pharynx._.E9.5_r1	11	Arrdc2	Promoter	11	uc008xsh.3	0.6048
chr8	70897264	70897764	501	*	158.985	0.998	0.994	2	pharynx._.E9.5_r1	70	Rpl18a	Promoter	70	uc008xss.2	0.5669
chr8	71272184	71272684	501	*	161.052	0.998	0.994	2	pharynx._.E9.5_r1	155	Haus8	Promoter	155	uc008xth.1	0.6307
chr8	72161009	72161509	501	*	163.126	0.998	0.994	2	pharynx._.E9.5_r1	58	Rab8a	Promoter	58	uc008xwe.2	0.6267
chr8	72475023	72475523	501	*	154.82	0.998	0.994	2	pharynx._.E9.5_r2	39	Cherp	Promoter	39	uc008xxx.1	0.6467
chr8	84104646	84105146	501	*	163.126	0.998	0.994	2	pharynx._.E9.5_r1	133	Dcaf15	Promoter	133	uc029vjo.1	0.6068
chr8	94601531	94602031	501	*	156.894	0.998	0.994	2	pharynx._.E9.5_r2	54	Fam192a	Promoter	54	uc008yqe.2	0.5788
chr8	106337962	106338462	501	*	161.052	0.998	0.994	2	pharynx._.E9.5_r1	223	Smpd3	Promoter	223	uc033ili.1	0.5948
chr9	13827243	13827743	501	*	161.052	0.998	0.994	2	pharynx._.E9.5_r1	233	Fam76b	Promoter	233	uc009aev.3	0.5389
chr9	44305444	44305944	501	*	158.985	0.998	0.994	2	pharynx._.E9.5_r1	22	Hinfp	Promoter	22	uc012dvd.1	0.6687
chr9	46012414	46012914	501	*	156.894	0.998	0.994	2	pharynx._.E9.5_r2	155	Sik3	Promoter	155	uc008xin.2	0.7006
chr9	46430870	46431370	501	*	161.052	0.998	0.994	2	pharynx._.E9.5_r1	111133	4931429L15Rik	Distal	111133	uc033ijm.1	0.521
chr9	55546636	55547136	501	*	154.82	0.998	0.994	2	pharynx._.E9.5_r2	5736	Isl2	Distal	5736	uc008xre.1	0.5309
chr9	57073451	57073951	501	*	163.126	0.998	0.994	2	pharynx._.E9.5_r1	1660	Sin3a	Promoter	1660	uc008xsl.1	0.5569
chr9	57075987	57076487	501	*	161.052	0.998	0.994	2	pharynx._.E9.5_r1	223	2700012I20Rik	Promoter	138	uc008xsm.1	0.6128
chr9	62122517	62123017	501	*	165.205	0.998	0.994	2	pharynx._.E9.5_r1	157	Glce	Promoter	157	uc029vje.1	0.6248
chr9	72806657	72807157	501	*	154.82	0.998	0.994	2	pharynx._.E9.5_r2	366	Prtg	Promoter	366	uc057aax.1	0.6467
chr9	106476854	106477354	501	*	154.82	0.998	0.994	2	pharynx._.E9.5_r2	154	Parp3	Promoter	154	uc029vnp.1	0.5928
chr10	13965459	13965959	501	*	154.82	0.998	0.994	2	pharynx._.E9.5_r2	367	Hivep2	Promoter	367	uc009ahf.2	0.6826
chr10	20312080	20312580	501	*	156.894	0.998	0.994	2	pharynx._.E9.5_r2	138	Bclaf1	Promoter	138	uc033inp.1	0.6507
chr10	53629788	53630288	501	*	163.126	0.998	0.994	2	pharynx._.E9.5_r1	400	Mcm9	Exonic	92	uc057bwe.1	0.7046
chr10	54059005	54059505	501	*	154.82	0.998	0.994	2	pharynx._.E9.5_r2	16540	Man1a	Intronic	16453	uc009aub.2	0.515
chr10	62339984	62340484	501	*	154.82	0.998	0.994	2	pharynx._.E9.5_r2	372	Hk1os	Promoter	186	uc009bai.2	0.6707
chr10	75837229	75837729	501	*	154.82	0.998	0.994	2	pharynx._.E9.5_r2	2597	Gstt2	Distal	338	uc009bhk.1	0.5928
chr10	80149246	80149746	501	*	161.052	0.998	0.994	2	pharynx._.E9.5_r1	1223	Midn	Intronic	185	uc009bqn.1	0.6367
chr10	80159776	80160276	501	*	165.205	0.998	0.994	2	pharynx._.E9.5_r1	7814	Cirbp	Distal	7814	uc009bqo.1	0.6547
chr10	84917316	84917816	501	*	156.894	0.998	0.994	2	pharynx._.E9.5_r2	46	Ric8b	Promoter	46	uc057bwz.1	0.6846
chr10	86705479	86705979	501	*	161.052	0.998	0.994	2	pharynx._.E9.5_r1	81	Ttc41	Promoter	81	uc033irx.1	0.5948
chr10	108331707	108332207	501	*	158.985	0.998	0.994	2	pharynx._.E9.5_r1	231	Pawr	Promoter	231	uc029vwg.1	0.6826
chr10	128194125	128194625	501	*	154.82	0.998	0.994	2	pharynx._.E9.5_r2	259	Gls2	Promoter	259	uc009dca.1	0.6727
chr11	5061803	5062303	501	*	154.82	0.998	0.994	2	pharynx._.E9.5_r2	3273	Gas2l1	Exonic	3040	uc029vym.1	0.6687
chr11	6291628	6292128	501	*	154.82	0.998	0.994	2	pharynx._.E9.5_r2	280	Ogdh	Intronic	32	uc057byb.1	0.7086
chr11	60045989	60046489	501	*	158.985	0.998	0.994	2	pharynx._.E9.5_r1	249	Pemt	Intronic	249	uc009bbd.2	0.5729
chr11	69094727	69095227	501	*	161.052	0.998	0.994	2	pharynx._.E9.5_r1	276	Per1	Promoter	276	uc057bwr.1	0.5609
chr11	69838219	69838719	501	*	158.985	0.998	0.994	2	pharynx._.E9.5_r1	55	Tmem256	Promoter	55	uc009btx.1	0.5848
chr11	76217318	76217818	501	*	154.82	0.998	0.994	2	pharynx._.E9.5_r2	44	Dbil5	Promoter	3	uc009cje.1	0.6687
chr11	96916305	96916805	501	*	161.052	0.998	0.994	2	pharynx._.E9.5_r1	40	Cdk5rap3	Promoter	40	uc009dkc.1	0.6088
chr11	96943862	96944362	501	*	156.894	0.998	0.994	2	pharynx._.E9.5_r2	33	D030028A08Rik	Promoter	33	uc009dkj.1	0.5768
chr11	97744993	97745493	501	*	165.205	0.998	0.994	2	pharynx._.E9.5_r1	345	Mir8102	Promoter	345	uc033iuk.1	0.5948
chr11	98907509	98908009	501	*	163.126	0.998	0.994	2	pharynx._.E9.5_r1	129	Cdc6	Promoter	129	uc057ael.2	0.5629
chr11	100939249	100939749	501	*	158.985	0.998	0.994	2	pharynx._.E9.5_r1	40	Stat3	Promoter	40	uc009dxd.2	0.6467
chr11	101984671	101985171	501	*	156.894	0.998	0.994	2	pharynx._.E9.5_r2	129	Dusp3	Promoter	129	uc009edb.1	0.6527
chr11	103115846	103116346	501	*	163.126	0.998	0.994	2	pharynx._.E9.5_r1	228	Hexim1	Promoter	228	uc029wbs.2	0.5489
chr11	103267338	103267838	501	*	165.205	0.998	0.994	2	pharynx._.E9.5_r1	186	Map3k14	Promoter	186	uc009ehh.3	0.6327
chr11	106788673	106789173	501	*	158.973	0.998	0.994	2	pharynx._.E9.5_r2	57	Ddx5	Promoter	57	uc009eko.2	0.6347
chr11	116086850	116087350	501	*	158.985	0.998	0.994	2	pharynx._.E9.5_r1	135	Wbp2	Promoter	135	uc009euy.2	0.507
chr11	120232563	120233063	501	*	158.985	0.998	0.994	2	pharynx._.E9.5_r1	133	Bahcc1	Promoter	133	uc009fek.2	0.5749
chr12	24831100	24831600	501	*	156.894	0.998	0.994	2	pharynx._.E9.5_r2	248	Mboat2	Promoter	248	uc012ffh.1	0.7325
chr12	50967385	50967885	501	*	156.894	0.998	0.994	2	pharynx._.E9.5_r2	37520	1700008C04Rik	Distal	37237	uc009fxf.1	0.475
chr12	71830793	71831293	501	*	165.205	0.998	0.994	2	pharynx._.E9.5_r1	24	Daam1	Promoter	24	uc012fib.2	0.6148
chr12	72085507	72086007	501	*	165.205	0.998	0.994	2	pharynx._.E9.5_r1	81	Jkamp	Promoter	81	uc033iys.1	0.6228
chr12	73113266	73113766	501	*	154.82	0.998	0.994	2	pharynx._.E9.5_r2	270	Six4	Promoter	270	uc009gjm.2	0.5609
chr12	76403956	76404456	501	*	154.82	0.998	0.994	2	pharynx._.E9.5_r2	29	Hspa2	Promoter	29	uc009glz.2	0.6407
chr12	83597022	83597522	501	*	158.985	0.998	0.994	2	pharynx._.E9.5_r1	124	Zfyve1	Promoter	124	uc009gps.2	0.5808
chr12	83921739	83922239	501	*	158.973	0.998	0.994	2	pharynx._.E9.5_r2	54	Numb	Promoter	54	uc009gqg.1	0.6048
chr12	102757614	102758114	501	*	163.126	0.998	0.994	2	pharynx._.E9.5_r1	53	Gon7	Promoter	53	uc033izu.1	0.6786
chr12	108835635	108836135	501	*	158.973	0.998	0.994	2	pharynx._.E9.5_r2	8	Slc25a29	Promoter	8	uc009hlm.2	0.7166
chr12	110206642	110207142	501	*	165.205	0.998	0.994	2	pharynx._.E9.5_r1	48818	3110009F21Rik	Distal	48818	uc057ahw.1	0.491
chr12	111038950	111039450	501	*	163.126	0.998	0.994	2	pharynx._.E9.5_r1	597	Rcor1	Promoter	597	uc029wis.1	0.6966
chr12	111537802	111538302	501	*	154.82	0.998	0.994	2	pharynx._.E9.5_r2	48	Eif5	Promoter	48	uc009hoi.1	0.6846
chr13	14063397	14063897	501	*	163.126	0.998	0.994	2	pharynx._.E9.5_r1	136	Arid4b	Promoter	136	uc029wlu.1	0.5928
chr13	17694729	17695229	501	*	161.052	0.998	0.994	2	pharynx._.E9.5_r1	213	Sugct	Promoter	213	uc029wlw.1	0.6926
chr13	21944915	21945415	501	*	154.82	0.998	0.994	2	pharynx._.E9.5_r2	70	Zfp184	Promoter	70	uc012fnt.1	0.6108
chr13	48546432	48546932	501	*	158.973	0.998	0.994	2	pharynx._.E9.5_r2	8409	Mirlet7a-1	Distal	149	uc009izj.1	0.7066
chr13	59769643	59770143	501	*	158.973	0.998	0.994	2	pharynx._.E9.5_r2	72	Etohd2	Promoter	72	uc009jnn.1	0.6168
chr13	64153039	64153539	501	*	156.894	0.998	0.994	2	pharynx._.E9.5_r2	89	Zfp367	Promoter	89	uc009jso.1	0.6627
chr13	64161521	64162021	501	*	161.052	0.998	0.994	2	pharynx._.E9.5_r1	94	Habp4	Promoter	94	uc009jsp.1	0.6846
chr13	72363030	72363530	501	*	165.205	0.998	0.994	2	pharynx._.E9.5_r1	265283	Gm20554	Distal	265283	uc009jzp.1	0.5389
chr13	100015398	100015898	501	*	163.126	0.998	0.994	2	pharynx._.E9.5_r1	8	Mccc2	Promoter	8	uc009kms.1	0.6248
chr14	20208315	20208815	501	*	165.205	0.998	0.994	2	pharynx._.E9.5_r1	26782	Kcnk5	Distal	26782	uc009ffh.1	0.5309
chr14	21500450	21500950	501	*	158.985	0.998	0.994	2	pharynx._.E9.5_r1	929	Kat6b	Intronic	184	uc009fhf.1	0.5968
chr14	32085398	32085898	501	*	156.894	0.998	0.994	2	pharynx._.E9.5_r2	43	Dph3	Promoter	43	uc012fco.1	0.5808
chr14	50930876	50931376	501	*	161.052	0.998	0.994	2	pharynx._.E9.5_r1	276	Pip4p1	Promoter	276	uc009gap.1	0.6267
chr14	52103896	52104396	501	*	154.82	0.998	0.994	2	pharynx._.E9.5_r2	117	Hnrnpc	Promoter	117	uc033iyf.1	0.5609
chr14	64949712	64950212	501	*	154.82	0.998	0.994	2	pharynx._.E9.5_r2	82	Ints9	Promoter	82	uc009gtk.2	0.5669
chr14	75844838	75845338	501	*	161.052	0.998	0.994	2	pharynx._.E9.5_r1	123	Gm4285	Promoter	123	uc009hdu.1	0.7086
chr15	11399480	11399980	501	*	158.973	0.998	0.994	2	pharynx._.E9.5_r2	71	Tars	Promoter	71	uc009hti.2	0.5828
chr15	12824468	12824968	501	*	156.894	0.998	0.994	2	pharynx._.E9.5_r2	60	6030458C11Rik	Promoter	60	uc029wkr.1	0.6487
chr15	58076301	58076801	501	*	156.894	0.998	0.994	2	pharynx._.E9.5_r2	42	Zhx1	Promoter	42	uc009ifz.1	0.6986
chr15	78174032	78174532	501	*	158.985	0.998	0.994	2	pharynx._.E9.5_r1	173	Ift27	Promoter	173	uc009iwb.2	0.5629
chr15	102517799	102518299	501	*	156.894	0.998	0.994	2	pharynx._.E9.5_r2	142	Tarbp2	Promoter	142	uc009khu.1	0.5709
chr15	102624946	102625446	501	*	156.894	0.998	0.994	2	pharynx._.E9.5_r2	267	Atf7	Exonic	267	uc029wpj.1	0.6267
chr15	102721937	102722437	501	*	161.052	0.998	0.994	2	pharynx._.E9.5_r1	8	Calcoco1	Promoter	8	uc029wpk.1	0.5649
chr16	3743748	3744248	501	*	154.82	0.998	0.994	2	pharynx._.E9.5_r2	100	Zfp263	Promoter	100	uc012fxf.1	0.5888
chr16	5013364	5013864	501	*	165.205	0.998	0.994	2	pharynx._.E9.5_r1	60	Rogdi	Promoter	60	uc009kos.3	0.6587
chr16	36874745	36875245	501	*	163.126	0.998	0.994	2	pharynx._.E9.5_r1	7	Eaf2	Promoter	7	uc009lpp.3	0.5649
chr16	91647549	91648049	501	*	158.973	0.998	0.994	2	pharynx._.E9.5_r2	24	Son	Promoter	24	uc009mrc.2	0.6088
chr17	12916000	12916500	501	*	158.985	0.998	0.994	2	pharynx._.E9.5_r1	78	Tcp1	Promoter	78	uc009nbo.1	0.6208
chr17	23684209	23684709	501	*	154.82	0.998	0.994	2	pharynx._.E9.5_r2	432	Cldn9	Promoter	432	uc057anc.1	0.5469
chr17	24527711	24528211	501	*	154.82	0.998	0.994	2	pharynx._.E9.5_r2	22	Traf7	Promoter	22	uc009npc.2	0.5549
chr17	24549724	24550224	501	*	165.205	0.998	0.994	2	pharynx._.E9.5_r1	23	Pkd1	Promoter	23	uc009nph.2	0.7066
chr17	35262757	35263257	501	*	161.052	0.998	0.994	2	pharynx._.E9.5_r1	86	H2-D1	Promoter	86	uc009lnw.3	0.6467
chr17	43016266	43016766	501	*	163.126	0.998	0.994	2	pharynx._.E9.5_r1	38	Tnfrsf21	Promoter	38	uc009mbs.1	0.5569
chr17	46160753	46161253	501	*	156.894	0.998	0.994	2	pharynx._.E9.5_r2	28	Gtpbp2	Promoter	28	uc009mfx.1	0.6547
chr17	46556042	46556542	501	*	158.985	0.998	0.994	2	pharynx._.E9.5_r1	129	Srf	Promoter	129	uc009mhv.1	0.6387
chr17	47629295	47629795	501	*	158.985	0.998	0.994	2	pharynx._.E9.5_r1	17948	Usp49	Intronic	1144	uc009mkw.2	0.6727
chr17	48409744	48410244	501	*	163.126	0.998	0.994	2	pharynx._.E9.5_r1	5	Oard1	Promoter	5	uc009mmt.1	0.6327
chr17	68003969	68004469	501	*	158.973	0.998	0.994	2	pharynx._.E9.5_r2	110	Arhgap28	Promoter	110	uc009nao.2	0.6068
chr17	72836123	72836623	501	*	161.052	0.998	0.994	2	pharynx._.E9.5_r1	330	Ypel5	Promoter	330	uc009ndz.1	0.6327
chr17	85688255	85688755	501	*	156.894	0.998	0.994	2	pharynx._.E9.5_r2	250	Six2	Promoter	250	uc009nms.2	0.6627
chr18	31634831	31635331	501	*	161.052	0.998	0.994	2	pharynx._.E9.5_r1	697	Sap130	Intronic	697	uc009nza.2	0.6607
chr18	35841366	35841866	501	*	154.82	0.998	0.994	2	pharynx._.E9.5_r2	11797	Cxxc5	Intronic	11797	uc009oei.1	0.6168
chr19	3912641	3913141	501	*	165.205	0.998	0.994	2	pharynx._.E9.5_r1	116	Ndufs8	Promoter	116	uc009ptl.1	0.5709
chr19	4756208	4756708	501	*	158.973	0.998	0.994	2	pharynx._.E9.5_r2	66	Rbm4b	Promoter	66	uc009pxo.1	0.6866
chr19	7206064	7206564	501	*	165.205	0.998	0.994	2	pharynx._.E9.5_r1	29	Otub1	Promoter	29	uc009qlr.2	0.6108
chr19	42128946	42129446	501	*	154.82	0.998	0.994	2	pharynx._.E9.5_r2	202	Avpi1	Promoter	202	uc012hbq.1	0.6248
chr19	45575611	45576111	501	*	158.973	0.998	0.994	2	pharynx._.E9.5_r2	15245	Dpcd	Intronic	15245	uc009sbm.1	0.5449
chr19	46396601	46397101	501	*	154.82	0.998	0.994	2	pharynx._.E9.5_r2	44	Sufu	Promoter	44	uc009sdo.1	0.5848
chr1	37864624	37865124	501	*	150.688	0.997	0.991	2	pharynx._.E9.5_r2	423	Tsga10	Intronic	66	uc007atr.1	0.7265
chr1	86526335	86526835	501	*	150.772	0.997	0.991	2	pharynx._.E9.5_r1	150	Ptma	Promoter	150	uc011wos.1	0.6567
chr1	105990126	105990626	501	*	150.688	0.997	0.991	2	pharynx._.E9.5_r2	29	Zcchc2	Promoter	29	uc007cjz.2	0.7006
chr1	106171343	106171843	501	*	154.866	0.997	0.991	2	pharynx._.E9.5_r1	68	Gm20753	Promoter	68	uc007cka.2	0.6467
chr1	155158366	155158866	501	*	150.772	0.997	0.991	2	pharynx._.E9.5_r1	86	Stx6	Promoter	86	uc007dkj.1	0.6168
chr1	161034854	161035354	501	*	152.753	0.997	0.991	2	pharynx._.E9.5_r2	61	Gas5	Promoter	61	uc007dnz.2	0.5988
chr1	171437245	171437745	501	*	150.772	0.997	0.991	2	pharynx._.E9.5_r1	65	F11r	Promoter	65	uc008icz.1	0.5788
chr1	178639526	178640026	501	*	150.772	0.997	0.991	2	pharynx._.E9.5_r1	110650	Kif26b	Intronic	110650	uc007agq.2	0.4651
chr1	180850636	180851136	501	*	156.923	0.997	0.991	2	pharynx._.E9.5_r1	264	Sde2	Promoter	264	uc007ait.2	0.6747
chr1	191641412	191641912	501	*	150.772	0.997	0.991	2	pharynx._.E9.5_r1	66025	Ints7	Distal	66025	uc056ycl.1	0.5429
chr2	26445265	26445765	501	*	156.923	0.997	0.991	2	pharynx._.E9.5_r1	298	Sec16a	Promoter	298	uc007bsp.2	0.6088
chr2	26933485	26933985	501	*	152.753	0.997	0.991	2	pharynx._.E9.5_r2	223	Surf4	Promoter	223	uc007bti.1	0.6826
chr2	29124777	29125277	501	*	150.688	0.997	0.991	2	pharynx._.E9.5_r2	34	Setx	Promoter	34	uc007bwy.2	0.6846
chr2	30807586	30808086	501	*	156.923	0.997	0.991	2	pharynx._.E9.5_r1	140	Ntmt1	Promoter	131	uc007cbq.2	0.6627
chr2	31687941	31688441	501	*	152.816	0.997	0.991	2	pharynx._.E9.5_r1	345	Abl1	Promoter	345	uc007cco.1	0.5569
chr2	31974130	31974630	501	*	150.688	0.997	0.991	2	pharynx._.E9.5_r2	69	Nup214	Promoter	69	uc029qrx.1	0.6248
chr2	39004927	39005427	501	*	152.753	0.997	0.991	2	pharynx._.E9.5_r2	45	Rpl35	Promoter	45	uc011wrf.1	0.6747
chr2	75825571	75826071	501	*	150.688	0.997	0.991	2	pharynx._.E9.5_r2	6355	Agps	Distal	6355	uc011wtz.1	0.3892
chr2	94157904	94158404	501	*	152.753	0.997	0.991	2	pharynx._.E9.5_r2	244	Hsd17b12	Promoter	244	uc007eeu.1	0.519
chr2	104590084	104590584	501	*	152.816	0.997	0.991	2	pharynx._.E9.5_r1	149	Cstf3	Promoter	149	uc008igl.1	0.5908
chr2	119547360	119547860	501	*	150.688	0.997	0.991	2	pharynx._.E9.5_r2	16	Exd1	Promoter	16	uc008inz.2	0.6467
chr2	120567334	120567834	501	*	150.688	0.997	0.991	2	pharynx._.E9.5_r2	86	Snap23	Promoter	86	uc008iqf.1	0.5689
chr2	121271182	121271682	501	*	156.923	0.997	0.991	2	pharynx._.E9.5_r1	24	Trp53bp1	Promoter	24	uc008iry.1	0.6307
chr2	132815814	132816314	501	*	150.688	0.997	0.991	2	pharynx._.E9.5_r2	9	Trmt6	Promoter	9	uc008jij.1	0.6367
chr2	140394943	140395443	501	*	150.688	0.997	0.991	2	pharynx._.E9.5_r2	236	Macrod2	Promoter	236	uc057lcq.1	0.6527
chr2	155517594	155518094	501	*	150.688	0.997	0.991	2	pharynx._.E9.5_r2	198	Acss2	Promoter	198	uc008kbh.2	0.6248
chr2	164822744	164823244	501	*	152.753	0.997	0.991	2	pharynx._.E9.5_r2	307	Zswim1	Exonic	307	uc008kqh.1	0.6008
chr3	19187940	19188440	501	*	156.923	0.997	0.991	2	pharynx._.E9.5_r1	860	Mtfr1	Intronic	30	uc008ldc.1	0.6727
chr3	31094390	31094890	501	*	150.688	0.997	0.991	2	pharynx._.E9.5_r2	417	Skil	Promoter	417	uc008lep.2	0.8104
chr3	32708334	32708834	501	*	150.688	0.997	0.991	2	pharynx._.E9.5_r2	37	Actl6a	Promoter	37	uc029udf.1	0.6447
chr3	34747506	34748006	501	*	154.866	0.997	0.991	2	pharynx._.E9.5_r1	24318	Gm38509	Distal	24318	uc008lfi.1	0.493
chr3	37724049	37724549	501	*	150.688	0.997	0.991	2	pharynx._.E9.5_r2	60	Gm5148	Promoter	60	uc008lin.2	0.5948
chr3	51156976	51157476	501	*	152.753	0.997	0.991	2	pharynx._.E9.5_r2	67220	Noct	Distal	67220	uc057bnx.1	0.5409
chr3	79628751	79629251	501	*	150.688	0.997	0.991	2	pharynx._.E9.5_r2	77	4930579G24Rik	Promoter	77	uc008lxe.2	0.5948
chr3	88177855	88178355	501	*	154.866	0.997	0.991	2	pharynx._.E9.5_r1	319	1700113A16Rik	Promoter	319	uc008mft.1	0.5689
chr3	89430051	89430551	501	*	150.772	0.997	0.991	2	pharynx._.E9.5_r1	86	Pygo2	Promoter	86	uc033hql.1	0.6986
chr3	100922079	100922579	501	*	154.866	0.997	0.991	2	pharynx._.E9.5_r1	163	Trim45	Promoter	163	uc008new.2	0.6367
chr3	105052860	105053360	501	*	150.772	0.997	0.991	2	pharynx._.E9.5_r1	35	Cttnbp2nl	Promoter	35	uc008nit.2	0.5988
chr3	107696367	107696867	501	*	154.866	0.997	0.991	2	pharynx._.E9.5_r1	68	Ahcyl1	Promoter	68	uc008nmy.1	0.6607
chr3	123508256	123508756	501	*	152.816	0.997	0.991	2	pharynx._.E9.5_r1	169	Snhg8	Promoter	169	uc008nwm.2	0.6168
chr3	135437817	135438317	501	*	156.923	0.997	0.991	2	pharynx._.E9.5_r1	229	Ube2d3	Promoter	229	uc008odh.2	0.6347
chr4	43040117	43040617	501	*	150.772	0.997	0.991	2	pharynx._.E9.5_r1	5852	Fam214b	Intronic	65	uc008jbt.2	0.6248
chr4	45012460	45012960	501	*	152.816	0.997	0.991	2	pharynx._.E9.5_r1	297	Zbtb5	Promoter	297	uc008jhi.1	0.499
chr4	49631782	49632282	501	*	150.688	0.997	0.991	2	pharynx._.E9.5_r2	27	Rnf20	Promoter	27	uc008jmk.1	0.5848
chr4	59783670	59784170	501	*	156.923	0.997	0.991	2	pharynx._.E9.5_r1	64	Inip	Promoter	64	uc008jre.1	0.5868
chr4	88033197	88033697	501	*	152.816	0.997	0.991	2	pharynx._.E9.5_r1	39	Mllt3	Promoter	39	uc008kcq.1	0.6687
chr4	117550039	117550539	501	*	154.866	0.997	0.991	2	pharynx._.E9.5_r1	34	Eri3	Promoter	34	uc029tzs.1	0.5928
chr4	119294387	119294887	501	*	154.866	0.997	0.991	2	pharynx._.E9.5_r1	123	Ybx1	Promoter	123	uc056znw.1	0.6687
chr4	128609885	128610385	501	*	152.753	0.997	0.991	2	pharynx._.E9.5_r2	36	Zscan20	Promoter	36	uc056zol.1	0.6188
chr4	130107265	130107765	501	*	156.923	0.997	0.991	2	pharynx._.E9.5_r1	40	Pef1	Promoter	40	uc008lwe.1	0.523
chr4	150825557	150826057	501	*	156.923	0.997	0.991	2	pharynx._.E9.5_r1	28111	Errfi1	Distal	73	uc008ner.2	0.503
chr4	151996128	151996628	501	*	156.923	0.997	0.991	2	pharynx._.E9.5_r1	198	Phf13	Promoter	198	uc008nfj.2	0.7186
chr5	20951630	20952130	501	*	150.688	0.997	0.991	2	pharynx._.E9.5_r2	57	Rsbn1l	Promoter	57	uc008nyb.3	0.6248
chr5	25529480	25529980	501	*	150.772	0.997	0.991	2	pharynx._.E9.5_r1	287	1700096K18Rik	Promoter	287	uc008ocn.2	0.6926
chr5	34187734	34188234	501	*	152.816	0.997	0.991	2	pharynx._.E9.5_r1	273	Mxd4	Promoter	273	uc033hsf.1	0.6228
chr5	36581714	36582214	501	*	154.866	0.997	0.991	2	pharynx._.E9.5_r1	4261	Tbc1d14	Intronic	174	uc008otl.1	0.6986
chr5	108460875	108461375	501	*	152.816	0.997	0.991	2	pharynx._.E9.5_r1	206	Pcgf3	Promoter	206	uc008qdu.1	0.5988
chr5	116024186	116024686	501	*	150.688	0.997	0.991	2	pharynx._.E9.5_r2	7	Prkab1	Promoter	7	uc033hyl.1	0.6806
chr5	123749275	123749775	501	*	154.866	0.997	0.991	2	pharynx._.E9.5_r1	110	Rsrc2	Promoter	110	uc008qzp.2	0.5469
chr5	125151799	125152299	501	*	150.688	0.997	0.991	2	pharynx._.E9.5_r2	27164	Ncor2	Intronic	27068	uc008rdf.1	0.6188
chr5	139200303	139200803	501	*	152.816	0.997	0.991	2	pharynx._.E9.5_r1	83	Sun1	Promoter	83	uc012czz.1	0.7046
chr5	140648986	140649486	501	*	150.772	0.997	0.991	2	pharynx._.E9.5_r1	204	Ttyh3	Promoter	204	uc008opo.3	0.6407
chr5	140704563	140705063	501	*	152.816	0.997	0.991	2	pharynx._.E9.5_r1	197	Brat1	Promoter	197	uc008opr.1	0.6367
chr6	34475957	34476457	501	*	154.866	0.997	0.991	2	pharynx._.E9.5_r1	148	Bpgm	Promoter	148	uc008pqg.3	0.523
chr6	47594861	47595361	501	*	154.866	0.997	0.991	2	pharynx._.E9.5_r1	226	Ezh2	Intronic	80	uc033hve.1	0.6946
chr6	47813163	47813663	501	*	154.866	0.997	0.991	2	pharynx._.E9.5_r1	98	Pdia4	Promoter	98	uc033hvo.1	0.6747
chr6	47953122	47953622	501	*	150.688	0.997	0.991	2	pharynx._.E9.5_r2	17	Zfp956	Promoter	17	uc033hvr.1	0.5808
chr6	71440562	71441062	501	*	156.923	0.997	0.991	2	pharynx._.E9.5_r1	174	Rmnd5a	Promoter	174	uc008quj.2	0.6248
chr6	71830992	71831492	501	*	156.923	0.997	0.991	2	pharynx._.E9.5_r1	77	Immt	Promoter	77	uc008quv.2	0.6088
chr6	72354944	72355444	501	*	152.753	0.997	0.991	2	pharynx._.E9.5_r2	288	Tmem150a	Promoter	288	uc008qvs.1	0.6547
chr6	86365328	86365828	501	*	156.923	0.997	0.991	2	pharynx._.E9.5_r1	104	Fam136a	Promoter	104	uc008reg.1	0.6587
chr6	98945413	98945913	501	*	150.688	0.997	0.991	2	pharynx._.E9.5_r2	575329	Foxp1	Exonic	58016	uc008rqw.2	0.509
chr6	114968796	114969296	501	*	150.772	0.997	0.991	2	pharynx._.E9.5_r1	156	Vgll4	Exonic	156	uc056zuz.1	0.7086
chr6	115853146	115853646	501	*	150.688	0.997	0.991	2	pharynx._.E9.5_r2	30	Mbd4	Promoter	30	uc008rxm.1	0.5988
chr6	128200462	128200962	501	*	152.753	0.997	0.991	2	pharynx._.E9.5_r2	16908	9330102E08Rik	Distal	88	uc008sni.4	0.6407
chr7	4136734	4137234	501	*	150.772	0.997	0.991	2	pharynx._.E9.5_r1	57	D030047H15Rik	Promoter	57	uc008tmd.2	0.6128
chr7	19149189	19149689	501	*	152.816	0.997	0.991	2	pharynx._.E9.5_r1	242	Qpctl	Promoter	242	uc008ukz.1	0.513
chr7	19308457	19308957	501	*	150.772	0.997	0.991	2	pharynx._.E9.5_r1	1337	Fosb	Intronic	1337	uc056zxb.1	0.6208
chr7	25658800	25659300	501	*	154.866	0.997	0.991	2	pharynx._.E9.5_r1	102	Exosc5	Promoter	102	uc008vcs.1	0.5649
chr7	27447655	27448155	501	*	152.816	0.997	0.991	2	pharynx._.E9.5_r1	72	Blvrb	Promoter	72	uc008vgw.3	0.6307
chr7	27473422	27473922	501	*	154.866	0.997	0.991	2	pharynx._.E9.5_r1	167	Sertad3	Promoter	167	uc008vgx.2	0.6347
chr7	45050814	45051314	501	*	150.688	0.997	0.991	2	pharynx._.E9.5_r2	1816	Prr12	Intronic	1816	uc008sat.1	0.5629
chr7	45054098	45054598	501	*	152.816	0.997	0.991	2	pharynx._.E9.5_r1	1466	Prr12	Promoter	1466	uc008sat.1	0.6307
chr7	45715040	45715540	501	*	150.688	0.997	0.991	2	pharynx._.E9.5_r2	857	Rpl18	Promoter	82	uc056zvo.1	0.6168
chr7	73537624	73538124	501	*	150.688	0.997	0.991	2	pharynx._.E9.5_r2	3871	Chd2	Intronic	3871	uc033ibv.1	0.5968
chr7	79300858	79301358	501	*	156.923	0.997	0.991	2	pharynx._.E9.5_r1	27841	Abhd2	Intronic	27841	uc008suh.2	0.4391
chr7	80186870	80187370	501	*	150.688	0.997	0.991	2	pharynx._.E9.5_r2	278	Sema4b	Intronic	278	uc008swi.2	0.6307
chr7	90475825	90476325	501	*	154.866	0.997	0.991	2	pharynx._.E9.5_r1	79	Tmem126b	Promoter	79	uc008tcz.2	0.6347
chr7	116092999	116093499	501	*	152.816	0.997	0.991	2	pharynx._.E9.5_r1	91	1110004F10Rik	Promoter	91	uc008ulu.1	0.5868
chr7	128611038	128611538	501	*	150.688	0.997	0.991	2	pharynx._.E9.5_r2	76	Inpp5f	Promoter	76	uc008vbv.1	0.6407
chr8	8660964	8661464	501	*	152.753	0.997	0.991	2	pharynx._.E9.5_r2	440	Efnb2	Promoter	440	uc008wba.2	0.7166
chr8	23237469	23237969	501	*	152.816	0.997	0.991	2	pharynx._.E9.5_r1	50	Gins4	Promoter	50	uc008wrm.2	0.6467
chr8	25016966	25017466	501	*	150.772	0.997	0.991	2	pharynx._.E9.5_r1	4	Tm2d2	Promoter	4	uc008wsq.2	0.6727
chr8	26273329	26273829	501	*	150.688	0.997	0.991	2	pharynx._.E9.5_r2	115409	Thap1	Distal	115409	uc008wuj.1	0.517
chr8	33992895	33993395	501	*	152.816	0.997	0.991	2	pharynx._.E9.5_r1	63281	Rbpms	Distal	63281	uc008wws.1	0.5309
chr8	70539357	70539857	501	*	150.772	0.997	0.991	2	pharynx._.E9.5_r1	67	Ell	Promoter	67	uc008xpo.2	0.6387
chr8	70698530	70699030	501	*	152.816	0.997	0.991	2	pharynx._.E9.5_r1	1040	Jund	Exonic	1040	uc008xqh.3	0.6647
chr8	70760860	70761360	501	*	152.816	0.997	0.991	2	pharynx._.E9.5_r1	188	Mpv17l2	Promoter	188	uc008xrb.1	0.6267
chr8	75033774	75034274	501	*	150.772	0.997	0.991	2	pharynx._.E9.5_r1	337	Tom1	Intronic	337	uc008xzj.1	0.6307
chr8	105827042	105827542	501	*	156.923	0.997	0.991	2	pharynx._.E9.5_r1	57	Ranbp10	Promoter	57	uc008yyd.1	0.5888
chr8	106510563	106511063	501	*	154.866	0.997	0.991	2	pharynx._.E9.5_r1	38	Cdh3	Promoter	38	uc008yzx.1	0.6128
chr8	122503781	122504281	501	*	152.753	0.997	0.991	2	pharynx._.E9.5_r2	27887	Ctu2	Intronic	5731	uc008zry.2	0.5788
chr8	122611280	122611780	501	*	150.688	0.997	0.991	2	pharynx._.E9.5_r2	42	Galns	Promoter	42	uc008zsi.1	0.6547
chr9	21545649	21546149	501	*	156.923	0.997	0.991	2	pharynx._.E9.5_r1	994	Carm1	Promoter	994	uc009anh.1	0.5509
chr9	25151585	25152085	501	*	150.772	0.997	0.991	2	pharynx._.E9.5_r1	53	Herpud2	Promoter	53	uc009atx.1	0.7166
chr9	37207924	37208424	501	*	150.772	0.997	0.991	2	pharynx._.E9.5_r1	48	Tmem218	Promoter	48	uc008wow.1	0.5349
chr9	53536699	53537199	501	*	150.772	0.997	0.991	2	pharynx._.E9.5_r1	97	Npat	Promoter	97	uc008xoi.2	0.6367
chr9	55540812	55541312	501	*	156.923	0.997	0.991	2	pharynx._.E9.5_r1	86	Isl2	Promoter	86	uc008xre.1	0.6307
chr9	97110956	97111456	501	*	150.772	0.997	0.991	2	pharynx._.E9.5_r1	164	Slc25a36	Promoter	164	uc012ebp.1	0.6367
chr9	102717431	102717931	501	*	150.688	0.997	0.991	2	pharynx._.E9.5_r2	878	Amotl2	Intronic	122	uc029vnb.1	0.6747
chr9	107340255	107340755	501	*	150.688	0.997	0.991	2	pharynx._.E9.5_r2	134	6430571L13Rik	Promoter	134	uc029vnu.1	0.6347
chr9	111271534	111272034	501	*	150.688	0.997	0.991	2	pharynx._.E9.5_r2	60	Epm2aip1	Promoter	60	uc008zoq.2	0.6068
chr10	7725686	7726186	501	*	150.688	0.997	0.991	2	pharynx._.E9.5_r2	63	Katna1	Promoter	63	uc009aeu.1	0.6088
chr10	39659698	39660198	501	*	154.866	0.997	0.991	2	pharynx._.E9.5_r1	46276	Gm16364	Intronic	46276	uc009ari.1	0.4571
chr10	61695230	61695730	501	*	150.688	0.997	0.991	2	pharynx._.E9.5_r2	33	Tysnd1	Promoter	33	uc009azk.2	0.6108
chr10	79766861	79767361	501	*	152.753	0.997	0.991	2	pharynx._.E9.5_r2	158	Rnf126	Promoter	158	uc029vuu.1	0.6687
chr10	79854176	79854676	501	*	156.923	0.997	0.991	2	pharynx._.E9.5_r1	5	Ptbp1	Promoter	5	uc033ipl.1	0.5988
chr10	80167503	80168003	501	*	150.772	0.997	0.991	2	pharynx._.E9.5_r1	87	Cirbp	Promoter	87	uc009bqo.1	0.6727
chr10	80622150	80622650	501	*	154.866	0.997	0.991	2	pharynx._.E9.5_r1	379	Csnk1g2	Promoter	379	uc009bsk.1	0.6008
chr10	81106353	81106853	501	*	156.923	0.997	0.991	2	pharynx._.E9.5_r1	655	Map2k2	Promoter	655	uc033iqm.1	0.6208
chr10	81350270	81350770	501	*	152.816	0.997	0.991	2	pharynx._.E9.5_r1	62	Hmg20b	Promoter	62	uc009bun.2	0.6806
chr10	86778662	86779162	501	*	150.688	0.997	0.991	2	pharynx._.E9.5_r2	15047	Nt5dc3	Intronic	92	uc009bzc.1	0.6727
chr10	117021030	117021530	501	*	150.688	0.997	0.991	2	pharynx._.E9.5_r2	24060	Lrrc10	Intronic	22465	uc009coj.1	0.5449
chr10	128821453	128821953	501	*	150.772	0.997	0.991	2	pharynx._.E9.5_r1	67	Sarnp	Promoter	67	uc009dfj.1	0.5888
chr11	31870537	31871037	501	*	152.753	0.997	0.991	2	pharynx._.E9.5_r2	152	Cpeb4	Promoter	91	uc029wae.1	0.6267
chr11	33162902	33163402	501	*	152.753	0.997	0.991	2	pharynx._.E9.5_r2	53	Npm1	Promoter	53	uc009eav.2	0.6208
chr11	48817170	48817670	501	*	154.866	0.997	0.991	2	pharynx._.E9.5_r1	28	Trim41	Promoter	28	uc009edz.2	0.6427
chr11	50325558	50326058	501	*	154.866	0.997	0.991	2	pharynx._.E9.5_r1	134	Canx	Promoter	134	uc012euk.1	0.6248
chr11	52098529	52099029	501	*	152.753	0.997	0.991	2	pharynx._.E9.5_r2	44	Ppp2ca	Promoter	44	uc009enp.1	0.7445
chr11	61174944	61175444	501	*	152.816	0.997	0.991	2	pharynx._.E9.5_r1	134	Usp22	Promoter	134	uc009bcx.2	0.6467
chr11	75461279	75461779	501	*	152.816	0.997	0.991	2	pharynx._.E9.5_r1	9	Mir22hg	Promoter	9	uc009chb.1	0.5908
chr11	87108669	87109169	501	*	152.753	0.997	0.991	2	pharynx._.E9.5_r2	204	Prr11	Promoter	204	uc009cws.1	0.505
chr11	96823947	96824447	501	*	150.772	0.997	0.991	2	pharynx._.E9.5_r1	5770	Nfe2l1	Intronic	69	uc009djq.2	0.6587
chr11	101551701	101552201	501	*	152.753	0.997	0.991	2	pharynx._.E9.5_r2	3	Brca1	Promoter	3	uc009ecu.1	0.5429
chr11	120086628	120087128	501	*	156.923	0.997	0.991	2	pharynx._.E9.5_r1	50	Cep131	Promoter	50	uc029wdp.1	0.7066
chr11	120305042	120305542	501	*	152.816	0.997	0.991	2	pharynx._.E9.5_r1	42120	Mir6935	Distal	15498	uc057afz.1	0.7006
chr12	32953762	32954262	501	*	150.688	0.997	0.991	2	pharynx._.E9.5_r2	66	Sypl	Promoter	66	uc009fto.1	0.7246
chr12	65073836	65074336	501	*	152.753	0.997	0.991	2	pharynx._.E9.5_r2	147	Fkbp3	Promoter	147	uc009gdk.2	0.6367
chr12	69724621	69725121	501	*	150.688	0.997	0.991	2	pharynx._.E9.5_r2	2	L2hgdh	Promoter	2	uc012fhr.1	0.6946
chr12	73034852	73035352	501	*	150.688	0.997	0.991	2	pharynx._.E9.5_r2	11609	Six1	Distal	4236	uc009gjl.3	0.6427
chr12	87388141	87388641	501	*	150.688	0.997	0.991	2	pharynx._.E9.5_r2	35	Sptlc2	Promoter	35	uc009gxd.3	0.6307
chr12	91848962	91849462	501	*	150.772	0.997	0.991	2	pharynx._.E9.5_r1	54	Sel1l	Promoter	54	uc009hbc.1	0.6387
chr12	110888990	110889490	501	*	150.688	0.997	0.991	2	pharynx._.E9.5_r2	23	Tecpr2	Promoter	23	uc009hod.1	0.6906
chr12	111813771	111814271	501	*	150.772	0.997	0.991	2	pharynx._.E9.5_r1	141	Xrcc3	Promoter	141	uc009hor.2	0.6527
chr12	113156086	113156586	501	*	152.816	0.997	0.991	2	pharynx._.E9.5_r1	84	Tedc1	Promoter	84	uc009hpw.1	0.6587
chr12	118301157	118301657	501	*	150.772	0.997	0.991	2	pharynx._.E9.5_r1	32	Sp4	Promoter	32	uc009hqj.1	0.7365
chr13	100786397	100786897	501	*	152.753	0.997	0.991	2	pharynx._.E9.5_r2	160	Ccnb1	Promoter	160	uc009kpb.1	0.5988
chr14	27044870	27045370	501	*	152.753	0.997	0.991	2	pharynx._.E9.5_r2	6118	Il17rd	Intronic	6118	uc009flt.2	0.5369
chr14	54572715	54573215	501	*	150.688	0.997	0.991	2	pharynx._.E9.5_r2	4695	Ajuba	Intronic	882	uc009gfk.2	0.6068
chr14	54926377	54926877	501	*	150.688	0.997	0.991	2	pharynx._.E9.5_r2	160	Efs	Exonic	160	uc029wen.2	0.6946
chr14	55591447	55591947	501	*	150.772	0.997	0.991	2	pharynx._.E9.5_r1	92	Rnf31	Promoter	92	uc009gie.1	0.6248
chr14	62761036	62761536	501	*	152.816	0.997	0.991	2	pharynx._.E9.5_r1	173	Ints6	Promoter	173	uc009gqn.2	0.6727
chr14	66296752	66297252	501	*	152.753	0.997	0.991	2	pharynx._.E9.5_r2	22	Trim35	Promoter	22	uc057ahd.1	0.6208
chr14	67008731	67009231	501	*	152.816	0.997	0.991	2	pharynx._.E9.5_r1	103	Bnip3l	Promoter	103	uc009gvh.1	0.6228
chr14	118937550	118938050	501	*	150.688	0.997	0.991	2	pharynx._.E9.5_r2	131	Dnajc3	Promoter	131	uc009hkh.1	0.7445
chr14	121798400	121798900	501	*	152.753	0.997	0.991	2	pharynx._.E9.5_r2	915	Dock9	Promoter	915	uc009hnj.1	0.5848
chr15	37007191	37007691	501	*	156.923	0.997	0.991	2	pharynx._.E9.5_r1	38	Zfp706	Promoter	38	uc009hzh.1	0.7305
chr15	76350947	76351447	501	*	150.772	0.997	0.991	2	pharynx._.E9.5_r1	86	Sharpin	Promoter	86	uc033jay.1	0.5768
chr15	77306838	77307338	501	*	152.753	0.997	0.991	2	pharynx._.E9.5_r2	34	Rbfox2	Promoter	34	uc009iut.1	0.6667
chr15	77821922	77822422	501	*	150.772	0.997	0.991	2	pharynx._.E9.5_r1	20002	Myh9	Intronic	20002	uc009ivn.1	0.5349
chr15	79062727	79063227	501	*	154.866	0.997	0.991	2	pharynx._.E9.5_r1	117	Ankrd54	Promoter	117	uc009iyl.2	0.5888
chr15	79328079	79328579	501	*	152.816	0.997	0.991	2	pharynx._.E9.5_r1	41	Pla2g6	Promoter	41	uc009izg.3	0.6427
chr15	81811084	81811584	501	*	156.923	0.997	0.991	2	pharynx._.E9.5_r1	8660	Tef	Intronic	79	uc009jcz.1	0.6567
chr15	88863809	88864309	501	*	150.688	0.997	0.991	2	pharynx._.E9.5_r2	1864	Pim3	Intronic	1864	uc009jlb.2	0.6068
chr15	102405562	102406062	501	*	152.753	0.997	0.991	2	pharynx._.E9.5_r2	503	Sp1	Promoter	503	uc009khh.1	0.5529
chr16	5255791	5256291	501	*	152.816	0.997	0.991	2	pharynx._.E9.5_r1	84	Eef2kmt	Promoter	84	uc009kpl.2	0.6926
chr16	8829636	8830136	501	*	152.816	0.997	0.991	2	pharynx._.E9.5_r1	213	1810013L24Rik	Promoter	213	uc009kpz.2	0.6507
chr16	13818475	13818975	501	*	152.753	0.997	0.991	2	pharynx._.E9.5_r2	551	Ntan1	Promoter	551	uc012fzc.1	0.5589
chr16	15637159	15637659	501	*	156.923	0.997	0.991	2	pharynx._.E9.5_r1	8	Mcm4	Promoter	8	uc012fzh.2	0.6168
chr16	22572572	22573072	501	*	152.753	0.997	0.991	2	pharynx._.E9.5_r2	32503	Mir6362	Intronic	32503	uc009lcl.2	0.6068
chr16	30063936	30064436	501	*	150.772	0.997	0.991	2	pharynx._.E9.5_r1	1170	Hes1	Promoter	1170	uc009lib.1	0.7365
chr16	38088722	38089222	501	*	156.923	0.997	0.991	2	pharynx._.E9.5_r1	28	Gsk3b	Promoter	28	uc009lrg.1	0.6108
chr16	55973459	55973959	501	*	156.923	0.997	0.991	2	pharynx._.E9.5_r1	94	Zbtb11	Promoter	94	uc009mao.2	0.6367
chr16	91464718	91465218	501	*	152.753	0.997	0.991	2	pharynx._.E9.5_r2	135	A930006K02Rik	Promoter	135	uc012ghu.3	0.5848
chr16	91597562	91598062	501	*	152.753	0.997	0.991	2	pharynx._.E9.5_r2	131	Tmem50b	Promoter	131	uc057ami.1	0.6826
chr16	94569318	94569818	501	*	150.688	0.997	0.991	2	pharynx._.E9.5_r2	637	Dyrk1a	Promoter	637	uc009mtf.1	0.6687
chr17	23695716	23696216	501	*	152.753	0.997	0.991	2	pharynx._.E9.5_r2	11939	Cldn9	Distal	11939	uc057anc.1	0.5389
chr17	25570556	25571056	501	*	154.866	0.997	0.991	2	pharynx._.E9.5_r1	4	2810468N07Rik	Promoter	4	uc033jik.1	0.6367
chr17	29347608	29348108	501	*	150.688	0.997	0.991	2	pharynx._.E9.5_r2	45	Mtch1	Promoter	45	uc009kvo.3	0.7206
chr17	35121178	35121678	501	*	150.772	0.997	0.991	2	pharynx._.E9.5_r1	67	Gpank1	Promoter	0	uc012gcl.1	0.6248
chr17	35916532	35917032	501	*	152.816	0.997	0.991	2	pharynx._.E9.5_r1	200	Ppp1r10	Promoter	200	uc009lqc.2	0.6128
chr17	46704879	46705379	501	*	150.772	0.997	0.991	2	pharynx._.E9.5_r1	126	Ppp2r5d	Promoter	126	uc009mit.1	0.6128
chr17	56008220	56008720	501	*	150.772	0.997	0.991	2	pharynx._.E9.5_r1	730	Mpnd	Promoter	730	uc057ccj.1	0.497
chr17	56079243	56079743	501	*	150.772	0.997	0.991	2	pharynx._.E9.5_r1	137	Hdgfl2	Promoter	137	uc009mrm.1	0.6427
chr17	56325602	56326102	501	*	152.753	0.997	0.991	2	pharynx._.E9.5_r2	197	Kdm4b	Promoter	197	uc009muk.1	0.6347
chr17	56997027	56997527	501	*	150.772	0.997	0.991	2	pharynx._.E9.5_r1	61	Alkbh7	Promoter	61	uc029wuv.1	0.5868
chr18	12236162	12236662	501	*	150.688	0.997	0.991	2	pharynx._.E9.5_r2	25	Npc1	Promoter	25	uc009nuh.2	0.6926
chr18	35822990	35823490	501	*	150.772	0.997	0.991	2	pharynx._.E9.5_r1	6577	Cxxc5	Distal	6577	uc009oei.1	0.5749
chr18	38992832	38993332	501	*	156.923	0.997	0.991	2	pharynx._.E9.5_r1	62	Arhgap26	Promoter	62	uc009oov.1	0.6966
chr18	46525894	46526394	501	*	150.772	0.997	0.991	2	pharynx._.E9.5_r1	172	Fem1c	Promoter	172	uc057cdc.1	0.6667
chr19	4125643	4126143	501	*	152.816	0.997	0.991	2	pharynx._.E9.5_r1	34	Aip	Promoter	34	uc009puy.1	0.6966
chr19	5295266	5295766	501	*	152.816	0.997	0.991	2	pharynx._.E9.5_r1	60	Sf3b2	Promoter	60	uc009qao.1	0.5709
chr19	6363364	6363864	501	*	152.816	0.997	0.991	2	pharynx._.E9.5_r1	75	Sf1	Promoter	75	uc009qku.2	0.6427
chr19	8723063	8723563	501	*	150.772	0.997	0.991	2	pharynx._.E9.5_r1	55	Slc3a2	Promoter	55	uc029xed.1	0.5309
chr19	8819100	8819600	501	*	154.866	0.997	0.991	2	pharynx._.E9.5_r1	50	Hnrnpul2	Promoter	50	uc009qmw.2	0.5389
chr19	55595919	55596419	501	*	150.772	0.997	0.991	2	pharynx._.E9.5_r1	106034	4930552P12Rik	Intronic	106034	uc009obo.2	0.5369
chr19	60874316	60874816	501	*	152.816	0.997	0.991	2	pharynx._.E9.5_r1	27	Prdx3	Promoter	27	uc009ofn.2	0.5768
chr1	74236214	74236714	501	*	146.579	0.996	0.988	2	pharynx._.E9.5_r2	53	Arpc2	Promoter	53	uc011wnq.1	0.6886
chr1	74397148	74397648	501	*	148.734	0.996	0.988	2	pharynx._.E9.5_r1	3087	Mir26b	Distal	3087	uc007bpu.1	0.6387
chr1	74587986	74588486	501	*	146.7	0.996	0.988	2	pharynx._.E9.5_r1	52	Bcs1l	Promoter	52	uc033fjq.1	0.6228
chr1	89069924	89070424	501	*	146.579	0.996	0.988	2	pharynx._.E9.5_r2	287	Sh3bp4	Promoter	287	uc007caz.1	0.6647
chr1	91540327	91540827	501	*	148.631	0.996	0.988	2	pharynx._.E9.5_r2	11	Asb1	Promoter	11	uc007cdv.1	0.6367
chr1	92180262	92180762	501	*	146.7	0.996	0.988	2	pharynx._.E9.5_r1	170	Hdac4	Promoter	170	uc033fkt.1	0.6487
chr1	134415122	134415622	501	*	146.579	0.996	0.988	2	pharynx._.E9.5_r2	5	Adipor1	Promoter	5	uc007cxb.1	0.6866
chr1	165236771	165237271	501	*	148.734	0.996	0.988	2	pharynx._.E9.5_r1	62	Tiprl	Promoter	62	uc007dsp.1	0.6367
chr1	168432182	168432682	501	*	148.631	0.996	0.988	2	pharynx._.E9.5_r2	262	Pbx1	Promoter	262	uc011wxj.1	0.5968
chr1	180195814	180196314	501	*	148.734	0.996	0.988	2	pharynx._.E9.5_r1	43	Coq8a	Promoter	43	uc007ahm.1	0.6367
chr1	180568636	180569136	501	*	148.631	0.996	0.988	2	pharynx._.E9.5_r2	88	Parp1	Promoter	88	uc007aif.2	0.6347
chr1	181842223	181842723	501	*	146.7	0.996	0.988	2	pharynx._.E9.5_r1	71	Lbr	Promoter	71	uc057kfj.1	0.7305
chr1	184034085	184034585	501	*	146.7	0.996	0.988	2	pharynx._.E9.5_r1	125	Dusp10	Promoter	125	uc007alq.3	0.5729
chr2	73892427	73892927	501	*	146.579	0.996	0.988	2	pharynx._.E9.5_r2	37	Atf2	Promoter	37	uc029que.1	0.6307
chr2	154790702	154791202	501	*	148.734	0.996	0.988	2	pharynx._.E9.5_r1	157	Raly	Promoter	157	uc057ldj.1	0.7206
chr2	155929830	155930330	501	*	146.579	0.996	0.988	2	pharynx._.E9.5_r2	229	Uqcc1	Exonic	229	uc008kcr.1	0.5928
chr2	156720580	156721080	501	*	146.7	0.996	0.988	2	pharynx._.E9.5_r1	78	4930405A21Rik	Promoter	78	uc008keh.2	0.7146
chr2	173659418	173659918	501	*	148.734	0.996	0.988	2	pharynx._.E9.5_r1	128	Ppp4r1l-ps	Promoter	128	uc008kys.1	0.7206
chr3	30602352	30602852	501	*	148.734	0.996	0.988	2	pharynx._.E9.5_r1	514	Mynn	Exonic	514	uc008lef.1	0.6447
chr3	69126924	69127424	501	*	148.631	0.996	0.988	2	pharynx._.E9.5_r2	81	Kpna4	Promoter	81	uc008luq.2	0.6727
chr3	90292818	90293318	501	*	146.7	0.996	0.988	2	pharynx._.E9.5_r1	115	Gatad2b	Promoter	115	uc008mop.1	0.6248
chr3	90384874	90385374	501	*	148.734	0.996	0.988	2	pharynx._.E9.5_r1	4813	Slc27a3	Distal	4813	uc008mou.1	0.513
chr3	96557551	96558051	501	*	146.579	0.996	0.988	2	pharynx._.E9.5_r2	155	Txnip	Promoter	155	uc029ugo.1	0.5928
chr3	99174854	99175354	501	*	146.579	0.996	0.988	2	pharynx._.E9.5_r2	24348	Mir6481	Intronic	24348	uc008nec.2	0.503
chr3	100969462	100969962	501	*	146.7	0.996	0.988	2	pharynx._.E9.5_r1	48	Ttf2	Promoter	48	uc008nex.2	0.6088
chr3	107332939	107333439	501	*	148.734	0.996	0.988	2	pharynx._.E9.5_r1	99	Rbm15	Promoter	87	uc012chm.1	0.5549
chr3	121426030	121426530	501	*	148.631	0.996	0.988	2	pharynx._.E9.5_r2	260	Cnn3	Promoter	260	uc008nur.1	0.7465
chr3	130180421	130180921	501	*	148.734	0.996	0.988	2	pharynx._.E9.5_r1	49169	Col25a1	Intronic	173	uc008oah.3	0.5868
chr3	131564482	131564982	501	*	148.631	0.996	0.988	2	pharynx._.E9.5_r2	35	Papss1	Promoter	35	uc008obn.2	0.6587
chr4	41569388	41569888	501	*	148.631	0.996	0.988	2	pharynx._.E9.5_r2	110	Fam219a	Promoter	110	uc008ixc.2	0.6667
chr4	43000304	43000804	501	*	146.579	0.996	0.988	2	pharynx._.E9.5_r2	46	Vcp	Promoter	46	uc008jbo.1	0.5808
chr4	70410252	70410752	501	*	148.734	0.996	0.988	2	pharynx._.E9.5_r1	66	Cdk5rap2	Promoter	66	uc056zmt.1	0.6088
chr4	106859430	106859930	501	*	148.734	0.996	0.988	2	pharynx._.E9.5_r1	51789	Ssbp3	Distal	51789	uc008kmt.1	0.525
chr4	127243526	127244026	501	*	146.579	0.996	0.988	2	pharynx._.E9.5_r2	7	Smim12	Promoter	7	uc008lqt.2	0.6148
chr4	129696326	129696826	501	*	146.579	0.996	0.988	2	pharynx._.E9.5_r2	261	Tmem39b	Intronic	261	uc008lvi.2	0.6826
chr4	141060623	141061123	501	*	146.7	0.996	0.988	2	pharynx._.E9.5_r1	327	Crocc	Promoter	327	uc008mtd.2	0.6507
chr4	143161961	143162461	501	*	146.579	0.996	0.988	2	pharynx._.E9.5_r2	26048	Mir7021	Intronic	18779	uc029ugc.1	0.7046
chr4	149166461	149166961	501	*	148.734	0.996	0.988	2	pharynx._.E9.5_r1	3	Pgd	Promoter	3	uc008ndg.1	0.6327
chr4	150748164	150748664	501	*	148.734	0.996	0.988	2	pharynx._.E9.5_r1	96239	Slc45a1	Distal	77318	uc012cfz.1	0.5349
chr4	156109708	156110208	501	*	146.579	0.996	0.988	2	pharynx._.E9.5_r2	39	9430015G10Rik	Promoter	39	uc008npk.1	0.6387
chr5	21701299	21701799	501	*	148.631	0.996	0.988	2	pharynx._.E9.5_r2	154	Napepld	Promoter	154	uc008nym.1	0.7265
chr5	75481498	75481998	501	*	146.579	0.996	0.988	2	pharynx._.E9.5_r2	93238	Kit	Distal	93238	uc008pgv.2	0.5269
chr5	76183666	76184166	501	*	148.631	0.996	0.988	2	pharynx._.E9.5_r2	35	Tmem165	Promoter	35	uc008pha.3	0.7186
chr5	92897675	92898175	501	*	148.631	0.996	0.988	2	pharynx._.E9.5_r2	109362	Mir1961	Intronic	67	uc008ptk.1	0.7046
chr5	100429342	100429842	501	*	148.734	0.996	0.988	2	pharynx._.E9.5_r1	56	5430416N02Rik	Promoter	56	uc008pyg.2	0.6208
chr5	105793216	105793716	501	*	146.579	0.996	0.988	2	pharynx._.E9.5_r2	83101	Zfp326	Intronic	18259	uc057bqh.1	0.5429
chr5	112276294	112276794	501	*	148.734	0.996	0.988	2	pharynx._.E9.5_r1	146	Tpst2	Promoter	146	uc008qhk.1	0.7006
chr5	112769505	112770005	501	*	148.734	0.996	0.988	2	pharynx._.E9.5_r1	23536	1700095B10Rik	Intronic	23536	uc008qim.2	0.513
chr5	135957467	135957967	501	*	146.7	0.996	0.988	2	pharynx._.E9.5_r1	16758	Ssc4d	Distal	4551	uc008rmi.2	0.5529
chr5	135962551	135963051	501	*	148.631	0.996	0.988	2	pharynx._.E9.5_r2	11674	Ssc4d	Intronic	531	uc008rmi.2	0.6487
chr5	137600868	137601368	501	*	146.7	0.996	0.988	2	pharynx._.E9.5_r1	58	Mospd3	Promoter	58	uc008rqm.2	0.489
chr5	138279900	138280400	501	*	148.734	0.996	0.988	2	pharynx._.E9.5_r1	212	Gpc2	Promoter	212	uc008rty.1	0.6267
chr5	139736159	139736659	501	*	146.579	0.996	0.988	2	pharynx._.E9.5_r2	75	Micall2	Promoter	75	uc008ooi.2	0.6467
chr6	8259062	8259562	501	*	148.734	0.996	0.988	2	pharynx._.E9.5_r1	23	Glcci1	Promoter	23	uc008phf.1	0.6487
chr6	49210381	49210881	501	*	146.7	0.996	0.988	2	pharynx._.E9.5_r1	4322	Igf2bp3	Intronic	4322	uc008qez.2	0.525
chr6	49217877	49218377	501	*	148.631	0.996	0.988	2	pharynx._.E9.5_r2	3172	Igf2bp3	Distal	3172	uc008qez.2	0.6527
chr6	50566470	50566970	501	*	146.579	0.996	0.988	2	pharynx._.E9.5_r2	76	5430402O13Rik	Promoter	76	uc012ctk.1	0.6627
chr6	72362304	72362804	501	*	148.734	0.996	0.988	2	pharynx._.E9.5_r1	4403	Rnf181	Exonic	160	uc012cvq.2	0.5409
chr6	83506699	83507199	501	*	146.579	0.996	0.988	2	pharynx._.E9.5_r2	19	Dguok	Promoter	19	uc012cwk.1	0.6028
chr6	108828280	108828780	501	*	146.579	0.996	0.988	2	pharynx._.E9.5_r2	110	Edem1	Promoter	110	uc008rsr.3	0.7206
chr6	136827958	136828458	501	*	148.734	0.996	0.988	2	pharynx._.E9.5_r1	7	Wbp11	Promoter	7	uc012dek.1	0.5709
chr7	16615182	16615682	501	*	146.579	0.996	0.988	2	pharynx._.E9.5_r2	438	Arhgap35	Promoter	438	uc029uyu.1	0.6627
chr7	19075853	19076353	501	*	148.631	0.996	0.988	2	pharynx._.E9.5_r2	96	Dmwd	Promoter	96	uc008ukp.1	0.6188
chr7	19131282	19131782	501	*	148.631	0.996	0.988	2	pharynx._.E9.5_r2	11672	Fbxo46	Intronic	3925	uc008uky.1	0.6108
chr7	19319840	19320340	501	*	148.734	0.996	0.988	2	pharynx._.E9.5_r1	10044	Fosb	Distal	10044	uc056zxb.1	0.6188
chr7	19508419	19508919	501	*	148.734	0.996	0.988	2	pharynx._.E9.5_r1	59	Trappc6a	Promoter	59	uc008ung.2	0.5729
chr7	27178813	27179313	501	*	148.734	0.996	0.988	2	pharynx._.E9.5_r1	179	Rab4b	Promoter	179	uc008vft.2	0.5888
chr7	30649988	30650488	501	*	148.631	0.996	0.988	2	pharynx._.E9.5_r2	9	Rbm42	Promoter	9	uc033igm.1	0.6228
chr7	34570523	34571023	501	*	146.579	0.996	0.988	2	pharynx._.E9.5_r2	84735	Kctd15	Distal	82067	uc008vxq.2	0.6287
chr7	44815541	44816041	501	*	148.631	0.996	0.988	2	pharynx._.E9.5_r2	296	Nup62	Promoter	132	uc056zvb.1	0.5689
chr7	44869590	44870090	501	*	148.631	0.996	0.988	2	pharynx._.E9.5_r2	51	Ptov1	Promoter	51	uc008rzi.1	0.6307
chr7	75848017	75848517	501	*	146.7	0.996	0.988	2	pharynx._.E9.5_r1	70	Klhl25	Promoter	70	uc008stg.2	0.6088
chr7	92669953	92670453	501	*	148.734	0.996	0.988	2	pharynx._.E9.5_r1	290	Pcf11	Promoter	290	uc008teo.1	0.6387
chr7	92874284	92874784	501	*	146.579	0.996	0.988	2	pharynx._.E9.5_r2	301	Ddias	Promoter	301	uc008tet.2	0.6347
chr7	107594761	107595261	501	*	146.7	0.996	0.988	2	pharynx._.E9.5_r1	39	Ppfibp2	Promoter	39	uc008ucr.1	0.6347
chr7	120982114	120982614	501	*	146.579	0.996	0.988	2	pharynx._.E9.5_r2	51	Cdr2	Promoter	51	uc008upv.1	0.6467
chr7	127026948	127027448	501	*	148.631	0.996	0.988	2	pharynx._.E9.5_r2	178	Maz	Promoter	178	uc008uwy.1	0.7126
chr7	138909438	138909938	501	*	148.734	0.996	0.988	2	pharynx._.E9.5_r1	181	Bnip3	Promoter	181	uc008vil.3	0.6986
chr7	139213066	139213566	501	*	146.7	0.996	0.988	2	pharynx._.E9.5_r1	8	Stk32c	Promoter	8	uc008viq.1	0.6407
chr7	142387758	142388258	501	*	146.579	0.996	0.988	2	pharynx._.E9.5_r2	137	Ctsd	Promoter	137	uc008vsg.2	0.6287
chr7	143068901	143069401	501	*	146.579	0.996	0.988	2	pharynx._.E9.5_r2	216	Tssc4	Promoter	216	uc008vts.2	0.5888
chr8	69716787	69717287	501	*	146.7	0.996	0.988	2	pharynx._.E9.5_r1	88	Zfp869	Promoter	88	uc008xmd.1	0.5409
chr8	71375459	71375959	501	*	148.631	0.996	0.988	2	pharynx._.E9.5_r2	4410	Ocel1	Intronic	563	uc008xtm.2	0.6467
chr8	73353398	73353898	501	*	146.7	0.996	0.988	2	pharynx._.E9.5_r1	107	Large1	Promoter	107	uc008xzd.1	0.6647
chr8	81014711	81015211	501	*	148.631	0.996	0.988	2	pharynx._.E9.5_r2	54	Usp38	Promoter	54	uc008ybl.3	0.6547
chr8	83972635	83973135	501	*	148.631	0.996	0.988	2	pharynx._.E9.5_r2	92	Prkaca	Promoter	92	uc008ydv.2	0.7465
chr8	84066413	84066913	501	*	146.7	0.996	0.988	2	pharynx._.E9.5_r1	172	Rfx1	Promoter	172	uc008yek.2	0.5888
chr8	91381433	91381933	501	*	146.7	0.996	0.988	2	pharynx._.E9.5_r1	68157	Fto	Intronic	68157	uc008ymn.4	0.4671
chr8	95434692	95435192	501	*	146.7	0.996	0.988	2	pharynx._.E9.5_r1	72	Cfap20	Promoter	72	uc008ysw.3	0.6567
chr8	110919482	110919982	501	*	146.7	0.996	0.988	2	pharynx._.E9.5_r1	132	St3gal2	Promoter	132	uc008zgg.1	0.6267
chr8	111300080	111300580	501	*	146.579	0.996	0.988	2	pharynx._.E9.5_r2	107	Rfwd3	Promoter	107	uc008zgu.2	0.6128
chr9	4309285	4309785	501	*	148.734	0.996	0.988	2	pharynx._.E9.5_r1	40	Aasdhppt	Promoter	40	uc009abf.2	0.6307
chr9	21509969	21510469	501	*	148.734	0.996	0.988	2	pharynx._.E9.5_r1	14	Tmed1	Promoter	14	uc009ang.3	0.5669
chr9	31211679	31212179	501	*	148.734	0.996	0.988	2	pharynx._.E9.5_r1	113	Aplp2	Promoter	113	uc008win.2	0.6707
chr9	42054211	42054711	501	*	146.7	0.996	0.988	2	pharynx._.E9.5_r1	69827	Sorl1	Intronic	69827	uc008xbi.1	0.519
chr9	59291276	59291776	501	*	146.579	0.996	0.988	2	pharynx._.E9.5_r2	45	Adpgk	Promoter	45	uc008xxu.1	0.6547
chr9	66795587	66796087	501	*	148.734	0.996	0.988	2	pharynx._.E9.5_r1	413	Aph1b	Promoter	413	uc008yhi.1	0.6367
chr9	99243144	99243644	501	*	148.631	0.996	0.988	2	pharynx._.E9.5_r2	73	Cep70	Promoter	73	uc008zae.2	0.6527
chr9	108305919	108306419	501	*	148.734	0.996	0.988	2	pharynx._.E9.5_r1	8	Rhoa	Promoter	8	uc008zgs.2	0.6347
chr9	108783459	108783959	501	*	146.7	0.996	0.988	2	pharynx._.E9.5_r1	86	Ip6k2	Promoter	86	uc008zid.1	0.6427
chr10	62651096	62651596	501	*	148.734	0.996	0.988	2	pharynx._.E9.5_r1	147	Ddx50	Promoter	147	uc009bav.1	0.7046
chr10	80433823	80434323	501	*	146.7	0.996	0.988	2	pharynx._.E9.5_r1	419	Tcf3	Promoter	419	uc009bsc.1	0.495
chr10	80590288	80590788	501	*	146.579	0.996	0.988	2	pharynx._.E9.5_r2	196	Abhd17a	Promoter	196	uc009bsf.1	0.6028
chr10	128409623	128410123	501	*	146.579	0.996	0.988	2	pharynx._.E9.5_r2	76	Nabp2	Promoter	76	uc009ddd.2	0.5908
chr10	128493669	128494169	501	*	148.631	0.996	0.988	2	pharynx._.E9.5_r2	32	Myl6	Promoter	32	uc033itu.1	0.5749
chr11	5444797	5445297	501	*	146.579	0.996	0.988	2	pharynx._.E9.5_r2	199	Znrf3	Promoter	199	uc009dqa.1	0.6926
chr11	20639750	20640250	501	*	146.579	0.996	0.988	2	pharynx._.E9.5_r2	96746	Sertad2	Intronic	7152	uc009dyg.2	0.487
chr11	23497977	23498477	501	*	146.579	0.996	0.988	2	pharynx._.E9.5_r2	187	Ahsa2	Promoter	187	uc009dyy.2	0.6527
chr11	23633447	23633947	501	*	146.579	0.996	0.988	2	pharynx._.E9.5_r2	65	0610010F05Rik	Promoter	65	uc009dzd.2	0.6906
chr11	51584431	51584931	501	*	146.7	0.996	0.988	2	pharynx._.E9.5_r1	75	Phykpl	Promoter	75	uc009emh.1	0.6467
chr11	51756265	51756765	501	*	146.579	0.996	0.988	2	pharynx._.E9.5_r2	7118	Sec24a	Exonic	318	uc012euz.1	0.7006
chr11	63957106	63957606	501	*	146.7	0.996	0.988	2	pharynx._.E9.5_r1	6869	9630013K17Rik	Distal	6869	uc009bhz.1	0.5489
chr11	69098636	69099136	501	*	146.579	0.996	0.988	2	pharynx._.E9.5_r2	3631	Per1	Intronic	69	uc057bwr.1	0.5928
chr11	70668713	70669213	501	*	148.734	0.996	0.988	2	pharynx._.E9.5_r1	452	Spag7	Intronic	326	uc009bxo.3	0.5389
chr11	71019237	71019737	501	*	146.7	0.996	0.988	2	pharynx._.E9.5_r1	123	Mis12	Promoter	123	uc012elz.1	0.6267
chr11	87778365	87778865	501	*	146.579	0.996	0.988	2	pharynx._.E9.5_r2	15168	Mpo	Intronic	177	uc029vxr.1	0.6407
chr11	97703116	97703616	501	*	148.734	0.996	0.988	2	pharynx._.E9.5_r1	67	Psmb3	Promoter	67	uc009dme.1	0.5609
chr11	98809499	98809999	501	*	146.579	0.996	0.988	2	pharynx._.E9.5_r2	58	Casc3	Promoter	58	uc009vea.1	0.6846
chr11	101171211	101171711	501	*	148.734	0.996	0.988	2	pharynx._.E9.5_r1	158	Plekhh3	Promoter	158	uc029vzf.1	0.6327
chr11	101896793	101897293	501	*	146.579	0.996	0.988	2	pharynx._.E9.5_r2	2688	Meox1	Distal	2688	uc009ecy.2	0.6307
chr11	102582722	102583222	501	*	146.579	0.996	0.988	2	pharynx._.E9.5_r2	3852	Gm11627	Distal	3852	uc057lry.1	0.513
chr11	115162999	115163499	501	*	148.734	0.996	0.988	2	pharynx._.E9.5_r1	91	Slc9a3r1	Promoter	91	uc009erh.2	0.6587
chr11	115276726	115277226	501	*	146.7	0.996	0.988	2	pharynx._.E9.5_r1	6	Fdxr	Promoter	6	uc009ert.2	0.6048
chr11	117654369	117654869	501	*	146.7	0.996	0.988	2	pharynx._.E9.5_r1	329	Tnrc6c	Exonic	329	uc009ezt.3	0.6846
chr11	120098631	120099131	501	*	148.734	0.996	0.988	2	pharynx._.E9.5_r1	52	Ndufaf8	Promoter	52	uc009feb.2	0.6287
chr11	120824476	120824976	501	*	146.579	0.996	0.988	2	pharynx._.E9.5_r2	178	Fasn	Promoter	178	uc009fhu.1	0.6846
chr12	8921710	8922210	501	*	148.631	0.996	0.988	2	pharynx._.E9.5_r2	652	Laptm4a	Exonic	652	uc009flo.1	0.6228
chr12	44268851	44269351	501	*	146.7	0.996	0.988	2	pharynx._.E9.5_r1	47729	Pnpla8	Intronic	52	uc009fwx.2	0.6347
chr12	55398526	55399026	501	*	148.631	0.996	0.988	2	pharynx._.E9.5_r2	14553	Psma6	Intronic	48	uc009fzy.4	0.6188
chr12	80260243	80260743	501	*	148.734	0.996	0.988	2	pharynx._.E9.5_r1	121	Actn1	Promoter	121	uc009gnx.1	0.6906
chr12	85473627	85474127	501	*	148.631	0.996	0.988	2	pharynx._.E9.5_r2	23	Fos	Promoter	23	uc012fkk.1	0.6088
chr12	102439525	102440025	501	*	146.7	0.996	0.988	2	pharynx._.E9.5_r1	77	Lgmn	Promoter	77	uc009hdo.2	0.6028
chr12	108893977	108894477	501	*	148.631	0.996	0.988	2	pharynx._.E9.5_r2	44	Wdr25	Promoter	44	uc009hls.2	0.6607
chr13	48260592	48261092	501	*	146.579	0.996	0.988	2	pharynx._.E9.5_r2	584	Id4	Promoter	584	uc009iyv.1	0.6567
chr13	64274807	64275307	501	*	146.579	0.996	0.988	2	pharynx._.E9.5_r2	68	Cdc14b	Promoter	68	uc009jsr.1	0.6188
chr13	99344440	99344940	501	*	146.579	0.996	0.988	2	pharynx._.E9.5_r2	11	Ptcd2	Promoter	11	uc009kme.3	0.6727
chr13	119790591	119791091	501	*	146.579	0.996	0.988	2	pharynx._.E9.5_r2	280	Zfp131	Exonic	34	uc009faq.1	0.7705
chr14	37135049	37135549	501	*	146.7	0.996	0.988	2	pharynx._.E9.5_r1	22	Ghitm	Promoter	22	uc009fpb.2	0.6148
chr15	75703957	75704457	501	*	146.7	0.996	0.988	2	pharynx._.E9.5_r1	80	Rhpn1	Promoter	80	uc009ipm.1	0.6188
chr15	75748209	75748709	501	*	148.734	0.996	0.988	2	pharynx._.E9.5_r1	536	Mafa	Promoter	536	uc009ipn.2	0.7046
chr15	76511782	76512282	501	*	146.579	0.996	0.988	2	pharynx._.E9.5_r2	213	Dgat1	Promoter	213	uc009itf.1	0.6707
chr15	88819184	88819684	501	*	148.734	0.996	0.988	2	pharynx._.E9.5_r1	115	Alg12	Promoter	115	uc009jkz.2	0.6727
chr15	98917963	98918463	501	*	148.631	0.996	0.988	2	pharynx._.E9.5_r2	114	Lmbr1l	Promoter	114	uc012fug.1	0.6088
chr15	99093719	99094219	501	*	146.579	0.996	0.988	2	pharynx._.E9.5_r2	5514	Dnajc22	Distal	5514	uc057lve.1	0.6427
chr15	101246133	101246633	501	*	146.579	0.996	0.988	2	pharynx._.E9.5_r2	20462	Nr4a1	Distal	20462	uc009kcy.1	0.6287
chr15	103240058	103240558	501	*	148.631	0.996	0.988	2	pharynx._.E9.5_r2	88	Hnrnpa1	Promoter	88	uc012fws.1	0.495
chr16	4789722	4790222	501	*	148.734	0.996	0.988	2	pharynx._.E9.5_r1	273	Cdip1	Intronic	36	uc029wpz.1	0.6667
chr16	18347843	18348343	501	*	146.7	0.996	0.988	2	pharynx._.E9.5_r1	88	Arvcf	Promoter	88	uc009kzm.2	0.6307
chr16	30065064	30065564	501	*	146.579	0.996	0.988	2	pharynx._.E9.5_r2	42	Hes1	Promoter	42	uc009lib.1	0.493
chr16	43889567	43890067	501	*	146.7	0.996	0.988	2	pharynx._.E9.5_r1	84	Ccdc191	Promoter	84	uc009lsw.2	0.5569
chr16	57231279	57231779	501	*	146.7	0.996	0.988	2	pharynx._.E9.5_r1	62	Tbc1d23	Promoter	62	uc009mbr.3	0.5988
chr16	58727673	58728173	501	*	148.734	0.996	0.988	2	pharynx._.E9.5_r1	12	Cldnd1	Promoter	12	uc009mcs.2	0.6228
chr17	7169810	7170310	501	*	148.734	0.996	0.988	2	pharynx._.E9.5_r1	54	Rps6ka2	Promoter	54	uc009mxt.1	0.6886
chr17	23694476	23694976	501	*	146.579	0.996	0.988	2	pharynx._.E9.5_r2	10699	Cldn9	Distal	10699	uc057anc.1	0.519
chr17	24719750	24720250	501	*	148.631	0.996	0.988	2	pharynx._.E9.5_r2	34	Snhg9	Promoter	34	uc009nqk.1	0.6068
chr17	25832775	25833275	501	*	148.734	0.996	0.988	2	pharynx._.E9.5_r1	335	Stub1	Promoter	335	uc029wws.1	0.6926
chr17	32350371	32350871	501	*	148.734	0.996	0.988	2	pharynx._.E9.5_r1	43	Akap8l	Promoter	43	uc029wqz.1	0.5888
chr17	33890531	33891031	501	*	146.579	0.996	0.988	2	pharynx._.E9.5_r2	147	Kifc1	Promoter	147	uc057akp.1	0.6427
chr17	47502062	47502562	501	*	146.579	0.996	0.988	2	pharynx._.E9.5_r2	24	Taf8	Promoter	24	uc009mkl.2	0.6068
chr17	56255807	56256307	501	*	146.7	0.996	0.988	2	pharynx._.E9.5_r1	735	Fem1a	Promoter	735	uc057aml.1	0.5429
chr17	56626761	56627261	501	*	146.579	0.996	0.988	2	pharynx._.E9.5_r2	107	Lonp1	Promoter	107	uc009muu.1	0.6307
chr17	56935300	56935800	501	*	148.631	0.996	0.988	2	pharynx._.E9.5_r2	161	Mllt1	Promoter	161	uc009mvc.2	0.7485
chr17	57247456	57247956	501	*	146.579	0.996	0.988	2	pharynx._.E9.5_r2	16	Gpr108	Promoter	16	uc009mxb.1	0.5589
chr17	65884788	65885288	501	*	148.734	0.996	0.988	2	pharynx._.E9.5_r1	716	Ralbp1	Intronic	114	uc009mzh.1	0.6507
chr17	73107701	73108201	501	*	148.734	0.996	0.988	2	pharynx._.E9.5_r1	33	Lclat1	Promoter	33	uc009nec.1	0.6387
chr18	21300154	21300654	501	*	148.734	0.996	0.988	2	pharynx._.E9.5_r1	264	Garem1	Promoter	264	uc057lys.1	0.6607
chr18	38601890	38602390	501	*	146.579	0.996	0.988	2	pharynx._.E9.5_r2	871	Spry4	Promoter	605	uc009oot.1	0.5788
chr18	46311758	46312258	501	*	148.631	0.996	0.988	2	pharynx._.E9.5_r2	79	Ccdc112	Promoter	79	uc009osg.1	0.6367
chr18	54911202	54911702	501	*	146.579	0.996	0.988	2	pharynx._.E9.5_r2	81138	Zfp608	Intronic	12802	uc009ovr.2	0.4651
chr18	65430732	65431232	501	*	146.579	0.996	0.988	2	pharynx._.E9.5_r2	14	Malt1	Promoter	14	uc009pbi.2	0.7026
chr19	4097068	4097568	501	*	148.734	0.996	0.988	2	pharynx._.E9.5_r1	32	Cdk2ap2	Promoter	32	uc009puo.1	0.6647
chr19	4928104	4928604	501	*	146.579	0.996	0.988	2	pharynx._.E9.5_r2	66	Dpp3	Promoter	66	uc057aow.1	0.5988
chr19	6057629	6058129	501	*	148.631	0.996	0.988	2	pharynx._.E9.5_r2	8	Fau	Promoter	8	uc009qdv.3	0.6806
chr19	38054721	38055221	501	*	148.734	0.996	0.988	2	pharynx._.E9.5_r1	53	Cep55	Promoter	53	uc009rqz.1	0.6747
chr19	46394973	46395473	501	*	146.7	0.996	0.988	2	pharynx._.E9.5_r1	511	Actr1a	Promoter	511	uc009sdl.2	0.5449
chr1	37997835	37998335	501	*	142.49	0.995	0.985	2	pharynx._.E9.5_r2	74	Eif5b	Promoter	74	uc007aua.3	0.6766
chr1	75191791	75192291	501	*	144.532	0.995	0.985	2	pharynx._.E9.5_r2	30	Atg9a	Promoter	30	uc007brv.1	0.6088
chr1	75479304	75479804	501	*	144.668	0.995	0.985	2	pharynx._.E9.5_r1	21	Tmem198	Promoter	21	uc029qpw.1	0.7066
chr1	86359240	86359740	501	*	144.668	0.995	0.985	2	pharynx._.E9.5_r1	34	Ncl	Promoter	34	uc007bxc.3	0.6687
chr1	91459204	91459704	501	*	142.64	0.995	0.985	2	pharynx._.E9.5_r1	125	Per2	Promoter	125	uc033fkr.1	0.6846
chr1	128103010	128103510	501	*	142.64	0.995	0.985	2	pharynx._.E9.5_r1	45	R3hdm1	Promoter	45	uc033fld.1	0.5808
chr1	131527449	131527949	501	*	144.668	0.995	0.985	2	pharynx._.E9.5_r1	203	Fam72a	Promoter	203	uc007csi.1	0.5429
chr1	133130982	133131482	501	*	144.532	0.995	0.985	2	pharynx._.E9.5_r2	65	Ppp1r15b	Promoter	65	uc007cut.1	0.6587
chr1	143776926	143777426	501	*	144.668	0.995	0.985	2	pharynx._.E9.5_r1	101	Uchl5	Promoter	101	uc007ddz.1	0.7126
chr1	151428281	151428781	501	*	142.49	0.995	0.985	2	pharynx._.E9.5_r2	95	Swt1	Promoter	95	uc007dfv.1	0.5988
chr1	153332788	153333288	501	*	144.532	0.995	0.985	2	pharynx._.E9.5_r2	251	Lamc1	Promoter	251	uc007dhy.2	0.7186
chr1	153899626	153900126	501	*	144.668	0.995	0.985	2	pharynx._.E9.5_r1	49	Mir8114	Promoter	49	uc011wuy.2	0.6427
chr1	161876591	161877091	501	*	144.532	0.995	0.985	2	pharynx._.E9.5_r2	179	Suco	Promoter	179	uc029qup.1	0.7026
chr1	177796380	177796880	501	*	142.49	0.995	0.985	2	pharynx._.E9.5_r2	120	Adss	Promoter	120	uc029qmr.1	0.7026
chr1	180725758	180726258	501	*	142.49	0.995	0.985	2	pharynx._.E9.5_r2	34	Acbd3	Promoter	34	uc007aim.2	0.7385
chr2	3512721	3513221	501	*	144.532	0.995	0.985	2	pharynx._.E9.5_r2	93	Cdnf	Promoter	93	uc007atn.2	0.6028
chr2	25557548	25558048	501	*	144.532	0.995	0.985	2	pharynx._.E9.5_r2	101	Edf1	Promoter	101	uc007bol.1	0.7086
chr2	25983210	25983710	501	*	142.64	0.995	0.985	2	pharynx._.E9.5_r1	177	Camsap1	Promoter	177	uc007bqz.2	0.6587
chr2	31572442	31572942	501	*	144.532	0.995	0.985	2	pharynx._.E9.5_r2	40	Fubp3	Promoter	40	uc007ccj.2	0.6747
chr2	32287942	32288442	501	*	144.668	0.995	0.985	2	pharynx._.E9.5_r1	60	Golga2	Promoter	60	uc007ccw.2	0.6447
chr2	33130964	33131464	501	*	142.64	0.995	0.985	2	pharynx._.E9.5_r1	221	Garnl3	Intronic	221	uc033fkv.1	0.6208
chr2	59828996	59829496	501	*	142.49	0.995	0.985	2	pharynx._.E9.5_r2	53359	Wdsub1	Intronic	12493	uc007cso.3	0.5369
chr2	109917305	109917805	501	*	144.668	0.995	0.985	2	pharynx._.E9.5_r1	91	Lgr4	Promoter	91	uc056zju.2	0.6008
chr2	131159821	131160321	501	*	144.532	0.995	0.985	2	pharynx._.E9.5_r2	9	1700037H04Rik	Promoter	9	uc008jfr.1	0.6407
chr2	151970768	151971268	501	*	144.532	0.995	0.985	2	pharynx._.E9.5_r2	3400	Mir1953	Intronic	169	uc008jti.3	0.5589
chr3	14611076	14611576	501	*	142.64	0.995	0.985	2	pharynx._.E9.5_r1	69	1810022K09Rik	Promoter	69	uc029uch.1	0.6108
chr3	27182640	27183140	501	*	142.49	0.995	0.985	2	pharynx._.E9.5_r2	113	Nceh1	Promoter	113	uc029uct.1	0.5808
chr3	51275959	51276459	501	*	142.49	0.995	0.985	2	pharynx._.E9.5_r2	551	4930577N17Rik	Promoter	551	uc008lle.1	0.6028
chr3	65528039	65528539	501	*	142.49	0.995	0.985	2	pharynx._.E9.5_r2	157	Tiparp	Promoter	104	uc008lsv.1	0.7485
chr3	95042352	95042852	501	*	144.668	0.995	0.985	2	pharynx._.E9.5_r1	11	Psmd4	Promoter	11	uc008mvx.2	0.5948
chr3	130730188	130730688	501	*	142.64	0.995	0.985	2	pharynx._.E9.5_r1	39	Rpl34	Promoter	39	uc012cjq.1	0.6028
chr3	138442791	138443291	501	*	144.532	0.995	0.985	2	pharynx._.E9.5_r2	5840	Adh5	Intronic	51	uc009vce.2	0.6487
chr4	16163692	16164192	501	*	142.64	0.995	0.985	2	pharynx._.E9.5_r1	167	A530072M11Rik	Promoter	167	uc008imx.1	0.6886
chr4	42949515	42950015	501	*	142.49	0.995	0.985	2	pharynx._.E9.5_r2	101	Dnajb5	Promoter	101	uc008jbl.2	0.6208
chr4	43058690	43059190	501	*	144.668	0.995	0.985	2	pharynx._.E9.5_r1	12	Unc13b	Promoter	12	uc008jby.1	0.6567
chr4	72200863	72201363	501	*	142.64	0.995	0.985	2	pharynx._.E9.5_r1	130	C630043F03Rik	Promoter	130	uc056zmu.1	0.7126
chr4	108579097	108579597	501	*	142.64	0.995	0.985	2	pharynx._.E9.5_r1	10	Prpf38a	Promoter	10	uc008kox.1	0.5429
chr4	120824974	120825474	501	*	142.49	0.995	0.985	2	pharynx._.E9.5_r2	6354	Nfyc	Intronic	516	uc008lir.2	0.6866
chr4	124802269	124802769	501	*	142.49	0.995	0.985	2	pharynx._.E9.5_r2	29	Mtf1	Promoter	29	uc008lnq.1	0.6707
chr4	132510304	132510804	501	*	142.49	0.995	0.985	2	pharynx._.E9.5_r2	97	Sesn2	Promoter	54	uc008mac.2	0.6327
chr4	134468080	134468580	501	*	142.49	0.995	0.985	2	pharynx._.E9.5_r2	9	Stmn1	Promoter	9	uc008mfq.2	0.6707
chr4	134535099	134535599	501	*	144.532	0.995	0.985	2	pharynx._.E9.5_r2	37	Mtfr1l	Promoter	37	uc008mfy.1	0.6826
chr4	135494430	135494930	501	*	142.64	0.995	0.985	2	pharynx._.E9.5_r1	175	Nipal3	Promoter	66	uc012cdt.2	0.6108
chr4	138250017	138250517	501	*	142.49	0.995	0.985	2	pharynx._.E9.5_r2	143	Sh2d5	Promoter	143	uc008mmq.2	0.6786
chr4	140960976	140961476	501	*	144.668	0.995	0.985	2	pharynx._.E9.5_r1	44	Sdhb	Promoter	44	uc056zpw.1	0.6168
chr4	151044714	151045214	501	*	142.49	0.995	0.985	2	pharynx._.E9.5_r2	298	Per3	Promoter	298	uc008nfe.1	0.6267
chr4	155066664	155067164	501	*	142.49	0.995	0.985	2	pharynx._.E9.5_r2	115	Pex10	Promoter	115	uc012chc.1	0.6387
chr4	156197762	156198262	501	*	142.64	0.995	0.985	2	pharynx._.E9.5_r1	523	Agrn	Promoter	523	uc008npr.1	0.6627
chr5	4757872	4758372	501	*	144.532	0.995	0.985	2	pharynx._.E9.5_r2	93	Fzd1	Promoter	93	uc008nsr.1	0.6447
chr5	24394434	24394934	501	*	144.532	0.995	0.985	2	pharynx._.E9.5_r2	527	Abcb8	Intronic	527	uc008oar.1	0.5589
chr5	24577225	24577725	501	*	144.532	0.995	0.985	2	pharynx._.E9.5_r2	7	Abcf2	Promoter	7	uc008obj.1	0.6068
chr5	24685422	24685922	501	*	142.64	0.995	0.985	2	pharynx._.E9.5_r1	142	Nub1	Promoter	142	uc008obv.2	0.6168
chr5	33629600	33630100	501	*	142.64	0.995	0.985	2	pharynx._.E9.5_r1	214	Fam53a	Promoter	74	uc008ooy.3	0.6467
chr5	33936128	33936628	501	*	142.49	0.995	0.985	2	pharynx._.E9.5_r2	119	Nelfa	Promoter	119	uc029ujp.1	0.6547
chr5	34336023	34336523	501	*	144.532	0.995	0.985	2	pharynx._.E9.5_r2	22	Rnf4	Promoter	22	uc008oqh.2	0.5948
chr5	36464656	36465156	501	*	144.668	0.995	0.985	2	pharynx._.E9.5_r1	51	2210406O10Rik	Promoter	51	uc012cny.2	0.5888
chr5	36484286	36484786	501	*	144.668	0.995	0.985	2	pharynx._.E9.5_r1	51	Ccdc96	Promoter	51	uc029uki.1	0.6846
chr5	73256530	73257030	501	*	144.668	0.995	0.985	2	pharynx._.E9.5_r1	161	Fryl	Promoter	161	uc008pfb.1	0.5729
chr5	75574682	75575182	501	*	142.49	0.995	0.985	2	pharynx._.E9.5_r2	54	Kit	Promoter	54	uc008pgv.2	0.6926
chr5	86065458	86065958	501	*	142.64	0.995	0.985	2	pharynx._.E9.5_r1	124	Cenpc1	Promoter	124	uc056zsq.1	0.5609
chr5	88764809	88765309	501	*	142.64	0.995	0.985	2	pharynx._.E9.5_r1	45	Dck	Promoter	45	uc008pnp.1	0.7006
chr5	92042498	92042998	501	*	144.668	0.995	0.985	2	pharynx._.E9.5_r1	293	Cdkl2	Intronic	51	uc029umy.1	0.6427
chr5	110839541	110840041	501	*	144.532	0.995	0.985	2	pharynx._.E9.5_r2	13	Hscb	Promoter	13	uc008qgi.1	0.5988
chr5	115158013	115158513	501	*	142.64	0.995	0.985	2	pharynx._.E9.5_r1	86	Mlec	Promoter	86	uc033hxx.1	0.7226
chr5	123394476	123394976	501	*	142.64	0.995	0.985	2	pharynx._.E9.5_r1	71	Mlxip	Promoter	71	uc008qyt.1	0.6866
chr5	135632390	135632890	501	*	144.668	0.995	0.985	2	pharynx._.E9.5_r1	13	Rhbdd2	Promoter	13	uc008rls.2	0.6128
chr5	138170877	138171377	501	*	144.532	0.995	0.985	2	pharynx._.E9.5_r2	734	Mcm7	Promoter	734	uc008rsj.2	0.6307
chr5	142817561	142818061	501	*	144.532	0.995	0.985	2	pharynx._.E9.5_r2	423	Tnrc18	Promoter	423	uc008oqp.1	0.5828
chr5	142906471	142906971	501	*	142.49	0.995	0.985	2	pharynx._.E9.5_r2	32	Actb	Promoter	32	uc008oqv.1	0.5808
chr5	147076424	147076924	501	*	142.49	0.995	0.985	2	pharynx._.E9.5_r2	101	Lnx2	Promoter	101	uc008oyx.2	0.6826
chr6	17806540	17807040	501	*	142.49	0.995	0.985	2	pharynx._.E9.5_r2	113383	St7	Intronic	48140	uc056zsp.3	0.4571
chr6	70844138	70844638	501	*	144.668	0.995	0.985	2	pharynx._.E9.5_r1	126	Eif2ak3	Promoter	126	uc008qte.1	0.5669
chr6	83078077	83078577	501	*	142.49	0.995	0.985	2	pharynx._.E9.5_r2	62	Pcgf1	Promoter	62	uc008qzf.2	0.6347
chr6	85374518	85375018	501	*	144.532	0.995	0.985	2	pharynx._.E9.5_r2	133	Rab11fip5	Promoter	133	uc008rcf.1	0.6886
chr6	97205391	97205891	501	*	142.64	0.995	0.985	2	pharynx._.E9.5_r1	5	Uba3	Promoter	5	uc008rqc.2	0.6727
chr6	115676439	115676939	501	*	144.668	0.995	0.985	2	pharynx._.E9.5_r1	53	Raf1	Promoter	53	uc008rxd.1	0.6607
chr6	124931053	124931553	501	*	144.532	0.995	0.985	2	pharynx._.E9.5_r2	84	Mlf2	Promoter	84	uc012dci.2	0.7325
chr6	146642269	146642769	501	*	144.668	0.995	0.985	2	pharynx._.E9.5_r1	59	Med21	Promoter	59	uc008tfd.2	0.6407
chr7	4478302	4478802	501	*	144.668	0.995	0.985	2	pharynx._.E9.5_r1	7667	D630041G03Rik	Intronic	7667	uc029uwt.1	0.5948
chr7	6860615	6861115	501	*	144.668	0.995	0.985	2	pharynx._.E9.5_r1	57277	Mir3099	Intronic	57277	uc008tvw.2	0.4571
chr7	16399344	16399844	501	*	144.532	0.995	0.985	2	pharynx._.E9.5_r2	1601	Zc3h4	Promoter	1601	uc008uet.1	0.501
chr7	24904013	24904513	501	*	142.49	0.995	0.985	2	pharynx._.E9.5_r2	1276	Arhgef1	Intronic	82	uc012dlx.1	0.6168
chr7	25316563	25317063	501	*	142.64	0.995	0.985	2	pharynx._.E9.5_r1	350	Megf8	Promoter	350	uc008vbt.1	0.6188
chr7	28741616	28742116	501	*	144.532	0.995	0.985	2	pharynx._.E9.5_r2	84	Mrps12	Promoter	84	uc008vkg.4	0.5569
chr7	29518455	29518955	501	*	144.668	0.995	0.985	2	pharynx._.E9.5_r1	144	Sipa1l3	Promoter	144	uc033igh.1	0.6766
chr7	35333742	35334242	501	*	142.49	0.995	0.985	2	pharynx._.E9.5_r2	244	Rhpn2	Promoter	244	uc008vyc.1	0.6327
chr7	44467721	44468221	501	*	142.64	0.995	0.985	2	pharynx._.E9.5_r1	8	Josd2	Promoter	8	uc029upl.1	0.6028
chr7	44670681	44671181	501	*	144.532	0.995	0.985	2	pharynx._.E9.5_r2	87	Myh14	Promoter	87	uc008ryf.2	0.6547
chr7	45128611	45129111	501	*	144.532	0.995	0.985	2	pharynx._.E9.5_r2	1869	Snord33	Promoter	115	uc008sbr.1	0.6228
chr7	45704635	45705135	501	*	142.49	0.995	0.985	2	pharynx._.E9.5_r2	361	Dbp	Promoter	361	uc008sgm.1	0.5609
chr7	56049788	56050288	501	*	142.64	0.995	0.985	2	pharynx._.E9.5_r1	116	Herc2	Promoter	116	uc029urk.1	0.6347
chr7	78895653	78896153	501	*	142.49	0.995	0.985	2	pharynx._.E9.5_r2	23	Aen	Promoter	23	uc008stw.2	0.6307
chr7	101933647	101934147	501	*	144.668	0.995	0.985	2	pharynx._.E9.5_r1	39	Lrrc51	Promoter	39	uc008tnj.1	0.5569
chr7	112823594	112824094	501	*	142.49	0.995	0.985	2	pharynx._.E9.5_r2	130117	Rassf10	Intronic	64459	uc008ukh.1	0.509
chr7	126792284	126792784	501	*	144.532	0.995	0.985	2	pharynx._.E9.5_r2	62	Ppp4c	Promoter	62	uc056zxe.1	0.6427
chr8	4677644	4678144	501	*	142.49	0.995	0.985	2	pharynx._.E9.5_r2	64723	Zfp958	Distal	64723	uc008wat.2	0.6068
chr8	11555723	11556223	501	*	142.49	0.995	0.985	2	pharynx._.E9.5_r2	210	Ing1	Exonic	89	uc012dqq.1	0.6707
chr8	34572891	34573391	501	*	142.64	0.995	0.985	2	pharynx._.E9.5_r1	67174	B930018H19Rik	Distal	49822	uc008wxm.1	0.4451
chr8	45999643	46000143	501	*	144.532	0.995	0.985	2	pharynx._.E9.5_r2	42	Ankrd37	Promoter	42	uc008xdf.2	0.6607
chr8	69790958	69791458	501	*	142.49	0.995	0.985	2	pharynx._.E9.5_r2	44	Atp13a1	Promoter	44	uc008xmi.2	0.6267
chr8	70212492	70212992	501	*	144.532	0.995	0.985	2	pharynx._.E9.5_r2	460	Slc25a42	Promoter	460	uc008xoa.1	0.5729
chr8	75109202	75109702	501	*	144.668	0.995	0.985	2	pharynx._.E9.5_r1	56	Mcm5	Promoter	56	uc012dxy.1	0.5988
chr8	83607825	83608325	501	*	142.64	0.995	0.985	2	pharynx._.E9.5_r1	99	Dnajb1	Promoter	99	uc008ydd.3	0.6766
chr8	84237101	84237601	501	*	144.668	0.995	0.985	2	pharynx._.E9.5_r1	308	Zswim4	Promoter	308	uc008yfa.3	0.5689
chr8	84663887	84664387	501	*	142.64	0.995	0.985	2	pharynx._.E9.5_r1	1284	Ier2	Promoter	990	uc008yfn.1	0.5569
chr8	88696759	88697259	501	*	144.532	0.995	0.985	2	pharynx._.E9.5_r2	18	Cyld	Promoter	18	uc008ymd.1	0.6886
chr8	94036846	94037346	501	*	144.532	0.995	0.985	2	pharynx._.E9.5_r2	56	Nudt21	Promoter	56	uc008ypa.2	0.6068
chr8	95332091	95332591	501	*	144.668	0.995	0.985	2	pharynx._.E9.5_r1	56	Usb1	Promoter	56	uc008ysj.2	0.6387
chr8	122443267	122443767	501	*	142.64	0.995	0.985	2	pharynx._.E9.5_r1	94	Mvd	Promoter	94	uc008zru.1	0.5948
chr8	123212637	123213137	501	*	144.668	0.995	0.985	2	pharynx._.E9.5_r1	28	Spata33	Promoter	28	uc008ztp.2	0.6727
chr9	7836809	7837309	501	*	144.532	0.995	0.985	2	pharynx._.E9.5_r2	1	Birc2	Promoter	1	uc012efb.1	0.6467
chr9	21131029	21131529	501	*	142.64	0.995	0.985	2	pharynx._.E9.5_r1	3	Tyk2	Promoter	3	uc009ami.3	0.5928
chr9	21798299	21798799	501	*	142.49	0.995	0.985	2	pharynx._.E9.5_r2	2	Kank2	Promoter	2	uc009anu.2	0.6906
chr9	21936667	21937167	501	*	142.49	0.995	0.985	2	pharynx._.E9.5_r2	92	Plppr2	Promoter	92	uc009aog.2	0.5848
chr9	54586116	54586616	501	*	142.64	0.995	0.985	2	pharynx._.E9.5_r1	144	Idh3a	Promoter	144	uc008xqa.2	0.6208
chr9	59486465	59486965	501	*	142.49	0.995	0.985	2	pharynx._.E9.5_r2	340	Arih1	Promoter	340	uc008xya.1	0.7325
chr9	59656189	59656689	501	*	144.532	0.995	0.985	2	pharynx._.E9.5_r2	70	Pkm	Promoter	70	uc008xyi.3	0.6467
chr9	65178684	65179184	501	*	142.49	0.995	0.985	2	pharynx._.E9.5_r2	35755	Parp16	Intronic	22906	uc008yez.1	0.6068
chr9	88482434	88482934	501	*	142.49	0.995	0.985	2	pharynx._.E9.5_r2	286	Syncrip	Promoter	286	uc008yur.1	0.7485
chr9	98985972	98986472	501	*	142.49	0.995	0.985	2	pharynx._.E9.5_r2	150	Faim	Promoter	150	uc008yzv.2	0.6447
chr9	106438058	106438558	501	*	144.532	0.995	0.985	2	pharynx._.E9.5_r2	71	Acy1	Promoter	71	uc008zce.1	0.6567
chr9	107587349	107587849	501	*	144.668	0.995	0.985	2	pharynx._.E9.5_r1	118	Ifrd2	Promoter	118	uc008zej.1	0.5948
chr9	124422886	124423386	501	*	142.64	0.995	0.985	2	pharynx._.E9.5_r1	114	4930526I15Rik	Promoter	114	uc009acm.1	0.6687
chr10	5805376	5805876	501	*	144.668	0.995	0.985	2	pharynx._.E9.5_r1	160	Fbxo5	Promoter	160	uc029vpp.1	0.6248
chr10	61475532	61476032	501	*	144.532	0.995	0.985	2	pharynx._.E9.5_r2	50	Lrrc20	Promoter	50	uc009aza.1	0.6627
chr10	74601567	74602067	501	*	144.668	0.995	0.985	2	pharynx._.E9.5_r1	365413	Gnaz	Intronic	22387	uc012ejm.1	0.4331
chr10	75764115	75764615	501	*	144.668	0.995	0.985	2	pharynx._.E9.5_r1	7	Cabin1	Promoter	7	uc009bhd.2	0.6028
chr10	76961692	76962192	501	*	142.49	0.995	0.985	2	pharynx._.E9.5_r2	4	Pcbp3	Promoter	4	uc033iou.1	0.7066
chr10	77032933	77033433	501	*	144.668	0.995	0.985	2	pharynx._.E9.5_r1	443	Slc19a1	Intronic	28	uc009bki.1	0.6128
chr10	80226227	80226727	501	*	142.64	0.995	0.985	2	pharynx._.E9.5_r1	120	Mum1	Promoter	120	uc009bqr.2	0.7026
chr10	80676437	80676937	501	*	142.49	0.995	0.985	2	pharynx._.E9.5_r2	393	Mknk2	Promoter	393	uc009bso.2	0.6427
chr10	81571491	81571991	501	*	142.64	0.995	0.985	2	pharynx._.E9.5_r1	3545	Tle2	Distal	3545	uc009bvi.2	0.5749
chr10	118141360	118141860	501	*	142.49	0.995	0.985	2	pharynx._.E9.5_r2	176	Mdm1	Promoter	176	uc009cpu.2	0.6128
chr10	127290471	127290971	501	*	142.49	0.995	0.985	2	pharynx._.E9.5_r2	71	Ddit3	Promoter	71	uc009cxo.1	0.6008
chr10	128498550	128499050	501	*	142.64	0.995	0.985	2	pharynx._.E9.5_r1	114	Myl6b	Promoter	114	uc009ddi.1	0.6228
chr11	4849414	4849914	501	*	142.49	0.995	0.985	2	pharynx._.E9.5_r2	119	Nf2	Promoter	119	uc009dpn.1	0.5529
chr11	6625846	6626346	501	*	142.49	0.995	0.985	2	pharynx._.E9.5_r2	28	Tbrg4	Promoter	28	uc009dsw.1	0.6427
chr11	11822626	11823126	501	*	144.532	0.995	0.985	2	pharynx._.E9.5_r2	13913	Fignl1	Exonic	44	uc009dul.2	0.5289
chr11	21091022	21091522	501	*	142.64	0.995	0.985	2	pharynx._.E9.5_r1	51	Peli1	Promoter	51	uc009dyj.2	0.6347
chr11	54860483	54860983	501	*	144.668	0.995	0.985	2	pharynx._.E9.5_r1	141	Lyrm7	Promoter	141	uc057bys.1	0.5928
chr11	57801289	57801789	501	*	144.668	0.995	0.985	2	pharynx._.E9.5_r1	71	2010001A14Rik	Promoter	71	uc009esu.1	0.6946
chr11	59163197	59163697	501	*	142.64	0.995	0.985	2	pharynx._.E9.5_r1	297	Iba57	Exonic	297	uc009axz.1	0.6367
chr11	59662113	59662613	501	*	144.532	0.995	0.985	2	pharynx._.E9.5_r2	131	Mprip	Promoter	131	uc009bah.2	0.7206
chr11	60416915	60417415	501	*	144.668	0.995	0.985	2	pharynx._.E9.5_r1	19	Gid4	Promoter	19	uc009bbp.2	0.6208
chr11	68623421	68623921	501	*	142.64	0.995	0.985	2	pharynx._.E9.5_r1	36633	Ccdc42	Distal	29615	uc009blx.1	0.497
chr11	69323679	69324179	501	*	144.668	0.995	0.985	2	pharynx._.E9.5_r1	55	Cntrob	Promoter	55	uc009bpz.2	0.5888
chr11	69880803	69881303	501	*	144.532	0.995	0.985	2	pharynx._.E9.5_r2	67	Kctd11	Promoter	67	uc033ipw.1	0.6307
chr11	69921395	69921895	501	*	142.64	0.995	0.985	2	pharynx._.E9.5_r1	312	Eif5a	Intronic	258	uc033iqh.1	0.5669
chr11	69935433	69935933	501	*	144.668	0.995	0.985	2	pharynx._.E9.5_r1	215	Ybx2	Promoter	215	uc033iqi.1	0.7465
chr11	69995378	69995878	501	*	144.532	0.995	0.985	2	pharynx._.E9.5_r2	137	Phf23	Promoter	137	uc033iqq.1	0.6068
chr11	75348117	75348617	501	*	144.532	0.995	0.985	2	pharynx._.E9.5_r2	15	Rpa1	Promoter	15	uc009cgu.2	0.6866
chr11	95858580	95859080	501	*	144.668	0.995	0.985	2	pharynx._.E9.5_r1	12	4833417C18Rik	Promoter	12	uc029vyb.1	0.5669
chr11	96777342	96777842	501	*	144.532	0.995	0.985	2	pharynx._.E9.5_r2	36	Snx11	Promoter	36	uc009djo.2	0.6507
chr11	96892112	96892612	501	*	142.49	0.995	0.985	2	pharynx._.E9.5_r2	24151	Cdk5rap3	Distal	23822	uc009dkc.1	0.5928
chr11	102296863	102297363	501	*	142.64	0.995	0.985	2	pharynx._.E9.5_r1	483	Atxn7l3	Promoter	483	uc009eel.1	0.7305
chr11	103966313	103966813	501	*	144.532	0.995	0.985	2	pharynx._.E9.5_r2	161	Arf2	Promoter	161	uc009eia.2	0.5409
chr11	104157852	104158352	501	*	144.532	0.995	0.985	2	pharynx._.E9.5_r2	25320	Crhr1	Intronic	4580	uc009eid.2	0.5848
chr11	116433775	116434275	501	*	142.49	0.995	0.985	2	pharynx._.E9.5_r2	68	Ubald2	Promoter	68	uc009exa.3	0.6647
chr11	119942534	119943034	501	*	142.49	0.995	0.985	2	pharynx._.E9.5_r2	307	Baiap2	Promoter	85	uc012eyx.1	0.7465
chr11	120151128	120151628	501	*	142.49	0.995	0.985	2	pharynx._.E9.5_r2	26	Slc38a10	Promoter	26	uc057byz.1	0.6248
chr12	17690489	17690989	501	*	144.532	0.995	0.985	2	pharynx._.E9.5_r2	74	Hpcal1	Promoter	74	uc012fez.1	0.6986
chr12	38778478	38778978	501	*	142.64	0.995	0.985	2	pharynx._.E9.5_r1	1529	Etv1	Promoter	1529	uc009fwg.1	0.5629
chr12	69361317	69361817	501	*	142.64	0.995	0.985	2	pharynx._.E9.5_r1	4390	Nemf	Distal	85	uc009gei.1	0.5808
chr12	80103476	80103976	501	*	142.64	0.995	0.985	2	pharynx._.E9.5_r1	9286	Zfp36l1	Distal	9286	uc009gnu.2	0.6068
chr12	82169069	82169569	501	*	142.49	0.995	0.985	2	pharynx._.E9.5_r2	100	Sipa1l1	Promoter	100	uc009gpj.2	0.6567
chr12	110696386	110696886	501	*	142.49	0.995	0.985	2	pharynx._.E9.5_r2	240	Hsp90aa1	Promoter	240	uc009hnz.2	0.6986
chr12	112721293	112721793	501	*	144.532	0.995	0.985	2	pharynx._.E9.5_r2	630	Cep170b	Promoter	630	uc009hpi.2	0.6028
chr12	113000606	113001106	501	*	142.64	0.995	0.985	2	pharynx._.E9.5_r1	234	Brf1	Promoter	234	uc009hpo.2	0.6587
chr13	5860923	5861423	501	*	142.49	0.995	0.985	2	pharynx._.E9.5_r2	315	Klf6	Promoter	23	uc009hvb.2	0.6208
chr13	23574049	23574549	501	*	142.49	0.995	0.985	2	pharynx._.E9.5_r2	81	Hist1h2ad	Promoter	81	uc057lut.1	0.5289
chr13	55190097	55190597	501	*	142.64	0.995	0.985	2	pharynx._.E9.5_r1	19434	Nsd1	Distal	19434	uc012fsh.1	0.6008
chr13	55444831	55445331	501	*	144.668	0.995	0.985	2	pharynx._.E9.5_r1	8	Grk6	Promoter	8	uc009jic.1	0.6267
chr13	96542329	96542829	501	*	142.49	0.995	0.985	2	pharynx._.E9.5_r2	93	Polk	Promoter	93	uc009kjp.1	0.6507
chr14	21830976	21831476	501	*	142.49	0.995	0.985	2	pharynx._.E9.5_r2	334	Vdac2	Promoter	334	uc012fad.1	0.6786
chr14	52257618	52258118	501	*	142.64	0.995	0.985	2	pharynx._.E9.5_r1	20295	Chd8	Distal	20295	uc009gds.2	0.6587
chr14	54258985	54259485	501	*	142.64	0.995	0.985	2	pharynx._.E9.5_r1	5105	Abhd4	Exonic	2	uc009ggd.3	0.5968
chr14	54863928	54864428	501	*	142.64	0.995	0.985	2	pharynx._.E9.5_r1	19	Homez	Promoter	19	uc012fhx.1	0.6786
chr14	60634444	60634944	501	*	142.49	0.995	0.985	2	pharynx._.E9.5_r2	450	Spata13	Intronic	10	uc009gmz.2	0.6727
chr14	61439938	61440438	501	*	144.532	0.995	0.985	2	pharynx._.E9.5_r2	240	Kpna3	Promoter	240	uc009gpb.2	0.6287
chr14	62837153	62837653	501	*	142.49	0.995	0.985	2	pharynx._.E9.5_r2	286	Wdfy2	Promoter	286	uc009gqu.2	0.5848
chr14	63177749	63178249	501	*	144.668	0.995	0.985	2	pharynx._.E9.5_r1	1578	Fdft1	Exonic	1578	uc009grv.1	0.6347
chr14	67715638	67716138	501	*	144.668	0.995	0.985	2	pharynx._.E9.5_r1	46	Cdca2	Promoter	46	uc009gvu.3	0.5669
chr14	70577509	70578009	501	*	142.49	0.995	0.985	2	pharynx._.E9.5_r2	87	Nudt18	Promoter	87	uc009gzz.3	0.6687
chr15	12739696	12740196	501	*	144.532	0.995	0.985	2	pharynx._.E9.5_r2	21	Pdzd2	Promoter	21	uc029wkq.1	0.7046
chr15	36792307	36792807	501	*	142.49	0.995	0.985	2	pharynx._.E9.5_r2	10426	Ywhaz	Intronic	1980	uc009hzf.2	0.6667
chr15	37197928	37198428	501	*	144.532	0.995	0.985	2	pharynx._.E9.5_r2	34857	Grhl2	Distal	34857	uc029wmh.1	0.503
chr15	79030502	79031002	501	*	142.49	0.995	0.985	2	pharynx._.E9.5_r2	121	Gcat	Promoter	121	uc009iyi.2	0.6088
chr15	79347226	79347726	501	*	144.532	0.995	0.985	2	pharynx._.E9.5_r2	854	Maff	Intronic	43	uc009izh.2	0.6367
chr15	84191961	84192461	501	*	142.64	0.995	0.985	2	pharynx._.E9.5_r1	21	Samm50	Promoter	21	uc009jhw.2	0.6407
chr15	102136016	102136516	501	*	144.532	0.995	0.985	2	pharynx._.E9.5_r2	50	Spryd3	Promoter	50	uc009kgj.2	0.7206
chr16	3847027	3847527	501	*	142.49	0.995	0.985	2	pharynx._.E9.5_r2	53	Zfp174	Promoter	53	uc009klp.2	0.5968
chr16	14159159	14159659	501	*	142.64	0.995	0.985	2	pharynx._.E9.5_r1	216	Mir484	Promoter	134	uc009ktz.1	0.6747
chr16	18289126	18289626	501	*	144.668	0.995	0.985	2	pharynx._.E9.5_r1	207	Dgcr8	Promoter	207	uc009kze.2	0.7046
chr16	20098032	20098532	501	*	144.532	0.995	0.985	2	pharynx._.E9.5_r2	727	Klhl24	Intronic	727	uc029wre.1	0.6267
chr16	31429654	31430154	501	*	142.49	0.995	0.985	2	pharynx._.E9.5_r2	7606	Bdh1	Intronic	500	uc057akw.1	0.6567
chr16	32608758	32609258	501	*	144.532	0.995	0.985	2	pharynx._.E9.5_r2	111	Tfrc	Exonic	111	uc033jez.1	0.7006
chr17	15826409	15826909	501	*	144.532	0.995	0.985	2	pharynx._.E9.5_r2	72	Rgmb	Promoter	72	uc009nfi.1	0.6068
chr17	23673302	23673802	501	*	142.64	0.995	0.985	2	pharynx._.E9.5_r1	55	Hcfc1r1	Promoter	55	uc057anb.1	0.5369
chr17	29490111	29490611	501	*	142.64	0.995	0.985	2	pharynx._.E9.5_r1	683	Pim1	Promoter	683	uc009kvt.2	0.6667
chr17	34850119	34850619	501	*	144.532	0.995	0.985	2	pharynx._.E9.5_r2	21	Nelfe	Promoter	21	uc009lkg.1	0.7066
chr17	35164649	35165149	501	*	144.532	0.995	0.985	2	pharynx._.E9.5_r2	21	Prrc2a	Promoter	21	uc033jfb.1	0.6986
chr17	46552725	46553225	501	*	144.668	0.995	0.985	2	pharynx._.E9.5_r1	913	Mir6976	Intronic	913	uc009mhy.1	0.5309
chr17	78936887	78937387	501	*	142.49	0.995	0.985	2	pharynx._.E9.5_r2	1	Ndufaf7	Promoter	1	uc009nhz.2	0.6148
chr17	87025261	87025761	501	*	142.64	0.995	0.985	2	pharynx._.E9.5_r1	49	Cript	Promoter	49	uc009nna.1	0.6327
chr17	88065974	88066474	501	*	144.532	0.995	0.985	2	pharynx._.E9.5_r2	938	Fbxo11	Promoter	938	uc009noe.2	0.6667
chr18	6135868	6136368	501	*	142.64	0.995	0.985	2	pharynx._.E9.5_r1	19	Arhgap12	Promoter	19	uc009nro.1	0.6587
chr18	7626789	7627289	501	*	142.64	0.995	0.985	2	pharynx._.E9.5_r1	175	Mpp7	Promoter	175	uc009nsd.1	0.5908
chr18	31634026	31634526	501	*	142.64	0.995	0.985	2	pharynx._.E9.5_r1	106	Sap130	Promoter	106	uc009nza.2	0.6148
chr18	34860575	34861075	501	*	144.532	0.995	0.985	2	pharynx._.E9.5_r2	381	Egr1	Promoter	381	uc009ocu.1	0.7106
chr18	49559026	49559526	501	*	144.532	0.995	0.985	2	pharynx._.E9.5_r2	35986	1700044K03Rik	Distal	35986	uc009otl.1	0.5749
chr18	55203388	55203888	501	*	142.64	0.995	0.985	2	pharynx._.E9.5_r1	211046	Zfp608	Distal	211046	uc009ovr.2	0.4531
chr19	3708051	3708551	501	*	142.64	0.995	0.985	2	pharynx._.E9.5_r1	31	1810055G02Rik	Promoter	31	uc057aoq.1	0.6527
chr19	5023826	5024326	501	*	142.49	0.995	0.985	2	pharynx._.E9.5_r2	69	Slc29a2	Promoter	69	uc009pzh.1	0.6627
chr19	7382801	7383301	501	*	142.49	0.995	0.985	2	pharynx._.E9.5_r2	24	Spindoc	Promoter	24	uc009qlx.2	0.7026
chr19	14598037	14598537	501	*	144.532	0.995	0.985	2	pharynx._.E9.5_r2	103	Tle4	Promoter	103	uc009rbr.1	0.6228
chr19	18712821	18713321	501	*	142.64	0.995	0.985	2	pharynx._.E9.5_r1	164	D030056L22Rik	Promoter	164	uc012gyu.1	0.7046
chr19	41981306	41981806	501	*	142.49	0.995	0.985	2	pharynx._.E9.5_r2	206	Ubtd1	Promoter	206	uc009rvh.2	0.7525
chr19	44266842	44267342	501	*	142.64	0.995	0.985	2	pharynx._.E9.5_r1	26583	Scd2	Intronic	26583	uc009rze.1	0.6647
chr19	53944394	53944894	501	*	144.668	0.995	0.985	2	pharynx._.E9.5_r1	16	Bbip1	Promoter	16	uc012hdi.2	0.6347
chr1	9545015	9545515	501	*	138.597	0.994	0.982	2	pharynx._.E9.5_r1	142	Rrs1	Promoter	142	uc007afy.1	0.5828
chr1	36547001	36547501	501	*	138.597	0.994	0.982	2	pharynx._.E9.5_r1	0	Ankrd39	Promoter	0	uc007arn.2	0.6347
chr1	43098482	43098982	501	*	140.452	0.994	0.982	2	pharynx._.E9.5_r2	21	AI597479	Promoter	21	uc007axb.2	0.6866
chr1	75168725	75169225	501	*	140.452	0.994	0.982	2	pharynx._.E9.5_r2	328	Zfand2b	Intronic	239	uc007brq.4	0.6287
chr1	86154497	86154997	501	*	138.597	0.994	0.982	2	pharynx._.E9.5_r1	32	Armc9	Promoter	32	uc007bwz.3	0.6048
chr1	93343319	93343819	501	*	140.617	0.994	0.982	2	pharynx._.E9.5_r1	75	Ppp1r7	Promoter	75	uc007cgi.2	0.5948
chr1	156035893	156036393	501	*	138.597	0.994	0.982	2	pharynx._.E9.5_r1	336	Tor1aip1	Exonic	336	uc007dla.2	0.6527
chr1	178318512	178319012	501	*	138.597	0.994	0.982	2	pharynx._.E9.5_r1	390	Cox20	Promoter	212	uc007agh.2	0.6687
chr1	179546104	179546604	501	*	140.452	0.994	0.982	2	pharynx._.E9.5_r2	86	Tfb2m	Promoter	86	uc007aha.1	0.6547
chr1	193152816	193153316	501	*	138.597	0.994	0.982	2	pharynx._.E9.5_r1	45	Irf6	Promoter	45	uc007aru.2	0.6707
chr2	21205453	21205953	501	*	140.617	0.994	0.982	2	pharynx._.E9.5_r1	20	Thnsl1	Promoter	20	uc007bhk.1	0.5788
chr2	25224570	25225070	501	*	140.617	0.994	0.982	2	pharynx._.E9.5_r1	117	Tubb4b	Promoter	117	uc056yde.1	0.5729
chr2	25332355	25332855	501	*	140.452	0.994	0.982	2	pharynx._.E9.5_r2	33	AA543186	Promoter	33	uc011wne.1	0.6128
chr2	29751497	29751997	501	*	140.617	0.994	0.982	2	pharynx._.E9.5_r1	9780	Gm13547	Distal	9780	uc007bym.2	0.6387
chr2	29889427	29889927	501	*	138.597	0.994	0.982	2	pharynx._.E9.5_r1	42	Odf2	Promoter	42	uc029qro.1	0.6727
chr2	84715465	84715965	501	*	140.617	0.994	0.982	2	pharynx._.E9.5_r1	550	Zdhhc5	Promoter	550	uc007dgh.2	0.477
chr2	113327386	113327886	501	*	140.617	0.994	0.982	2	pharynx._.E9.5_r1	99	Fmn1	Promoter	99	uc008iir.2	0.6068
chr2	119618310	119618810	501	*	140.617	0.994	0.982	2	pharynx._.E9.5_r1	54	Oip5	Promoter	54	uc008iog.1	0.5289
chr2	127269928	127270428	501	*	138.597	0.994	0.982	2	pharynx._.E9.5_r1	50	Stard7	Promoter	50	uc008izk.1	0.6866
chr2	128125562	128126062	501	*	140.452	0.994	0.982	2	pharynx._.E9.5_r2	225	Bcl2l11	Promoter	225	uc008jao.1	0.6866
chr2	155381937	155382437	501	*	140.617	0.994	0.982	2	pharynx._.E9.5_r1	330	Trp53inp2	Intronic	330	uc008kbe.1	0.6307
chr2	161108944	161109444	501	*	140.617	0.994	0.982	2	pharynx._.E9.5_r1	107	Chd6	Promoter	107	uc008kjp.1	0.6148
chr3	90433401	90433901	501	*	138.597	0.994	0.982	2	pharynx._.E9.5_r1	14	Ints3	Promoter	14	uc008mov.1	0.6307
chr3	101604550	101605050	501	*	138.597	0.994	0.982	2	pharynx._.E9.5_r1	92	Atp1a1	Promoter	92	uc008nfg.2	0.7046
chr3	104511681	104512181	501	*	140.452	0.994	0.982	2	pharynx._.E9.5_r2	12	Lrig2	Promoter	12	uc008nik.2	0.6287
chr3	107460133	107460633	501	*	140.452	0.994	0.982	2	pharynx._.E9.5_r2	1484	Kcnc4	Promoter	1484	uc008nlx.1	0.6407
chr3	134243356	134243856	501	*	138.597	0.994	0.982	2	pharynx._.E9.5_r1	3022	Mir1895	Intronic	2964	uc008ocq.1	0.3892
chr3	137864253	137864753	501	*	140.452	0.994	0.982	2	pharynx._.E9.5_r2	15	H2afz	Promoter	15	uc008oei.1	0.6926
chr4	41464855	41465355	501	*	140.452	0.994	0.982	2	pharynx._.E9.5_r2	42	Nudt2	Promoter	42	uc008iwn.1	0.6447
chr4	43656276	43656776	501	*	140.617	0.994	0.982	2	pharynx._.E9.5_r1	80	Hint2	Promoter	80	uc008jej.1	0.6327
chr4	98923111	98923611	501	*	140.617	0.994	0.982	2	pharynx._.E9.5_r1	448	Usp1	Promoter	448	uc008kje.2	0.525
chr4	131826891	131827391	501	*	140.452	0.994	0.982	2	pharynx._.E9.5_r2	11136	Ptpru	Intronic	5624	uc056zos.1	0.5469
chr4	136310547	136311047	501	*	140.452	0.994	0.982	2	pharynx._.E9.5_r2	144	Hnrnpr	Promoter	144	uc008mjv.1	0.6886
chr4	138304471	138304971	501	*	140.452	0.994	0.982	2	pharynx._.E9.5_r2	16	Ddost	Promoter	16	uc008mmv.2	0.6766
chr4	141239295	141239795	501	*	140.452	0.994	0.982	2	pharynx._.E9.5_r2	3338	Arhgef19	Distal	3338	uc008mtt.2	0.6367
chr4	154592537	154593037	501	*	138.597	0.994	0.982	2	pharynx._.E9.5_r1	43579	5930403L14Rik	Intronic	43579	uc008njm.1	0.5669
chr5	31054508	31055008	501	*	140.452	0.994	0.982	2	pharynx._.E9.5_r2	21	Cad	Promoter	21	uc008okf.2	0.6347
chr5	32458726	32459226	501	*	138.597	0.994	0.982	2	pharynx._.E9.5_r1	5	Ppp1cb	Promoter	5	uc033hrz.1	0.6946
chr5	34573462	34573962	501	*	138.597	0.994	0.982	2	pharynx._.E9.5_r1	1	Add1	Promoter	1	uc029ujv.1	0.7086
chr5	41707933	41708433	501	*	140.452	0.994	0.982	2	pharynx._.E9.5_r2	3	Rab28	Promoter	3	uc033hsu.1	0.6008
chr5	73490628	73491128	501	*	140.452	0.994	0.982	2	pharynx._.E9.5_r2	9822	Dcun1d4	Intronic	147	uc008pfl.1	0.6647
chr5	118244952	118245452	501	*	138.597	0.994	0.982	2	pharynx._.E9.5_r1	24	2410131K14Rik	Promoter	24	uc008qqq.2	0.6627
chr5	119670402	119670902	501	*	140.452	0.994	0.982	2	pharynx._.E9.5_r2	209	Tbx3	Promoter	209	uc008qro.2	0.6587
chr5	122849870	122850370	501	*	140.452	0.994	0.982	2	pharynx._.E9.5_r2	26348	Rnf34	Intronic	67	uc008qww.3	0.6687
chr5	123057823	123058323	501	*	140.452	0.994	0.982	2	pharynx._.E9.5_r2	11252	Morn3	Distal	11252	uc008qxs.1	0.5749
chr5	130144594	130145094	501	*	140.617	0.994	0.982	2	pharynx._.E9.5_r1	43	Kctd7	Promoter	43	uc008rhi.1	0.6108
chr5	136083627	136084127	501	*	138.597	0.994	0.982	2	pharynx._.E9.5_r1	38	Rasa4	Promoter	38	uc008rms.1	0.6507
chr5	136952886	136953386	501	*	138.597	0.994	0.982	2	pharynx._.E9.5_r1	138	Fis1	Promoter	138	uc008rnp.2	0.5808
chr5	137786550	137787050	501	*	140.617	0.994	0.982	2	pharynx._.E9.5_r1	98	Mepce	Promoter	98	uc008rqx.1	0.5928
chr5	145204181	145204681	501	*	138.597	0.994	0.982	2	pharynx._.E9.5_r1	127	Zkscan5	Promoter	127	uc008oue.1	0.5529
chr5	149052870	149053370	501	*	140.617	0.994	0.982	2	pharynx._.E9.5_r1	62	Hmgb1	Promoter	62	uc008paz.1	0.6826
chr6	29768058	29768558	501	*	140.452	0.994	0.982	2	pharynx._.E9.5_r2	134	Ahcyl2	Promoter	134	uc008pnn.1	0.6407
chr6	38551121	38551621	501	*	140.452	0.994	0.982	2	pharynx._.E9.5_r2	36	Luc7l2	Promoter	36	uc008pui.1	0.6267
chr6	49318971	49319471	501	*	140.617	0.994	0.982	2	pharynx._.E9.5_r1	52	Ccdc126	Promoter	52	uc008qfa.1	0.6128
chr6	49367444	49367944	501	*	138.597	0.994	0.982	2	pharynx._.E9.5_r1	44	Fam221a	Promoter	44	uc033hwr.1	0.6627
chr7	6362694	6363194	501	*	140.452	0.994	0.982	2	pharynx._.E9.5_r2	363	Zfp78	Promoter	363	uc008tva.2	0.5868
chr7	25237917	25238417	501	*	140.617	0.994	0.982	2	pharynx._.E9.5_r1	315	Gsk3a	Promoter	315	uc008vba.1	0.507
chr7	28766283	28766783	501	*	138.597	0.994	0.982	2	pharynx._.E9.5_r1	110	Nfkbib	Promoter	110	uc008vkp.1	0.5868
chr7	30602514	30603014	501	*	140.617	0.994	0.982	2	pharynx._.E9.5_r1	3894	Zbtb32	Intronic	3894	uc057lku.1	0.495
chr7	30717308	30717808	501	*	140.452	0.994	0.982	2	pharynx._.E9.5_r2	5348	Atp4a	Intronic	5348	uc008vsj.1	0.5928
chr7	44496309	44496809	501	*	140.617	0.994	0.982	2	pharynx._.E9.5_r1	28	Fam71e1	Promoter	28	uc012dai.3	0.6467
chr7	64392039	64392539	501	*	140.452	0.994	0.982	2	pharynx._.E9.5_r2	52	Mphosph10	Promoter	52	uc008snx.1	0.5509
chr7	66689620	66690120	501	*	138.597	0.994	0.982	2	pharynx._.E9.5_r1	18	Lins1	Promoter	18	uc008spw.2	0.6567
chr7	75455203	75455703	501	*	140.452	0.994	0.982	2	pharynx._.E9.5_r2	80	Akap13	Promoter	80	uc008ssy.1	0.6108
chr7	89404054	89404554	501	*	138.597	0.994	0.982	2	pharynx._.E9.5_r1	61	Fzd4	Promoter	61	uc008tcn.2	0.6926
chr7	92636880	92637380	501	*	140.452	0.994	0.982	2	pharynx._.E9.5_r2	11	Ankrd42	Promoter	11	uc008tei.1	0.6108
chr7	100371768	100372268	501	*	138.597	0.994	0.982	2	pharynx._.E9.5_r1	121	Ppme1	Promoter	121	uc008tkq.1	0.5788
chr7	100932386	100932886	501	*	140.452	0.994	0.982	2	pharynx._.E9.5_r2	474	Arhgef17	Promoter	474	uc008tlz.1	0.5968
chr7	111122494	111122994	501	*	140.617	0.994	0.982	2	pharynx._.E9.5_r1	40	1700012D14Rik	Promoter	40	uc008ujh.2	0.6347
chr7	126396563	126397063	501	*	138.597	0.994	0.982	2	pharynx._.E9.5_r1	75	Nfatc2ip	Promoter	75	uc012dli.3	0.5709
chr8	4324939	4325439	501	*	138.597	0.994	0.982	2	pharynx._.E9.5_r1	20	Ccl25	Promoter	20	uc008war.1	0.6946
chr8	47533328	47533828	501	*	140.617	0.994	0.982	2	pharynx._.E9.5_r1	66	Rwdd4a	Promoter	66	uc008xem.2	0.6128
chr8	70776994	70777494	501	*	140.617	0.994	0.982	2	pharynx._.E9.5_r1	381	2010320M18Rik	Promoter	381	uc008xri.2	0.5569
chr8	71602777	71603277	501	*	140.452	0.994	0.982	2	pharynx._.E9.5_r2	5380	Fam129c	Intronic	927	uc008xux.2	0.6347
chr8	84893610	84894110	501	*	138.597	0.994	0.982	2	pharynx._.E9.5_r1	60	Gcdh	Promoter	60	uc008yhe.1	0.5788
chr8	91313204	91313704	501	*	140.617	0.994	0.982	2	pharynx._.E9.5_r1	70	Fto	Promoter	70	uc008ymn.4	0.6287
chr8	91657241	91657741	501	*	140.452	0.994	0.982	2	pharynx._.E9.5_r2	144162	Irx3	Intronic	144162	uc008ymo.4	0.4571
chr8	92104546	92105046	501	*	138.597	0.994	0.982	2	pharynx._.E9.5_r1	251323	Crnde	Distal	80353	uc008ymy.1	0.491
chr8	92355984	92356484	501	*	138.597	0.994	0.982	2	pharynx._.E9.5_r1	113	Crnde	Promoter	113	uc008ymy.1	0.6287
chr8	95080859	95081359	501	*	138.597	0.994	0.982	2	pharynx._.E9.5_r1	91	Katnb1	Promoter	91	uc008ysb.2	0.5649
chr8	106415304	106415804	501	*	140.452	0.994	0.982	2	pharynx._.E9.5_r2	214	Zfp90	Exonic	214	uc008yzt.1	0.6687
chr8	111033555	111034055	501	*	140.452	0.994	0.982	2	pharynx._.E9.5_r2	36	Aars	Promoter	36	uc008zgo.2	0.5329
chr8	111940393	111940893	501	*	140.617	0.994	0.982	2	pharynx._.E9.5_r1	59	Gabarapl2	Promoter	59	uc008zih.2	0.5968
chr8	123859326	123859826	501	*	140.617	0.994	0.982	2	pharynx._.E9.5_r1	632	Ccsap	Intronic	45	uc008zva.2	0.6826
chr9	14275929	14276429	501	*	140.617	0.994	0.982	2	pharynx._.E9.5_r1	121	Sesn3	Promoter	121	uc009aez.1	0.6188
chr9	22070652	22071152	501	*	140.452	0.994	0.982	2	pharynx._.E9.5_r2	99	Gm16845	Promoter	99	uc029vqt.1	0.6747
chr9	22307505	22308005	501	*	140.617	0.994	0.982	2	pharynx._.E9.5_r1	116	Zfp810	Promoter	116	uc057loq.1	0.5928
chr9	40800570	40801070	501	*	140.452	0.994	0.982	2	pharynx._.E9.5_r2	452	Hspa8	Promoter	452	uc008wzx.2	0.6926
chr9	59617086	59617586	501	*	140.452	0.994	0.982	2	pharynx._.E9.5_r2	51	Parp6	Promoter	51	uc008xyh.2	0.7325
chr9	107533690	107534190	501	*	140.617	0.994	0.982	2	pharynx._.E9.5_r1	4	Tmem115	Promoter	4	uc057abi.1	0.5868
chr9	108578502	108579002	501	*	140.617	0.994	0.982	2	pharynx._.E9.5_r1	81	Wdr6	Promoter	81	uc008zhv.2	0.6248
chr9	119401758	119402258	501	*	140.452	0.994	0.982	2	pharynx._.E9.5_r2	169	Acvr2b	Promoter	169	uc008zty.1	0.7046
chr10	81137279	81137779	501	*	140.452	0.994	0.982	2	pharynx._.E9.5_r2	1257	Zbtb7a	Intronic	504	uc033iqr.1	0.6367
chr10	128082977	128083477	501	*	140.452	0.994	0.982	2	pharynx._.E9.5_r2	79	Atp5b	Promoter	79	uc009dbb.1	0.5749
[truncated: 65,063 more rows]

## Sheet: E9.5_gut_scATAC_Esophagus
seqnames	start	end	width	strand	score	replicateScoreQuantile	groupScoreQuantile	Reproducibility	GroupReplicate	distToGeneStart	nearestGene	peakType	distToTSS	nearestTSS	GC
[truncated: 105,376 more rows]

[truncated: 7 more sheets: E9.5_gut_scATAC_Lung, E9.5_gut_scATAC_Stomach, E9.5_gut_scATAC_Pancreas, E9.5_gut_scATAC_Liver, E9.5_gut_scATAC_Intestine, E9.5_gut_scATAC_Colon, E9.5_gut_scATAC_Unidentified]
