# Supplementary material for: Single-cell chromatin profiling of the primitive gut tube reveals regulatory dynamics underlying lineage fate decisions
Source: Nat Commun. 2022 May 26;13:2965. doi: 10.1038/s41467-022-30624-w (PMC9135761; doi:10.1038/s41467-022-30624-w)
Supplement: Supplementary file 4 — Supplementary Dataset 2 [file 41467_2022_30624_MOESM4_ESM.xlsx]

## Sheet: pharynx
clusters	collapsed_id	factor	DNA binding domain	hits	cutoff	zscore	-10*log(pval)	similarity to top	mean_position
1	MS00239	Tcfap2a	Helix-Loop-Helix Family	8769	1.749	-55.227	690.776		-0.124
	UP00010	Tcfap2b	Helix-Loop-Helix Family	7880	2.467	-52.128	690.776	0.93	-0.124
2	UP00087	Tcfap2c	Helix-Loop-Helix Family	6925	3.631	-54.489	690.776		-0.138
	UP00028	Tcfap2e	Helix-Loop-Helix Family	8304	2.107	-54.368	690.776	0.987	-0.126
	MS00240	Tcfap2a	Helix-Loop-Helix Family	9302	-1.301	-50.172	690.776	0.877	-0.11
3	MC00507	Meis1	Homeodomain Family	2292	7.832	-43.121	690.776		-0.196
	MC00136	Hoxb4	Homeodomain Family	3819	6.327	-41.591	690.776	0.976	-0.145
	MC00165	Pdx1	Homeodomain Family	1355	8.528	-19.809	690.776	0.927	-0.125
4	MS00241	Tcfap2a	Helix-Loop-Helix Family	9274	-1.039	-37.866	690.776		-0.084
5	MC00328	Zfx	BetaBetaAlpha-zinc finger Family	9304	-3.598	-27.44	690.776		-0.062
6	MC00221	Tbx3	Transcription Factor T-Domain	9270	-0.07	-27.032	690.776		-0.062
7	MS00086	Meis2	Homeodomain Family	8285	4.987	-25.665	690.776		-0.062
	MS00088	Meis3	Homeodomain Family	8469	4.87	-25.262	690.776	0.999	-0.061
8	MS00093	Pknox2	Homeodomain Family	7282	-1.648	-25.061	690.776		-0.065
	MS00089	Meis3	Homeodomain Family	9050	-0.458	-24.118	690.776	0.985	-0.056
	MS00087	Meis2	Homeodomain Family	8843	2.209	-23.311	690.776	0.99	-0.055
9	MS00282	Srebf1	Helix-Loop-Helix Family	9163	-0.826	-20.069	690.776		-0.047
	MS00252	Bhlhb2	Helix-Loop-Helix Family	9158	-0.327	-12.613	690.776	0.91	-0.032
	MS00270	Mlx	Helix-Loop-Helix Family	9047	-0.408	-12.21	690.776	0.925	-0.031
10	UP00006	Zic3	BetaBetaAlpha-zinc finger Family	9304	-1.268	-19.833	690.776		-0.047
11	MC00187	Ctcf	BetaBetaAlpha-zinc finger Family	9296	-4.244	-19.605	690.776		-0.046
12	MC00183	Snai1	BetaBetaAlpha-zinc finger Family	9305	-0.633	-19.485	690.776		-0.046
13	MC00358	Ebf1	Helix-Loop-Helix Family	9270	-1.393	-18.677	690.776		-0.044
14	MC00369	Myod1	Helix-Loop-Helix Family	9283	-0.116	-18.261	690.776		-0.043
	MC00265	Tcf3	Helix-Loop-Helix Family	6637	4.183	-15.625	690.776	0.881	-0.045
15	MS00311	Creb3l2	Leucine Zipper Family	9056	-1.824	-17.71	690.776		-0.043
16	MC00257	Pax5	Homeodomain Family	1185	7.567	-17.482	690.776		-0.119
17	MC00305	Sox6	High Mobility Group (Box) Family	9239	1.714	-17.401	690.776		-0.042
	MS00243	Ascl2	Helix-Loop-Helix Family	8449	2.57	-17.339	690.776	0.893	-0.043
	MC00414	Atoh1	Helix-Loop-Helix Family	9271	0.114	-16.213	690.776	0.956	-0.039
	MC00341	Olig2	Helix-Loop-Helix Family	6739	4.255	-12.044	690.776	0.896	-0.036
	MS00291	Tcf21	Helix-Loop-Helix Family	2274	3.821	-3.998	103.5	0.876	-0.027
18	MC00195	Myf5	Helix-Loop-Helix Family	9261	2.94	-16.942	690.776		-0.041
19	MC00169	Usf2	Helix-Loop-Helix Family	9305	-4.25	-16.34	690.776		-0.039
	MC00461	Max	Helix-Loop-Helix Family	9297	-1.175	-6.557	243.177	0.916	-0.019
	MC00532	Mycn	Helix-Loop-Helix Family	9252	0.7	-4.586	130.004	0.82	-0.015
	MC00362	Arntl	Helix-Loop-Helix Family	8791	2.159	-3.256	74.799	0.834	-0.012
20	MS00523	Zic3	BetaBetaAlpha-zinc finger Family	9294	-3.923	-15.165	690.776		-0.037
21	MC00158	E2f4	Transcription Factor Family	9187	-0.195	-15.12	690.776		-0.037
	MC00510	E2f3	Transcription Factor Family	9291	-1.88	-15.107	690.776	0.875	-0.037
22	MC00157	Tead4	Homeodomain Family	2357	6.57	-14.177	690.776		-0.07
23	MC00471	Rxra	Hormone-nuclear Receptor Family	2700	6.823	-14.014	690.776		-0.065
	MC00186	Nr1d2	Hormone-nuclear Receptor Family	8926	3.304	-13.489	690.776	0.945	-0.034
	MC00512	Esrrb	Hormone-nuclear Receptor Family	9213	-0.277	-10.538	588.042	0.88	-0.027
	UP00009	Nr2f2	Hormone-nuclear Receptor Family	1293	7.117	-8.381	381.824	0.884	-0.061
24	MC00295	Esr1	Hormone-nuclear Receptor Family	7103	2.142	-11.759	690.776		-0.034
25	MC00354	Neurod1	Helix-Loop-Helix Family	5850	4.077	-11.709	690.776		-0.037
26	MA0145	Tcfcp2l1	CP2 Transcription Factor Domain Family	9305	-0.278	-11.671	690.776		-0.029
	MC00518	Tfcp2	CP2 Transcription Factor Domain Family	9305	-2.142	-7.236	290.947	0.863	-0.02
27	M01742	Zscan10	BetaBetaAlpha-zinc finger Family	9302	-4.027	-11.348	677.426		-0.029
28	MC00356	Tbx21	Transcription Factor T-Domain	8655	3.624	-11.216	662.383		-0.03
	MS00324	Jdp2	Leucine Zipper Family	9218	-1.529	-5.554	180.886	0.843	-0.017
	MC00349	Jun	Leucine Zipper Family	3263	5.939	-5.437	174.231	0.87	-0.028
29	MC00109	Klf4	BetaBetaAlpha-zinc finger Family	9302	-1.758	-11.069	645.932		-0.028
	UP00093	Klf7	BetaBetaAlpha-zinc finger Family	9270	-0.201	-9.592	491.896	0.96	-0.025
	MC00110	Klf1	BetaBetaAlpha-zinc finger Family	9221	1.342	-8.059	354.922	0.995	-0.022
	MS00157	Klf12	BetaBetaAlpha-zinc finger Family	9286	-2.107	-6.229	221.749	0.91	-0.018
30	MC00252	Rara	Hormone-nuclear Receptor Family	7440	3.967	-10.934	630.954		-0.031
	MS00704	Rarg	Hormone-nuclear Receptor Family	129	7.877	-4.768	138.867	0.932	-0.126
31	MS00170	Rfx2	RFX Domain Family	242	9.072	-10.792	615.415		-0.177
	MC00144	Rfx1	RFX Domain Family	158	10.508	-9.773	509.614	0.861	-0.202
32	MC00178	Nkx2-5	Homeodomain Family	5470	5.116	-10.024	534.707		-0.034
33	MS00549	Lhx8	Homeodomain Family	6110	4.749	-9.549	487.762		-0.031
	MS00458	En2	Homeodomain Family	2905	6.496	-9.499	482.987	0.915	-0.045
	MA0125	Nobox	Homeodomain Family	1458	8.024	-7.216	289.454	0.867	-0.051
	MS00516	Hoxa2	Homeodomain Family	4820	5.997	-6.072	211.854	0.929	-0.025
	MS00628	Vsx1	Homeodomain Family	2090	7.444	-4.911	146.076	0.947	-0.032
	MS00467	Gbx1	Homeodomain Family	2219	7.461	-4.854	143.192	0.915	-0.031
	MS00469	Gbx2	Homeodomain Family	3035	6.824	-4.79	139.964	0.894	-0.026
	MS00615	Shox2	Homeodomain Family	1891	7.829	-4.614	131.33	0.933	-0.033
	MS00563	Meox2	Homeodomain Family	4815	5.844	-4.507	126.24	0.924	-0.02
	MS00521	Hoxd3	Homeodomain Family	3322	6.332	-3.723	92.27	0.904	-0.021
	MS00421	Barhl1	Homeodomain Family	1818	6.906	-3.391	79.635	0.822	-0.027
	MS00440	Dlx2	Homeodomain Family	3297	6.887	-3.319	77.01	0.911	-0.02
34	MC00129	Fli1	Ets Domain Family	4024	5.754	-9.54	486.866		-0.038
	MC00337	Ikzf3	BetaBetaAlpha-zinc finger Family	9130	2.856	-7.869	339.58	0.937	-0.022
	UP00412	Etv5	Ets Domain Family	8789	1.137	-6.382	231.587	0.899	-0.019
	MS00023	Elk3	Ets Domain Family	3014	4.436	-5.296	166.436	0.908	-0.028
	UP00423	Gm5454	Ets Domain Family	8273	1.425	-4.939	147.525	0.906	-0.016
35	MS00708	Rxrb	Hormone-nuclear Receptor Family	292	7.851	-9.538	486.752		-0.145
	MC00134	Ppara	Hormone-nuclear Receptor Family	5285	5.147	-7.141	284.028	0.9	-0.027
	MC00344	Hnf4a	Hormone-nuclear Receptor Family	8254	3.351	-6.175	218.27	0.894	-0.019
	MC00130	Pparg	Hormone-nuclear Receptor Family	8754	3.178	-4.66	133.593	0.8	-0.015
36	UP00031	Zbtb3	BetaBetaAlpha-zinc finger Family	5246	4.327	-8.868	424.338		-0.032
37	MA0116	Zfp423	BetaBetaAlpha-zinc finger Family	8947	-1.485	-6.943	269.819		-0.02
38	UP00021	Zfp281	BetaBetaAlpha-zinc finger Family	9178	-0.183	-6.708	253.393		-0.019
39	MS00580	Nkx3-1	Homeodomain Family	1134	7.774	-6.665	250.465		-0.055
40	MS00705	Rarg	Hormone-nuclear Receptor Family	247	6.295	-6.531	241.442		-0.116
	MS00700	Rarb	Hormone-nuclear Receptor Family	72	9.382	-6.394	232.401	0.976	-0.212
	MC00448	Nr1h2	Hormone-nuclear Receptor Family	102	9.709	-3.68	90.572	0.833	-0.118
41	MC00125	Rest	BetaBetaAlpha-zinc finger Family	9305	-4.844	-6.334	228.474		-0.018
42	MS00101	Hic1	BetaBetaAlpha-zinc finger Family	9195	-4.273	-6.317	227.392		-0.018
43	MS00669	Nr2f6	Hormone-nuclear Receptor Family	974	3.561	-5.959	204.832		-0.054
	MS00698	Rara	Hormone-nuclear Receptor Family	48	10.237	-4.006	103.853	0.98	-0.181
44	MC00163	Creb1	Leucine Zipper Family	9180	1.018	-5.756	192.627		-0.017
	MS00325	Jdp2	Leucine Zipper Family	865	5.143	-3.952	101.584	0.835	-0.043
45	MC00475	Nfic	Nuclear Factor I-CCAAT-binding Transcription Factor (NFI-CTF) Family	9305	0.992	-5.713	190.123		-0.017
46	MC00430	Egr2	BetaBetaAlpha-zinc finger Family	9294	-1.846	-5.349	169.364		-0.016
47	M01334	Nkx1-1	Homeodomain Family	1252	6.647	-5.121	157.017		-0.043
	UP00132	Evx2	Homeodomain Family	1782	5.391	-4.708	135.932	0.891	-0.034
48	MC00504	Scx	Helix-Loop-Helix Family	2082	7.079	-5.069	154.265		-0.033
	MC00327	Gata1	GATA Domain Family	1725	7.509	-4.787	139.823	0.982	-0.035
	MC00325	Gata2	GATA Domain Family	1428	7.907	-4.612	131.248	0.977	-0.037
	MC00514	Cbfa2t2	Runt Domain Family	2121	7.428	-3.166	71.64	0.977	-0.024
49	MC00293	Gfi1b	BetaBetaAlpha-zinc finger Family	6498	4.559	-4.758	138.4		-0.018
50	M01104	Ovol2	BetaBetaAlpha-zinc finger Family	9305	1.316	-4.687	134.867		-0.015
51	MS00054	Tcf7	High Mobility Group (Box) Family	36	11.597	-3.911	99.86		-0.204
52	MC00524	Nr1d1	Hormone-nuclear Receptor Family	8874	3.297	-3.663	89.909		-0.013
53	MS00171	Rfx2	RFX Domain Family	46	10.554	-3.363	78.625		-0.163
The MDSeqPos results are classified into several groups depend on their sequence logo similarity.
For the "zscore" column with negative number, the smaller means more enriched. e.g. these with zscore < -15 are much much better.
For "similarity to top" column, it calculate a similarity score[1] with the top one in this class based on weighted PCC.
Pvalue is derived from the one-tailed test of a normal distribution
[1] Jiang P, Singh M. CCAT: Combinatorial Code Analysis Tool for transcriptional regulation. Nucleic Acids Res. 2014 Mar 1;42(5):2833-47.

## Sheet: esophagus
clusters	collapsed_id	factor	DNA binding domain	hits	cutoff	zscore	-10*log(pval)	similarity to top	mean_position
1	MC00507	Meis1	Homeodomain Family	1440	7.194	-35.677	690.776		-0.208
	MC00136	Hoxb4	Homeodomain Family	1421	6.978	-34.122	690.776	0.979	-0.201
	MC00165	Pdx1	Homeodomain Family	1897	6.355	-15.84	690.776	0.937	-0.086
2	MS00086	Meis2	Homeodomain Family	3436	4.968	-21.828	690.776		-0.084
	MS00088	Meis3	Homeodomain Family	3702	4.109	-21.637	690.776	0.999	-0.081
3	MS00087	Meis2	Homeodomain Family	3073	3.279	-15.895	690.776		-0.067
	MS00093	Pknox2	Homeodomain Family	3749	-3.636	-14.931	690.776	0.989	-0.058
	MS00089	Meis3	Homeodomain Family	3796	-1.146	-14.725	690.776	0.99	-0.057
4	MC00471	Rxra	Hormone-nuclear Receptor Family	1689	5.722	-13.62	690.776		-0.08
	MC00186	Nr1d2	Hormone-nuclear Receptor Family	3206	4.143	-13.303	690.776	0.945	-0.057
	UP00009	Nr2f2	Hormone-nuclear Receptor Family	946	6.372	-11.6	690.776	0.883	-0.094
	MC00511	Rxrg	Hormone-nuclear Receptor Family	884	6.322	-4.153	110.16	0.958	-0.044
5	UP00030	Sox11	High Mobility Group (Box) Family	3564	3.705	-13.25	690.776		-0.053
6	MC00325	Gata2	GATA Domain Family	1101	7.373	-12.618	690.776		-0.093
	MC00504	Scx	Helix-Loop-Helix Family	1199	6.835	-11.595	690.776	0.979	-0.083
	MC00327	Gata1	GATA Domain Family	1069	7.281	-11.281	669.82	0.999	-0.086
	MC00324	Gata4	GATA Domain Family	1140	7.413	-10.629	597.744	0.998	-0.079
	MC00514	Cbfa2t2	Runt Domain Family	2010	5.964	-10.504	584.486	0.998	-0.059
	MC00326	Gata3	GATA Domain Family	1008	7.53	-10.208	553.548	0.999	-0.082
	MC00388	Tal1	Helix-Loop-Helix Family	1854	4.968	-7.063	278.36	0.891	-0.045
	UP00080	Gata5	GATA Domain Family	164	9.141	-3.902	99.487	0.916	-0.097
7	MC00512	Esrrb	Hormone-nuclear Receptor Family	3818	-1.324	-12.312	690.776		-0.048
	MC00352	Nr5a2	Hormone-nuclear Receptor Family	2448	4.328	-3.118	70.02	0.95	-0.022
8	MC00221	Tbx3	Transcription Factor T-Domain	3625	1.244	-12.153	690.776		-0.049
9	MC00157	Tead4	Homeodomain Family	331	8.357	-11.925	690.776		-0.164
10	MC00134	Ppara	Hormone-nuclear Receptor Family	1349	6.039	-11.612	690.776		-0.078
	MC00130	Pparg	Hormone-nuclear Receptor Family	2978	4.133	-7.366	300.588	0.947	-0.036
11	MS00708	Rxrb	Hormone-nuclear Receptor Family	453	4.85	-11.121	651.691		-0.132
	MC00344	Hnf4a	Hormone-nuclear Receptor Family	1363	5.834	-6.832	261.997	0.898	-0.051
12	MS00393	Foxg1	Forkhead Domain Family	824	8.084	-11.035	642.088		-0.096
	MC00104	Foxa1	Forkhead Domain Family	1721	6.466	-9.601	492.782	0.811	-0.059
	MC00416	Rbfox2	Forkhead Domain Family	1535	6.809	-9.556	488.432	0.846	-0.062
	MC00250	Nkx3-1	Homeodomain Family	1262	7.68	-9.512	484.177	0.828	-0.069
	MC00105	Foxa2	Forkhead Domain Family	1123	7.593	-9.117	446.994	0.847	-0.07
	MS00399	Foxk1	Forkhead Domain Family	1083	7.177	-8.649	404.963	0.996	-0.069
13	MS00282	Srebf1	Helix-Loop-Helix Family	2848	1.495	-10.923	629.768		-0.051
	MC00169	Usf2	Helix-Loop-Helix Family	2941	0.603	-8.183	365.197	0.902	-0.04
	MS00252	Bhlhb2	Helix-Loop-Helix Family	3536	0.501	-8.061	355.075	0.915	-0.036
	MS00270	Mlx	Helix-Loop-Helix Family	3819	-2.318	-6.968	271.581	0.927	-0.031
14	MC00178	Nkx2-5	Homeodomain Family	3798	2.244	-10.266	559.487		-0.042
15	MC00305	Sox6	High Mobility Group (Box) Family	3542	3.009	-9.705	502.953		-0.041
	MC00414	Atoh1	Helix-Loop-Helix Family	3731	1.255	-7.18	286.857	0.951	-0.032
16	MC00183	Snai1	BetaBetaAlpha-zinc finger Family	3097	2.858	-9.688	501.313		-0.044
17	MC00144	Rfx1	RFX Domain Family	157	9.019	-9.682	500.731		-0.201
	MS00170	Rfx2	RFX Domain Family	60	11.891	-8.064	355.332	0.859	-0.281
18	MC00328	Zfx	BetaBetaAlpha-zinc finger Family	3819	-3.829	-9.427	476.04		-0.039
19	MS00700	Rarb	Hormone-nuclear Receptor Family	2421	-1.119	-8.8	418.238		-0.046
	MS00705	Rarg	Hormone-nuclear Receptor Family	1882	-0.773	-8.739	412.835	0.976	-0.052
	MS00641	Esrra	Hormone-nuclear Receptor Family	671	2.346	-3.947	101.395	0.868	-0.049
20	MC00369	Myod1	Helix-Loop-Helix Family	3739	0.593	-8.662	406.082		-0.037
	MS00243	Ascl2	Helix-Loop-Helix Family	3417	2.509	-6.365	230.468	0.885	-0.03
	MC00265	Tcf3	Helix-Loop-Helix Family	3436	3.017	-5.465	175.806	0.874	-0.027
21	MC00252	Rara	Hormone-nuclear Receptor Family	2068	4.997	-8.642	404.309		-0.05
	MS00704	Rarg	Hormone-nuclear Receptor Family	444	3.092	-5.625	184.978	0.931	-0.077
22	MS00669	Nr2f6	Hormone-nuclear Receptor Family	2236	-1.154	-8.036	353.092		-0.045
	MS00698	Rara	Hormone-nuclear Receptor Family	245	4.805	-5.74	191.704	0.982	-0.105
23	MC00510	E2f3	Transcription Factor Family	3765	-0.924	-7.864	339.196		-0.034
	MC00158	E2f4	Transcription Factor Family	3777	-0.357	-6.869	264.573	0.878	-0.031
24	MS00241	Tcfap2a	Helix-Loop-Helix Family	3767	-0.66	-7.22	289.787		-0.032
25	MC00295	Esr1	Hormone-nuclear Receptor Family	3172	1.564	-7.049	277.331		-0.034
26	MS00240	Tcfap2a	Helix-Loop-Helix Family	3801	-0.409	-7.04	276.695		-0.031
27	MS00523	Zic3	BetaBetaAlpha-zinc finger Family	3769	-2.741	-7.029	275.899		-0.031
28	MC00195	Myf5	Helix-Loop-Helix Family	3653	3.671	-6.99	273.132		-0.032
29	MC00257	Pax5	Homeodomain Family	2107	4.711	-6.946	270.014		-0.041
30	MC00356	Tbx21	Transcription Factor T-Domain	3619	3.496	-6.452	236.229		-0.03
	MS00324	Jdp2	Leucine Zipper Family	2769	1.945	-4.455	123.825	0.835	-0.026
31	M01742	Zscan10	BetaBetaAlpha-zinc finger Family	3321	-1.054	-5.777	193.891		-0.029
32	MC00191	Nfya	NF-Y CCAAT-Binding Protein Family	3502	2.823	-5.668	187.469		-0.028
33	MS00398	Foxk1	Forkhead Domain Family	353	4.766	-5.438	174.294		-0.084
	MS00392	Foxg1	Forkhead Domain Family	1314	4.418	-5.005	150.927	0.928	-0.041
	MS00394	Foxj3	Forkhead Domain Family	418	5.282	-3.87	98.203	0.907	-0.061
34	MS00311	Creb3l2	Leucine Zipper Family	3819	-4.364	-5.39	171.615		-0.026
35	MC00187	Ctcf	BetaBetaAlpha-zinc finger Family	3803	-3.603	-5.385	171.352		-0.026
36	MS00580	Nkx3-1	Homeodomain Family	405	7.91	-4.902	145.608		-0.073
37	MS00239	Tcfap2a	Helix-Loop-Helix Family	3811	-1.082	-4.899	145.464		-0.024
	UP00010	Tcfap2b	Helix-Loop-Helix Family	3812	-0.982	-4.003	103.747	0.899	-0.021
38	MA0145	Tcfcp2l1	CP2 Transcription Factor Domain Family	3817	-0.335	-4.898	145.424		-0.024
39	MC00109	Klf4	BetaBetaAlpha-zinc finger Family	3544	1.224	-4.856	143.27		-0.025
	MS00157	Klf12	BetaBetaAlpha-zinc finger Family	3615	-0.426	-4.248	114.393	0.917	-0.022
	UP00093	Klf7	BetaBetaAlpha-zinc finger Family	1014	6.197	-4.224	113.284	0.961	-0.042
	MC00110	Klf1	BetaBetaAlpha-zinc finger Family	2225	4.882	-4.18	111.369	0.995	-0.028
40	MS00291	Tcf21	Helix-Loop-Helix Family	3719	-1.75	-4.734	137.209		-0.024
41	MS00054	Tcf7	High Mobility Group (Box) Family	1432	4.787	-4.675	134.327		-0.038
42	MC00524	Nr1d1	Hormone-nuclear Receptor Family	895	6.516	-4.65	133.104		-0.047
43	MC00163	Creb1	Leucine Zipper Family	2016	4.076	-4.49	125.449		-0.031
	MS00325	Jdp2	Leucine Zipper Family	3539	-1.418	-4.36	119.445	0.829	-0.023
44	MC00125	Rest	BetaBetaAlpha-zinc finger Family	3586	-0.629	-4.477	124.836		-0.023
45	MC00475	Nfic	Nuclear Factor I-CCAAT-binding Transcription Factor (NFI-CTF) Family	3790	2.194	-4.367	119.765		-0.022
46	MC00354	Neurod1	Helix-Loop-Helix Family	3651	1.85	-4.176	111.169		-0.022
47	UP00006	Zic3	BetaBetaAlpha-zinc finger Family	3790	-0.117	-3.95	101.51		-0.021
48	MS00333	Mafb	Leucine Zipper Family	3775	-0.093	-3.861	97.82		-0.021
49	UP00031	Zbtb3	BetaBetaAlpha-zinc finger Family	3806	0.605	-3.686	90.806		-0.02
50	MC00372	Yy1	BetaBetaAlpha-zinc finger Family	2758	2.214	-3.652	89.486		-0.023
51	MS00171	Rfx2	RFX Domain Family	3394	-1.557	-3.639	88.952		-0.021
The MDSeqPos results are classified into several groups depend on their sequence logo similarity.
For the "zscore" column with negative number, the smaller means more enriched. e.g. these with zscore < -15 are much much better.
For "similarity to top" column, it calculate a similarity score[1] with the top one in this class based on weighted PCC.
Pvalue is derived from the one-tailed test of a normal distribution
[1] Jiang P, Singh M. CCAT: Combinatorial Code Analysis Tool for transcriptional regulation. Nucleic Acids Res. 2014 Mar 1;42(5):2833-47.

## Sheet: lung
clusters	collapsed_id	factor	DNA binding domain	hits	cutoff	zscore	-10*log(pval)	similarity to top	mean_position
1	MC00250	Nkx3-1	Homeodomain Family	4008	6.207	-46.025	690.776		-0.156
	MC00416	Rbfox2	Forkhead Domain Family	4639	4.471	-43.33	690.776	0.964	-0.137
	MC00105	Foxa2	Forkhead Domain Family	4564	4.541	-42.763	690.776	0.962	-0.136
	MC00104	Foxa1	Forkhead Domain Family	4590	4.55	-41.283	690.776	0.957	-0.131
	MS00393	Foxg1	Forkhead Domain Family	4591	4.945	-31.891	690.776	0.823	-0.103
	MS00399	Foxk1	Forkhead Domain Family	4696	5.133	-27.019	690.776	0.818	-0.087
2	MC00507	Meis1	Homeodomain Family	1231	7.586	-28.65	690.776		-0.184
	MC00136	Hoxb4	Homeodomain Family	1778	6.534	-27.012	690.776	0.977	-0.144
	MC00165	Pdx1	Homeodomain Family	939	7.889	-14.774	690.776	0.932	-0.116
3	MC00327	Gata1	GATA Domain Family	2232	6.809	-26.129	690.776		-0.124
	MC00325	Gata2	GATA Domain Family	2387	6.808	-26.108	690.776	0.999	-0.12
	MC00514	Cbfa2t2	Runt Domain Family	2556	6.716	-25.201	690.776	0.999	-0.112
	MC00504	Scx	Helix-Loop-Helix Family	2505	6.253	-24.925	690.776	0.988	-0.112
	MC00324	Gata4	GATA Domain Family	1867	7.312	-24.108	690.776	0.999	-0.126
	MC00326	Gata3	GATA Domain Family	2213	7.061	-22.907	690.776	0.998	-0.111
	MC00388	Tal1	Helix-Loop-Helix Family	2631	5.25	-18.175	690.776	0.901	-0.082
	UP00080	Gata5	GATA Domain Family	2123	5.93	-16.802	690.776	0.934	-0.086
4	MC00471	Rxra	Hormone-nuclear Receptor Family	3503	4.787	-22.721	690.776		-0.087
	UP00009	Nr2f2	Hormone-nuclear Receptor Family	3041	4.723	-22.406	690.776	0.89	-0.092
	MC00186	Nr1d2	Hormone-nuclear Receptor Family	4391	4.25	-20.019	690.776	0.949	-0.069
	MC00511	Rxrg	Hormone-nuclear Receptor Family	4699	2.373	-16.227	690.776	0.962	-0.055
5	MS00708	Rxrb	Hormone-nuclear Receptor Family	2636	0.916	-18.261	690.776		-0.082
	MC00134	Ppara	Hormone-nuclear Receptor Family	1892	6.188	-15.745	690.776	0.913	-0.086
	MC00344	Hnf4a	Hormone-nuclear Receptor Family	2246	5.619	-13.993	690.776	0.908	-0.071
	MC00130	Pparg	Hormone-nuclear Receptor Family	5178	2.854	-10.278	560.749	0.811	-0.036
6	MS00580	Nkx3-1	Homeodomain Family	3418	4.958	-17.911	690.776		-0.071
7	MC00157	Tead4	Homeodomain Family	1954	6.158	-17.733	690.776		-0.094
8	MC00512	Esrrb	Hormone-nuclear Receptor Family	5314	0.014	-17.006	690.776		-0.054
	MC00352	Nr5a2	Hormone-nuclear Receptor Family	5377	0.886	-6.294	225.892	0.956	-0.024
9	MS00170	Rfx2	RFX Domain Family	311	7.352	-16.115	690.776		-0.221
	MC00144	Rfx1	RFX Domain Family	376	8.256	-16.041	690.776	0.866	-0.199
10	MS00669	Nr2f6	Hormone-nuclear Receptor Family	5362	-5.418	-15.186	690.776		-0.049
	MS00698	Rara	Hormone-nuclear Receptor Family	4954	-3.802	-14.962	690.776	0.983	-0.05
11	UP00147	Nkx2-6	Homeodomain Family	2578	4.632	-15.174	690.776		-0.071
	UP00107	Nkx2-4	Homeodomain Family	2089	5.91	-14.748	690.776	0.975	-0.077
12	MS00054	Tcf7	High Mobility Group (Box) Family	1248	6.412	-14.963	690.776		-0.101
13	UP00041	Foxj1	Forkhead Domain Family	4148	5.286	-14.719	690.776		-0.054
	M00294	Foxf1a	Forkhead Domain Family	4718	3.997	-11.438	687.743	0.935	-0.041
	MS00388	Foxc1	Forkhead Domain Family	3497	4.566	-7.989	349.278	0.894	-0.036
14	MS00705	Rarg	Hormone-nuclear Receptor Family	5060	-4.284	-13.822	690.776		-0.046
	MS00700	Rarb	Hormone-nuclear Receptor Family	3042	-0.429	-13.703	690.776	0.975	-0.06
	MC00448	Nr1h2	Hormone-nuclear Receptor Family	2731	5.218	-6.865	264.284	0.843	-0.036
	MS00641	Esrra	Hormone-nuclear Receptor Family	2158	0.175	-4.793	140.128	0.876	-0.031
15	MC00328	Zfx	BetaBetaAlpha-zinc finger Family	5385	-4.802	-13.495	690.776		-0.044
16	MC00221	Tbx3	Transcription Factor T-Domain	5351	-0.127	-13.086	690.776		-0.043
17	MS00704	Rarg	Hormone-nuclear Receptor Family	1558	0.968	-12.779	690.776		-0.079
	MC00252	Rara	Hormone-nuclear Receptor Family	409	8.299	-10.984	636.464	0.932	-0.137
18	MS00171	Rfx2	RFX Domain Family	187	8.957	-12.694	690.776		-0.232
19	MC00178	Nkx2-5	Homeodomain Family	4762	4.013	-12.523	690.776		-0.044
20	MS00086	Meis2	Homeodomain Family	3674	5.822	-12.508	690.776		-0.05
	MS00088	Meis3	Homeodomain Family	4050	5.547	-12.359	690.776	0.998	-0.047
21	UP00093	Klf7	BetaBetaAlpha-zinc finger Family	5242	0.463	-12.056	690.776		-0.041
	MC00109	Klf4	BetaBetaAlpha-zinc finger Family	2568	4.746	-11.998	690.776	0.963	-0.058
	MC00110	Klf1	BetaBetaAlpha-zinc finger Family	5385	-0.825	-11.696	690.776	0.951	-0.039
	MS00157	Klf12	BetaBetaAlpha-zinc finger Family	2329	3.147	-9.493	482.396	0.907	-0.05
22	MC00187	Ctcf	BetaBetaAlpha-zinc finger Family	5229	-2.633	-10.569	591.401		-0.036
23	MS00282	Srebf1	Helix-Loop-Helix Family	5359	-1.693	-9.55	487.847		-0.033
	MS00270	Mlx	Helix-Loop-Helix Family	4753	0.61	-7.404	303.444	0.919	-0.029
	MS00252	Bhlhb2	Helix-Loop-Helix Family	4261	1.334	-6.674	251.11	0.911	-0.028
	MC00169	Usf2	Helix-Loop-Helix Family	4079	0.644	-6.517	240.494	0.892	-0.028
24	MS00089	Meis3	Homeodomain Family	4085	1.392	-9.316	465.603		-0.037
	MS00093	Pknox2	Homeodomain Family	3490	-0.985	-9.184	453.163	0.983	-0.04
	MS00087	Meis2	Homeodomain Family	4117	3.345	-8.993	435.605	0.99	-0.036
25	MS00241	Tcfap2a	Helix-Loop-Helix Family	5386	-3.501	-9	436.263		-0.032
26	MC00195	Myf5	Helix-Loop-Helix Family	5331	3.181	-8.767	415.32		-0.031
27	MC00524	Nr1d1	Hormone-nuclear Receptor Family	2416	5.632	-8.565	397.589		-0.045
28	MC00183	Snai1	BetaBetaAlpha-zinc finger Family	5371	0.138	-8.546	395.945		-0.03
29	MC00158	E2f4	Transcription Factor Family	4392	1.627	-8.332	377.658		-0.033
	MC00510	E2f3	Transcription Factor Family	4813	0.586	-7.538	313.636	0.866	-0.029
30	MS00239	Tcfap2a	Helix-Loop-Helix Family	5354	-0.716	-8.175	364.515		-0.029
	UP00010	Tcfap2b	Helix-Loop-Helix Family	5376	-1.265	-7.938	345.098	0.9	-0.029
31	MS00240	Tcfap2a	Helix-Loop-Helix Family	5385	-2.061	-7.839	337.204		-0.028
	UP00087	Tcfap2c	Helix-Loop-Helix Family	5273	0.473	-5.271	165.068	0.844	-0.021
	UP00028	Tcfap2e	Helix-Loop-Helix Family	5381	-1.78	-5.159	159.038	0.899	-0.021
32	MC00476	Rarg	Hormone-nuclear Receptor Family	5281	1.123	-7.406	303.629		-0.027
33	MS00333	Mafb	Leucine Zipper Family	5222	0.533	-6.907	267.262		-0.026
34	MS00243	Ascl2	Helix-Loop-Helix Family	5385	-1.205	-6.852	263.417		-0.026
	MC00265	Tcf3	Helix-Loop-Helix Family	5022	2.483	-5.022	151.777	0.908	-0.021
	MC00369	Myod1	Helix-Loop-Helix Family	5275	0.5	-4.892	145.109	0.882	-0.02
	MC00305	Sox6	High Mobility Group (Box) Family	5113	2.555	-4.753	138.126	0.891	-0.02
35	UP00095	Zfp691	BetaBetaAlpha-zinc finger Family	5235	0.551	-6.771	257.781		-0.026
36	MC00295	Esr1	Hormone-nuclear Receptor Family	5376	-1.171	-6.769	257.628		-0.025
37	M00433	Hmx3	Homeodomain Family	3116	2.101	-6.596	245.806		-0.033
38	MS00523	Zic3	BetaBetaAlpha-zinc finger Family	5335	-3.176	-6.221	221.198		-0.024
39	MA0145	Tcfcp2l1	CP2 Transcription Factor Domain Family	5385	0.015	-6.056	210.843		-0.023
	MC00518	Tfcp2	CP2 Transcription Factor Domain Family	5360	-1.002	-4.677	134.395	0.857	-0.02
40	MS00311	Creb3l2	Leucine Zipper Family	2756	1.458	-6.044	210.061		-0.033
41	MC00430	Egr2	BetaBetaAlpha-zinc finger Family	5386	-4.11	-5.498	177.691		-0.022
	MS00789	Egr3	BetaBetaAlpha-zinc finger Family	5385	-6.29	-3.327	77.298	0.883	-0.016
42	MS00291	Tcf21	Helix-Loop-Helix Family	5375	-3.188	-5.276	165.359		-0.021
43	MC00260	Pax3	Homeodomain Family	398	8.316	-4.659	133.525		-0.071
44	MS00668	Nr2e1	Hormone-nuclear Receptor Family	239	7.964	-4.545	128.052		-0.09
45	MS00335	Mafb	Leucine Zipper Family	4440	0.391	-4.527	127.186		-0.021
46	UP00006	Zic3	BetaBetaAlpha-zinc finger Family	4275	2.107	-4.271	115.418		-0.021
47	MC00356	Tbx21	Transcription Factor T-Domain	5383	2.261	-4.17	110.913		-0.018
48	MC00475	Nfic	Nuclear Factor I-CCAAT-binding Transcription Factor (NFI-CTF) Family	5383	1.243	-3.771	94.158		-0.017
49	M01104	Ovol2	BetaBetaAlpha-zinc finger Family	3102	5.466	-3.598	87.398		-0.022
50	UP00021	Zfp281	BetaBetaAlpha-zinc finger Family	4730	1.433	-3.448	81.729		-0.017
51	MA0116	Zfp423	BetaBetaAlpha-zinc finger Family	2763	1.969	-3.442	81.517		-0.022
52	MS00325	Jdp2	Leucine Zipper Family	4530	-0.786	-3.341	77.808		-0.017
53	UP00031	Zbtb3	BetaBetaAlpha-zinc finger Family	5386	-0.502	-3.27	75.283		-0.016
54	MC00191	Nfya	NF-Y CCAAT-Binding Protein Family	5055	2.5	-3.098	69.353		-0.016
The MDSeqPos results are classified into several groups depend on their sequence logo similarity.
For the "zscore" column with negative number, the smaller means more enriched. e.g. these with zscore < -15 are much much better.
For "similarity to top" column, it calculate a similarity score[1] with the top one in this class based on weighted PCC.
Pvalue is derived from the one-tailed test of a normal distribution
[1] Jiang P, Singh M. CCAT: Combinatorial Code Analysis Tool for transcriptional regulation. Nucleic Acids Res. 2014 Mar 1;42(5):2833-47.

## Sheet: stomach
clusters	collapsed_id	factor	DNA binding domain	hits	cutoff	zscore	-10*log(pval)	similarity to top	mean_position
1	MC00416	Rbfox2	Forkhead Domain Family	4175	5.107	-42.947	690.776		-0.143
	MC00105	Foxa2	Forkhead Domain Family	4268	4.934	-42.442	690.776	0.999	-0.14
	MC00104	Foxa1	Forkhead Domain Family	4733	4.216	-41.744	690.776	0.978	-0.131
	MC00250	Nkx3-1	Homeodomain Family	3894	6.067	-40.358	690.776	0.96	-0.14
	MS00393	Foxg1	Forkhead Domain Family	5147	3.996	-29.586	690.776	0.843	-0.091
	MS00399	Foxk1	Forkhead Domain Family	4724	5.006	-25.266	690.776	0.837	-0.082
2	MC00325	Gata2	GATA Domain Family	3345	6.197	-37.98	690.776		-0.143
	MC00327	Gata1	GATA Domain Family	2826	6.538	-37.699	690.776	0.999	-0.155
	MC00514	Cbfa2t2	Runt Domain Family	3894	5.484	-37.473	690.776	0.999	-0.13
	MC00504	Scx	Helix-Loop-Helix Family	3111	6.018	-36.476	690.776	0.986	-0.143
	MC00324	Gata4	GATA Domain Family	3444	6.246	-36.34	690.776	0.999	-0.135
	MC00326	Gata3	GATA Domain Family	3319	6.428	-35.527	690.776	0.999	-0.135
	MC00388	Tal1	Helix-Loop-Helix Family	3861	4.147	-29.655	690.776	0.901	-0.105
	UP00080	Gata5	GATA Domain Family	2266	6.02	-28.193	690.776	0.938	-0.132
3	MC00507	Meis1	Homeodomain Family	1513	7.187	-28.825	690.776		-0.166
	MC00136	Hoxb4	Homeodomain Family	1561	6.95	-27.819	690.776	0.976	-0.158
	MC00165	Pdx1	Homeodomain Family	2029	6.692	-22.271	690.776	0.939	-0.113
4	MC00260	Pax3	Homeodomain Family	1050	8.1	-24.76	690.776		-0.174
5	UP00009	Nr2f2	Hormone-nuclear Receptor Family	3645	4.102	-21.679	690.776		-0.081
	MC00471	Rxra	Hormone-nuclear Receptor Family	2488	5.73	-19.325	690.776	0.887	-0.089
	MC00186	Nr1d2	Hormone-nuclear Receptor Family	5094	3.468	-18.643	690.776	0.859	-0.06
	MC00511	Rxrg	Hormone-nuclear Receptor Family	3825	3.466	-8.524	394.083	0.843	-0.036
6	MS00171	Rfx2	RFX Domain Family	394	6.699	-17.478	690.776		-0.21
7	MS00170	Rfx2	RFX Domain Family	347	7.28	-17.361	690.776		-0.223
	MC00144	Rfx1	RFX Domain Family	291	8.78	-16.724	690.776	0.869	-0.236
8	UP00041	Foxj1	Forkhead Domain Family	5335	2.272	-16.635	690.776		-0.053
	M00294	Foxf1a	Forkhead Domain Family	4829	3.61	-12.099	690.776	0.93	-0.042
	MS00388	Foxc1	Forkhead Domain Family	5249	1.038	-11.868	690.776	0.896	-0.04
9	MC00110	Klf1	BetaBetaAlpha-zinc finger Family	4068	3.841	-15.58	690.776		-0.057
	MC00109	Klf4	BetaBetaAlpha-zinc finger Family	4726	1.704	-15.572	690.776	0.995	-0.053
	UP00093	Klf7	BetaBetaAlpha-zinc finger Family	5282	0.026	-13.746	690.776	0.951	-0.045
	MS00157	Klf12	BetaBetaAlpha-zinc finger Family	5135	-0.708	-11.79	690.776	0.911	-0.04
10	UP00030	Sox11	High Mobility Group (Box) Family	3733	5.01	-15.526	690.776		-0.06
	UP00023	Sox30	High Mobility Group (Box) Family	5111	3.356	-6.746	256.042	0.885	-0.026
11	MC00265	Tcf3	Helix-Loop-Helix Family	2395	5.222	-14.845	690.776		-0.072
	MC00369	Myod1	Helix-Loop-Helix Family	1729	5.148	-10.598	594.486	0.873	-0.064
12	MS00708	Rxrb	Hormone-nuclear Receptor Family	1497	2.633	-14.472	690.776		-0.09
	MC00134	Ppara	Hormone-nuclear Receptor Family	1415	6.637	-13.441	690.776	0.911	-0.087
	MC00344	Hnf4a	Hormone-nuclear Receptor Family	3838	4.275	-10.165	549.087	0.907	-0.041
	MC00130	Pparg	Hormone-nuclear Receptor Family	4199	4.166	-8.684	407.994	0.811	-0.035
13	MC00512	Esrrb	Hormone-nuclear Receptor Family	5111	0.752	-13.587	690.776		-0.045
	MC00352	Nr5a2	Hormone-nuclear Receptor Family	5359	0.219	-4.864	143.684	0.953	-0.02
14	MC00157	Tead4	Homeodomain Family	1750	6.227	-13.574	690.776		-0.078
15	MC00221	Tbx3	Transcription Factor T-Domain	5359	-1.7	-12.927	690.776		-0.043
16	MS00704	Rarg	Hormone-nuclear Receptor Family	1954	0.314	-12.639	690.776		-0.07
	MC00252	Rara	Hormone-nuclear Receptor Family	731	7.333	-11.423	686.055	0.931	-0.106
17	MC00328	Zfx	BetaBetaAlpha-zinc finger Family	5358	-4.404	-12.591	690.776		-0.042
18	MC00195	Myf5	Helix-Loop-Helix Family	5154	3.669	-12.05	690.776		-0.041
19	MS00088	Meis3	Homeodomain Family	3933	5.583	-12.007	690.776		-0.047
	MS00086	Meis2	Homeodomain Family	3706	5.79	-11.49	690.776	0.999	-0.046
20	MS00243	Ascl2	Helix-Loop-Helix Family	5310	0.903	-11.829	690.776		-0.04
	MC00305	Sox6	High Mobility Group (Box) Family	5167	2.266	-10.21	553.758	0.892	-0.036
	MS00291	Tcf21	Helix-Loop-Helix Family	5345	-3.094	-10.171	549.704	0.875	-0.035
	MC00414	Atoh1	Helix-Loop-Helix Family	4325	2.968	-5.935	203.412	0.863	-0.026
	MC00341	Olig2	Helix-Loop-Helix Family	1420	6.358	-5.199	161.152	0.937	-0.041
21	MS00700	Rarb	Hormone-nuclear Receptor Family	4397	-2.342	-11.665	690.776		-0.043
	MS00705	Rarg	Hormone-nuclear Receptor Family	1865	0.547	-11.581	690.776	0.976	-0.066
	MS00641	Esrra	Hormone-nuclear Receptor Family	5302	-5.37	-6.975	272.066	0.876	-0.026
	MC00448	Nr1h2	Hormone-nuclear Receptor Family	261	8.218	-5.915	202.177	0.843	-0.104
22	MS00669	Nr2f6	Hormone-nuclear Receptor Family	3407	-1.28	-10.742	609.944		-0.046
	MS00698	Rara	Hormone-nuclear Receptor Family	3821	-2.064	-10.724	607.99	0.984	-0.043
23	MS00239	Tcfap2a	Helix-Loop-Helix Family	5323	-0.713	-10.148	547.385		-0.035
	UP00010	Tcfap2b	Helix-Loop-Helix Family	5349	-1.498	-8.696	409.072	0.904	-0.031
24	MS00087	Meis2	Homeodomain Family	4054	3.347	-10.072	539.575		-0.04
	MS00093	Pknox2	Homeodomain Family	4455	-2.262	-8.61	401.548	0.988	-0.034
	MS00089	Meis3	Homeodomain Family	3969	1.477	-7.559	315.239	0.99	-0.032
25	MC00295	Esr1	Hormone-nuclear Receptor Family	5286	-0.478	-9.572	489.985		-0.033
26	MS00333	Mafb	Leucine Zipper Family	5359	-1.182	-9.369	470.553		-0.033
27	MS00523	Zic3	BetaBetaAlpha-zinc finger Family	5283	-2.883	-9.279	462.041		-0.033
28	MS00668	Nr2e1	Hormone-nuclear Receptor Family	2664	3.846	-9.034	439.372		-0.045
29	MC00510	E2f3	Transcription Factor Family	4437	1.172	-8.694	408.902		-0.034
	MC00158	E2f4	Transcription Factor Family	5356	-1.82	-7.668	323.728	0.877	-0.028
30	MC00191	Nfya	NF-Y CCAAT-Binding Protein Family	5353	1.074	-8.542	395.626		-0.03
31	MS00282	Srebf1	Helix-Loop-Helix Family	2067	3.258	-8.513	393.106		-0.049
	MC00169	Usf2	Helix-Loop-Helix Family	1410	4.152	-5.772	193.607	0.887	-0.044
	MS00270	Mlx	Helix-Loop-Helix Family	3762	1.657	-5.271	165.038	0.919	-0.025
	MS00252	Bhlhb2	Helix-Loop-Helix Family	5156	-0.114	-5.07	154.285	0.911	-0.021
32	MS00240	Tcfap2a	Helix-Loop-Helix Family	4899	1.407	-8.225	368.688		-0.031
	UP00028	Tcfap2e	Helix-Loop-Helix Family	5357	-1.896	-6.821	261.237	0.894	-0.026
	UP00087	Tcfap2c	Helix-Loop-Helix Family	4990	1.321	-6.098	213.467	0.849	-0.024
33	MS00241	Tcfap2a	Helix-Loop-Helix Family	5354	-2.681	-8.078	356.518		-0.029
34	MC00408	Myb	Myb Domain Family	3303	4.449	-7.767	331.46		-0.036
35	MS00335	Mafb	Leucine Zipper Family	2757	2.085	-7.616	319.711		-0.039
36	MC00183	Snai1	BetaBetaAlpha-zinc finger Family	5357	-0.355	-7.615	319.615		-0.028
37	MC00524	Nr1d1	Hormone-nuclear Receptor Family	2343	5.649	-7.408	303.785		-0.041
38	UP00006	Zic3	BetaBetaAlpha-zinc finger Family	5289	-0.048	-7.378	301.553		-0.027
39	MC00187	Ctcf	BetaBetaAlpha-zinc finger Family	5358	-4.879	-7.09	280.298		-0.026
40	MS00311	Creb3l2	Leucine Zipper Family	5347	-3.573	-6.877	265.157		-0.026
41	MC00354	Neurod1	Helix-Loop-Helix Family	2354	4.947	-6.308	226.8		-0.036
42	MA0145	Tcfcp2l1	CP2 Transcription Factor Domain Family	5336	0.624	-6.137	215.917		-0.024
43	MC00349	Jun	Leucine Zipper Family	2872	4.986	-6.027	209.012		-0.032
	MC00356	Tbx21	Transcription Factor T-Domain	5360	1.616	-5.402	172.27	0.868	-0.022
44	M01742	Zscan10	BetaBetaAlpha-zinc finger Family	4367	-0.716	-5.423	173.444		-0.024
45	MS00054	Tcf7	High Mobility Group (Box) Family	311	8.058	-5.371	170.531		-0.089
46	MS00398	Foxk1	Forkhead Domain Family	5222	-1.865	-5.059	153.749		-0.021
	MS00392	Foxg1	Forkhead Domain Family	5272	0.271	-4.248	114.393	0.93	-0.019
47	MS00549	Lhx8	Homeodomain Family	3701	4.705	-5.011	151.231		-0.025
48	UP00031	Zbtb3	BetaBetaAlpha-zinc finger Family	5332	0.564	-4.506	126.221		-0.019
49	MS00789	Egr3	BetaBetaAlpha-zinc finger Family	5057	-3.104	-4.497	125.776		-0.02
	MC00430	Egr2	BetaBetaAlpha-zinc finger Family	3548	2.805	-4.412	121.803	0.885	-0.023
50	M01334	Nkx1-1	Homeodomain Family	5298	0.698	-4.404	121.44		-0.019
	UP00184	Lhx8	Homeodomain Family	5358	-0.646	-3.927	100.559	0.823	-0.018
51	MC00257	Pax5	Homeodomain Family	5253	1.793	-4.31	117.157		-0.019
52	MS00501	Zfp652	BetaBetaAlpha-zinc finger Family	1880	3.778	-4.221	113.18		-0.031
53	MC00475	Nfic	Nuclear Factor I-CCAAT-binding Transcription Factor (NFI-CTF) Family	5344	1.824	-4.165	110.693		-0.018
54	MS00101	Hic1	BetaBetaAlpha-zinc finger Family	5356	-5.754	-3.871	98.227		-0.017
55	UP00021	Zfp281	BetaBetaAlpha-zinc finger Family	5324	-1.455	-3.707	91.643		-0.017
56	MC00178	Nkx2-5	Homeodomain Family	4285	4.205	-3.612	87.929		-0.019
57	UP00081	Mybl1	Myb Domain Family	3026	3.4	-3.601	87.503		-0.022
58	MA0116	Zfp423	BetaBetaAlpha-zinc finger Family	5321	-3.06	-3.576	86.548		-0.017
59	MC00125	Rest	BetaBetaAlpha-zinc finger Family	3674	1.007	-3.44	81.436		-0.019
The MDSeqPos results are classified into several groups depend on their sequence logo similarity.
For the "zscore" column with negative number, the smaller means more enriched. e.g. these with zscore < -15 are much much better.
For "similarity to top" column, it calculate a similarity score[1] with the top one in this class based on weighted PCC.
Pvalue is derived from the one-tailed test of a normal distribution
[1] Jiang P, Singh M. CCAT: Combinatorial Code Analysis Tool for transcriptional regulation. Nucleic Acids Res. 2014 Mar 1;42(5):2833-47.

## Sheet: pancreas
clusters	collapsed_id	factor	DNA binding domain	hits	cutoff	zscore	-10*log(pval)	similarity to top	mean_position
1	MC00260	Pax3	Homeodomain Family	577	7.96	-23.898	690.776		-0.23
2	MC00326	Gata3	GATA Domain Family	1152	6.054	-23.116	690.776		-0.156
	MC00514	Cbfa2t2	Runt Domain Family	1362	4.512	-23.105	690.776	0.999	-0.143
	MC00324	Gata4	GATA Domain Family	1386	4.615	-23.1	690.776	0.999	-0.142
	MC00327	Gata1	GATA Domain Family	1086	5.938	-23.081	690.776	0.999	-0.161
	MC00325	Gata2	GATA Domain Family	1004	6.435	-23.063	690.776	0.999	-0.167
	MC00504	Scx	Helix-Loop-Helix Family	1185	5.495	-21.393	690.776	0.982	-0.143
	MC00388	Tal1	Helix-Loop-Helix Family	1122	4.464	-18.269	690.776	0.902	-0.128
	UP00080	Gata5	GATA Domain Family	867	5.48	-17.492	690.776	0.938	-0.14
3	UP00023	Sox30	High Mobility Group (Box) Family	1470	4.53	-16.89	690.776		-0.104
	UP00075	Sox15	High Mobility Group (Box) Family	1502	4.328	-13.306	690.776	0.938	-0.083
	UP00014	Sox17	High Mobility Group (Box) Family	1673	2.725	-13.228	690.776	0.901	-0.078
	UP00051	Sox8	High Mobility Group (Box) Family	1550	4.212	-11.75	690.776	0.928	-0.074
	UP00034	Sox7	High Mobility Group (Box) Family	1613	3.244	-11.578	690.776	0.928	-0.071
	UP00064	Sox18	High Mobility Group (Box) Family	1693	2.825	-10.106	543.092	0.943	-0.062
	UP00101	Sox12	High Mobility Group (Box) Family	1692	2.655	-9.089	444.418	0.914	-0.057
4	MC00105	Foxa2	Forkhead Domain Family	1032	5.655	-15.442	690.776		-0.115
	MC00104	Foxa1	Forkhead Domain Family	1025	5.706	-14.761	690.776	0.973	-0.111
	MC00416	Rbfox2	Forkhead Domain Family	1297	4.722	-14.488	690.776	0.999	-0.097
	MC00250	Nkx3-1	Homeodomain Family	1078	5.986	-11.85	690.776	0.948	-0.089
5	UP00030	Sox11	High Mobility Group (Box) Family	1377	4.835	-14.921	690.776		-0.096
	MC00303	Sox2	High Mobility Group (Box) Family	1067	5.138	-6.382	231.638	0.861	-0.055
6	UP00009	Nr2f2	Hormone-nuclear Receptor Family	962	4.757	-12.47	690.776		-0.099
	MC00471	Rxra	Hormone-nuclear Receptor Family	1181	4.584	-11.472	690.776	0.901	-0.083
	MC00186	Nr1d2	Hormone-nuclear Receptor Family	1427	4.262	-11.445	688.599	0.882	-0.075
	MC00511	Rxrg	Hormone-nuclear Receptor Family	904	4.396	-5.8	195.243	0.86	-0.055
7	MS00708	Rxrb	Hormone-nuclear Receptor Family	353	3.924	-10.99	637.097		-0.148
	MC00344	Hnf4a	Hormone-nuclear Receptor Family	721	5.748	-9.975	529.813	0.907	-0.095
	MC00134	Ppara	Hormone-nuclear Receptor Family	721	6.07	-9.164	451.31	0.916	-0.088
	MC00130	Pparg	Hormone-nuclear Receptor Family	459	6.714	-4.158	110.397	0.813	-0.061
8	MC00136	Hoxb4	Homeodomain Family	1703	1.511	-9.967	528.972		-0.061
	MC00165	Pdx1	Homeodomain Family	914	5.672	-8.47	389.384	0.918	-0.074
	MC00507	Meis1	Homeodomain Family	375	6.923	-7.011	274.637	0.967	-0.099
9	MS00171	Rfx2	RFX Domain Family	269	4.737	-9.836	515.928		-0.155
10	MS00393	Foxg1	Forkhead Domain Family	1493	4.265	-9.747	507.047		-0.064
	MS00399	Foxk1	Forkhead Domain Family	557	6.748	-7.517	312.059	0.996	-0.086
11	MC00144	Rfx1	RFX Domain Family	100	8.696	-9.55	487.832		-0.25
	MS00170	Rfx2	RFX Domain Family	113	7.4	-9.017	437.822	0.862	-0.224
12	MC00191	Nfya	NF-Y CCAAT-Binding Protein Family	1600	2.741	-9.279	462.116		-0.06
13	MC00221	Tbx3	Transcription Factor T-Domain	1712	-1.348	-8.876	425.102		-0.056
14	MS00669	Nr2f6	Hormone-nuclear Receptor Family	988	-0.866	-8.801	418.333		-0.073
	MS00698	Rara	Hormone-nuclear Receptor Family	1003	-0.827	-7.27	293.455	0.983	-0.062
15	MC00512	Esrrb	Hormone-nuclear Receptor Family	1192	3.221	-8.72	411.208		-0.066
	MC00352	Nr5a2	Hormone-nuclear Receptor Family	1152	4.423	-4.696	135.338	0.955	-0.042
16	MC00157	Tead4	Homeodomain Family	368	6.886	-8.014	351.27		-0.112
17	MS00668	Nr2e1	Hormone-nuclear Receptor Family	1232	2.786	-6.195	219.588		-0.05
18	MC00258	Pax7	Homeodomain Family	903	3.068	-6.122	214.982		-0.058
19	MC00328	Zfx	BetaBetaAlpha-zinc finger Family	1702	-1.999	-5.956	204.691		-0.041
20	MS00705	Rarg	Hormone-nuclear Receptor Family	1629	-4.377	-5.596	183.256		-0.04
	MS00700	Rarb	Hormone-nuclear Receptor Family	1658	-4.194	-4.758	138.363	0.978	-0.036
	MS00641	Esrra	Hormone-nuclear Receptor Family	1140	-1.653	-3.854	97.524	0.89	-0.037
21	UP00028	Tcfap2e	Helix-Loop-Helix Family	1685	-0.207	-5.408	172.642		-0.039
	UP00087	Tcfap2c	Helix-Loop-Helix Family	1640	1.041	-4.747	137.837	0.978	-0.036
	MS00240	Tcfap2a	Helix-Loop-Helix Family	1605	1.28	-4.047	105.615	0.901	-0.032
22	MC00305	Sox6	High Mobility Group (Box) Family	761	5.395	-5.379	171.027		-0.057
	MC00369	Myod1	Helix-Loop-Helix Family	689	4.82	-5.001	150.709	0.94	-0.057
	MC00265	Tcf3	Helix-Loop-Helix Family	1052	4.502	-3.742	93.034	0.881	-0.038
	MS00243	Ascl2	Helix-Loop-Helix Family	1286	3.389	-3.099	69.371	0.897	-0.031
23	MS00241	Tcfap2a	Helix-Loop-Helix Family	1696	-0.848	-5.329	168.237		-0.038
24	UP00175	Lhx9	Homeodomain Family	1575	1.825	-5.184	160.382		-0.039
	UP00144	Hoxb4	Homeodomain Family	1321	3.331	-3.314	76.843	0.938	-0.031
	UP00139	Nkx1-2	Homeodomain Family	1345	3.558	-3.101	69.444	0.895	-0.03
25	MC00295	Esr1	Hormone-nuclear Receptor Family	1710	-1.287	-5.13	157.477		-0.037
26	MC00524	Nr1d1	Hormone-nuclear Receptor Family	298	7.013	-5.015	151.412		-0.086
27	MC00356	Tbx21	Transcription Factor T-Domain	328	6.728	-4.928	146.939		-0.081
	MC00349	Jun	Leucine Zipper Family	601	6.02	-3.879	98.564	0.875	-0.051
28	MC00158	E2f4	Transcription Factor Family	1289	2.157	-4.872	144.087		-0.041
	MC00510	E2f3	Transcription Factor Family	942	3.598	-4.487	125.304	0.883	-0.045
29	MS00333	Mafb	Leucine Zipper Family	1178	2.605	-4.809	140.931		-0.042
30	MS00054	Tcf7	High Mobility Group (Box) Family	1489	2.05	-4.635	132.35		-0.037
31	MS00549	Lhx8	Homeodomain Family	1702	2.021	-4.485	125.23		-0.034
32	MC00252	Rara	Hormone-nuclear Receptor Family	354	6.543	-4.45	123.582		-0.073
	MS00704	Rarg	Hormone-nuclear Receptor Family	485	0.78	-3.943	101.19	0.927	-0.057
33	MS00311	Creb3l2	Leucine Zipper Family	1526	-0.876	-4.42	122.206		-0.035
34	MS00086	Meis2	Homeodomain Family	1566	4.322	-4.364	119.633		-0.034
	MS00088	Meis3	Homeodomain Family	1600	4.357	-4.066	106.4	0.999	-0.033
35	MS00325	Jdp2	Leucine Zipper Family	76	6.994	-4.272	115.449		-0.151
	MS00313	Creb5	Leucine Zipper Family	137	6.271	-3.112	69.803	0.981	-0.091
36	MC00187	Ctcf	BetaBetaAlpha-zinc finger Family	1579	-1.303	-4.266	115.161		-0.034
37	MS00800	Sox1	High Mobility Group (Box) Family	1085	1.144	-4.216	112.959		-0.04
38	MS00398	Foxk1	Forkhead Domain Family	1476	-0.325	-4.142	109.697		-0.034
39	MS00548	Lhx8	Homeodomain Family	1419	1.925	-4.119	108.712		-0.035
40	UP00155	Hmx2	Homeodomain Family	1651	1.161	-4.045	105.521		-0.032
	UP00138	Bsx	Homeodomain Family	1675	1.928	-3.233	73.974	0.802	-0.028
41	UP00031	Zbtb3	BetaBetaAlpha-zinc finger Family	1707	0.087	-4.033	105.005		-0.031
42	MS00523	Zic3	BetaBetaAlpha-zinc finger Family	1643	-1.975	-3.772	94.221		-0.031
43	UP00010	Tcfap2b	Helix-Loop-Helix Family	1709	-1.213	-3.653	89.493		-0.029
	MS00239	Tcfap2a	Helix-Loop-Helix Family	1634	1.008	-3.138	70.704	0.909	-0.027
44	MS00282	Srebf1	Helix-Loop-Helix Family	963	2.26	-3.56	85.943		-0.038
45	MC00195	Myf5	Helix-Loop-Helix Family	1692	3.251	-3.462	82.246		-0.029
46	MC00408	Myb	Myb Domain Family	906	4.757	-3.368	78.775		-0.038
47	UP00069	Sox1	High Mobility Group (Box) Family	833	5.916	-3.358	78.429		-0.04
48	UP00081	Mybl1	Myb Domain Family	1690	0.403	-3.354	78.273		-0.028
49	MS00291	Tcf21	Helix-Loop-Helix Family	708	2.489	-3.319	77.033		-0.043
The MDSeqPos results are classified into several groups depend on their sequence logo similarity.
For the "zscore" column with negative number, the smaller means more enriched. e.g. these with zscore < -15 are much much better.
For "similarity to top" column, it calculate a similarity score[1] with the top one in this class based on weighted PCC.
Pvalue is derived from the one-tailed test of a normal distribution
[1] Jiang P, Singh M. CCAT: Combinatorial Code Analysis Tool for transcriptional regulation. Nucleic Acids Res. 2014 Mar 1;42(5):2833-47.

## Sheet: liver
clusters	collapsed_id	factor	DNA binding domain	hits	cutoff	zscore	-10*log(pval)	similarity to top	mean_position
1	MS00708	Rxrb	Hormone-nuclear Receptor Family	2970	1.62	-41.74	690.776		-0.166
	MC00344	Hnf4a	Hormone-nuclear Receptor Family	3454	5.283	-41.73	690.776	0.933	-0.154
	MC00134	Ppara	Hormone-nuclear Receptor Family	2769	5.985	-37.38	690.776	0.945	-0.155
	MC00130	Pparg	Hormone-nuclear Receptor Family	3198	5.276	-25.99	690.776	0.851	-0.103
2	UP00009	Nr2f2	Hormone-nuclear Receptor Family	3682	4.553	-40.769	690.776		-0.145
	MC00471	Rxra	Hormone-nuclear Receptor Family	3455	5.545	-40.513	690.776	0.903	-0.149
	MC00186	Nr1d2	Hormone-nuclear Receptor Family	3902	4.876	-35.844	690.776	0.888	-0.125
	MC00511	Rxrg	Hormone-nuclear Receptor Family	2953	5.123	-29.945	690.776	0.865	-0.122
3	MC00416	Rbfox2	Forkhead Domain Family	4262	4.525	-39.549	690.776		-0.131
	MC00105	Foxa2	Forkhead Domain Family	3060	6.136	-37.825	690.776	0.999	-0.149
	MC00104	Foxa1	Forkhead Domain Family	3588	5.505	-36.918	690.776	0.972	-0.134
	MC00250	Nkx3-1	Homeodomain Family	3899	5.708	-36.073	690.776	0.961	-0.126
	MS00393	Foxg1	Forkhead Domain Family	4393	4.559	-28.764	690.776	0.841	-0.096
	MS00399	Foxk1	Forkhead Domain Family	2042	6.798	-22.663	690.776	0.834	-0.114
4	MC00512	Esrrb	Hormone-nuclear Receptor Family	4645	2.477	-34.172	690.776		-0.109
	MC00352	Nr5a2	Hormone-nuclear Receptor Family	4007	4.488	-24.039	690.776	0.961	-0.085
5	MC00325	Gata2	GATA Domain Family	2762	6.155	-28.473	690.776		-0.12
	MC00327	Gata1	GATA Domain Family	2998	5.531	-28.154	690.776	0.999	-0.114
	MC00514	Cbfa2t2	Runt Domain Family	3142	5.507	-27.191	690.776	0.999	-0.108
	MC00504	Scx	Helix-Loop-Helix Family	1715	6.929	-25.954	690.776	0.982	-0.141
	MC00324	Gata4	GATA Domain Family	2627	6.459	-25.717	690.776	0.998	-0.113
	MC00326	Gata3	GATA Domain Family	2823	6.317	-25.449	690.776	0.998	-0.107
	MC00388	Tal1	Helix-Loop-Helix Family	2346	5.287	-21.148	690.776	0.9	-0.1
	UP00080	Gata5	GATA Domain Family	1645	6.186	-17.847	690.776	0.932	-0.103
6	MS00669	Nr2f6	Hormone-nuclear Receptor Family	3627	-1.069	-25.64	690.776		-0.095
	MS00698	Rara	Hormone-nuclear Receptor Family	2780	-0.138	-24.722	690.776	0.983	-0.105
7	MC00260	Pax3	Homeodomain Family	647	8.648	-22.327	690.776		-0.203
8	MC00476	Rarg	Hormone-nuclear Receptor Family	4356	3.148	-21.689	690.776		-0.074
9	MS00700	Rarb	Hormone-nuclear Receptor Family	2619	0.33	-18.152	690.776		-0.082
	MS00705	Rarg	Hormone-nuclear Receptor Family	2935	-0.683	-17.289	690.776	0.981	-0.074
	MS00641	Esrra	Hormone-nuclear Receptor Family	4660	-3.152	-14.246	690.776	0.873	-0.05
	MC00448	Nr1h2	Hormone-nuclear Receptor Family	2547	5.426	-10.078	540.266	0.849	-0.05
10	MC00252	Rara	Hormone-nuclear Receptor Family	4864	3.451	-15.884	690.776		-0.053
	MS00704	Rarg	Hormone-nuclear Receptor Family	1425	1.501	-12.021	690.776	0.941	-0.078
11	MS00170	Rfx2	RFX Domain Family	197	8.637	-15.418	690.776		-0.268
	MC00144	Rfx1	RFX Domain Family	354	8.235	-15.01	690.776	0.867	-0.194
12	MC00221	Tbx3	Transcription Factor T-Domain	5297	-0.815	-14.748	690.776		-0.048
13	MC00328	Zfx	BetaBetaAlpha-zinc finger Family	5182	-0.88	-13.993	690.776		-0.046
14	MC00524	Nr1d1	Hormone-nuclear Receptor Family	4821	3.889	-13.489	690.776		-0.047
15	MS00088	Meis3	Homeodomain Family	4708	4.746	-13.411	690.776		-0.047
	MS00086	Meis2	Homeodomain Family	4226	5.232	-12.945	690.776	0.999	-0.048
16	MC00295	Esr1	Hormone-nuclear Receptor Family	3774	2.478	-12.741	690.776		-0.05
17	MS00668	Nr2e1	Hormone-nuclear Receptor Family	3969	2.594	-11.344	676.949		-0.044
18	UP00041	Foxj1	Forkhead Domain Family	4135	4.965	-11.224	663.374		-0.043
	MS00388	Foxc1	Forkhead Domain Family	4552	2.467	-7.671	323.983	0.898	-0.03
	M00294	Foxf1a	Forkhead Domain Family	4422	3.915	-5.332	168.429	0.937	-0.024
19	MC00305	Sox6	High Mobility Group (Box) Family	5225	1.977	-10.848	621.526		-0.037
	MC00414	Atoh1	Helix-Loop-Helix Family	3391	3.88	-8.128	360.643	0.951	-0.037
	MS00243	Ascl2	Helix-Loop-Helix Family	3424	3.919	-7.637	321.338	0.896	-0.035
	MS00291	Tcf21	Helix-Loop-Helix Family	4427	-0.185	-4.771	139.008	0.875	-0.022
	MC00341	Olig2	Helix-Loop-Helix Family	5164	2.215	-3.459	82.12	0.888	-0.017
20	MC00187	Ctcf	BetaBetaAlpha-zinc finger Family	5298	-6.205	-10.81	617.32		-0.037
21	MS00240	Tcfap2a	Helix-Loop-Helix Family	5297	-1.105	-10.29	561.992		-0.035
	UP00028	Tcfap2e	Helix-Loop-Helix Family	5267	-0.465	-7.689	325.33	0.91	-0.028
	UP00087	Tcfap2c	Helix-Loop-Helix Family	5227	0.557	-6.055	210.788	0.858	-0.024
22	MC00183	Snai1	BetaBetaAlpha-zinc finger Family	5235	1.05	-10.228	555.571		-0.035
23	MS00054	Tcf7	High Mobility Group (Box) Family	237	8.688	-9.717	504.089		-0.163
24	MS00239	Tcfap2a	Helix-Loop-Helix Family	4969	1.424	-8.738	412.773		-0.032
	UP00010	Tcfap2b	Helix-Loop-Helix Family	5291	-1.366	-5.319	167.678	0.906	-0.022
25	MC00369	Myod1	Helix-Loop-Helix Family	5274	-0.088	-8.622	402.543		-0.031
	MC00265	Tcf3	Helix-Loop-Helix Family	2411	5.14	-6.678	251.348	0.875	-0.038
26	MS00333	Mafb	Leucine Zipper Family	3628	2.687	-8.511	392.914		-0.037
27	MS00282	Srebf1	Helix-Loop-Helix Family	4263	0.977	-8.454	388.044		-0.034
	MS00270	Mlx	Helix-Loop-Helix Family	1840	3.806	-4.126	108.999	0.926	-0.031
	MS00252	Bhlhb2	Helix-Loop-Helix Family	5194	-0.295	-3.211	73.196	0.915	-0.016
28	MC00121	Cebpb	Leucine Zipper Family	435	7.889	-8.398	383.28		-0.106
	MC00122	Cebpa	Leucine Zipper Family	393	8.029	-7.459	307.651	0.983	-0.102
29	MS00089	Meis3	Homeodomain Family	3191	2.266	-8.393	382.816		-0.039
	MS00087	Meis2	Homeodomain Family	4278	3.071	-8.251	370.788	0.99	-0.033
	MS00093	Pknox2	Homeodomain Family	3605	-1.273	-8.198	366.4	0.984	-0.036
30	MS00171	Rfx2	RFX Domain Family	1026	3.683	-8.287	373.809		-0.068
31	UP00093	Klf7	BetaBetaAlpha-zinc finger Family	4043	3.046	-8.14	361.581		-0.034
	MC00110	Klf1	BetaBetaAlpha-zinc finger Family	2094	5.983	-8.054	354.504	0.95	-0.047
	MC00109	Klf4	BetaBetaAlpha-zinc finger Family	2392	5.123	-7.952	346.221	0.962	-0.043
	MS00157	Klf12	BetaBetaAlpha-zinc finger Family	5095	-0.584	-6.128	215.347	0.904	-0.024
32	MC00169	Usf2	Helix-Loop-Helix Family	2000	3.537	-7.878	340.262		-0.047
	MC00461	Max	Helix-Loop-Helix Family	222	9.224	-3.909	99.8	0.915	-0.084
	MC00532	Mycn	Helix-Loop-Helix Family	609	7.517	-3.143	70.852	0.834	-0.044
33	MS00523	Zic3	BetaBetaAlpha-zinc finger Family	5294	-4.132	-7.469	308.383		-0.028
34	MC00510	E2f3	Transcription Factor Family	4795	0.811	-7.438	306.065		-0.029
	MC00158	E2f4	Transcription Factor Family	3120	3.007	-7.178	286.688	0.873	-0.035
35	MS00241	Tcfap2a	Helix-Loop-Helix Family	5268	-1.081	-7.271	293.533		-0.027
36	MS00311	Creb3l2	Leucine Zipper Family	4923	-1.184	-7.183	287.086		-0.028
37	MC00157	Tead4	Homeodomain Family	444	8.039	-7.013	274.777		-0.091
38	MS00313	Creb5	Leucine Zipper Family	674	5.358	-6.469	237.306		-0.07
	MS00325	Jdp2	Leucine Zipper Family	986	4.05	-5.95	204.281	0.98	-0.054
	MC00163	Creb1	Leucine Zipper Family	2876	4.102	-3.747	93.2	0.857	-0.023
39	MC00191	Nfya	NF-Y CCAAT-Binding Protein Family	3923	3.72	-6.26	223.686		-0.028
40	MC00518	Tfcp2	CP2 Transcription Factor Domain Family	5249	-0.49	-6.133	215.675		-0.024
	MA0145	Tcfcp2l1	CP2 Transcription Factor Domain Family	4859	2.579	-6.106	213.966	0.862	-0.025
41	MC00125	Rest	BetaBetaAlpha-zinc finger Family	5164	-1.182	-6.114	214.445		-0.024
42	MS00335	Mafb	Leucine Zipper Family	3457	1.407	-6.071	211.761		-0.029
43	UP00006	Zic3	BetaBetaAlpha-zinc finger Family	5294	-0.79	-5.816	196.213		-0.023
44	MC00356	Tbx21	Transcription Factor T-Domain	838	6.759	-5.781	194.086		-0.057
	MC00349	Jun	Leucine Zipper Family	2479	5.257	-5.073	154.468	0.872	-0.03
45	MC00475	Nfic	Nuclear Factor I-CCAAT-binding Transcription Factor (NFI-CTF) Family	5278	2.062	-5.564	181.43		-0.022
46	MC00136	Hoxb4	Homeodomain Family	509	7.721	-5.525	179.22		-0.071
	MC00507	Meis1	Homeodomain Family	210	9.058	-4.03	104.854	0.964	-0.088
47	MC00408	Myb	Myb Domain Family	1731	5.92	-5.511	178.397		-0.039
48	UP00031	Zbtb3	BetaBetaAlpha-zinc finger Family	2969	4.393	-5.383	171.232		-0.029
49	MS00392	Foxg1	Forkhead Domain Family	5207	0.498	-5.357	169.794		-0.022
50	M01104	Ovol2	BetaBetaAlpha-zinc finger Family	5232	3.078	-4.502	126.009		-0.019
51	MC00354	Neurod1	Helix-Loop-Helix Family	2614	4.699	-4.207	112.57		-0.026
52	MC00195	Myf5	Helix-Loop-Helix Family	4044	4.67	-4.1	107.887		-0.021
53	MC00430	Egr2	BetaBetaAlpha-zinc finger Family	2150	4.847	-4.031	104.93		-0.028
54	MS00549	Lhx8	Homeodomain Family	3150	4.821	-3.858	97.708		-0.023
55	MS00101	Hic1	BetaBetaAlpha-zinc finger Family	5157	-3.746	-3.688	90.887		-0.017
56	UP00081	Mybl1	Myb Domain Family	3835	2.695	-3.404	80.098		-0.019
The MDSeqPos results are classified into several groups depend on their sequence logo similarity.
For the "zscore" column with negative number, the smaller means more enriched. e.g. these with zscore < -15 are much much better.
For "similarity to top" column, it calculate a similarity score[1] with the top one in this class based on weighted PCC.
Pvalue is derived from the one-tailed test of a normal distribution
[1] Jiang P, Singh M. CCAT: Combinatorial Code Analysis Tool for transcriptional regulation. Nucleic Acids Res. 2014 Mar 1;42(5):2833-47.

## Sheet: intestine
clusters	collapsed_id	factor	DNA binding domain	hits	cutoff	zscore	-10*log(pval)	similarity to top	mean_position
1	MC00455	Cdx2	Homeodomain Family	4729	6.22	-67.957	690.776		-0.208
	MS00515	Hoxa11	Homeodomain Family	6837	5.686	-62.011	690.776	0.986	-0.158
	MS00518	Hoxc10	Homeodomain Family	6151	5.758	-50.079	690.776	0.952	-0.136
	MS00519	Hoxd13	Homeodomain Family	5680	6.069	-49.959	690.776	0.94	-0.141
	MS00524	Hoxd9	Homeodomain Family	7231	5.212	-46.401	690.776	0.932	-0.116
	UP00121	Hoxd10	Homeodomain Family	3648	6.505	-24.709	690.776	0.9	-0.092
2	MS00525	Hoxd9	Homeodomain Family	8046	4.438	-51.877	690.776		-0.122
	MS00520	Hoxd13	Homeodomain Family	8281	3.763	-45.771	690.776	0.957	-0.107
	MS00514	Hoxa11	Homeodomain Family	6427	4.521	-43.164	690.776	0.97	-0.115
	MS00517	Hoxc10	Homeodomain Family	7666	3.954	-42.657	690.776	0.971	-0.104
	UP00177	Hoxd12	Homeodomain Family	5435	3.596	-37.583	690.776	0.942	-0.11
	UP00117	Hoxd11	Homeodomain Family	6289	3.152	-37.039	690.776	0.936	-0.101
3	MC00416	Rbfox2	Forkhead Domain Family	5111	6.095	-49.51	690.776		-0.148
	MC00105	Foxa2	Forkhead Domain Family	6186	5.345	-48.507	690.776	0.999	-0.131
	MC00104	Foxa1	Forkhead Domain Family	6360	5.142	-47.1	690.776	0.974	-0.126
	MC00250	Nkx3-1	Homeodomain Family	5385	6.568	-46.804	690.776	0.964	-0.136
	MS00393	Foxg1	Forkhead Domain Family	7517	4.934	-43.471	690.776	0.849	-0.107
	MS00399	Foxk1	Forkhead Domain Family	7675	5.092	-40.935	690.776	0.842	-0.1
4	MC00402	Hoxc9	Homeodomain Family	5127	5.762	-43.59	690.776		-0.131
	MC00136	Hoxb4	Homeodomain Family	4764	5.047	-17.772	690.776	0.805	-0.059
	MC00165	Pdx1	Homeodomain Family	3571	6.178	-17.455	690.776	0.865	-0.068
	MC00507	Meis1	Homeodomain Family	3278	5.968	-13.135	690.776	0.849	-0.055
5	MC00327	Gata1	GATA Domain Family	4191	6.149	-33.763	690.776		-0.114
	MC00325	Gata2	GATA Domain Family	4102	6.438	-33.056	690.776	0.999	-0.113
	MC00514	Cbfa2t2	Runt Domain Family	4004	6.498	-32.753	690.776	0.999	-0.113
	MC00324	Gata4	GATA Domain Family	3754	6.752	-31.958	690.776	0.999	-0.115
	MC00504	Scx	Helix-Loop-Helix Family	4095	6.003	-31.663	690.776	0.985	-0.109
	MC00326	Gata3	GATA Domain Family	3854	6.709	-31.218	690.776	0.998	-0.111
	MC00388	Tal1	Helix-Loop-Helix Family	5831	3.946	-23.501	690.776	0.894	-0.069
	UP00080	Gata5	GATA Domain Family	3147	5.699	-19.358	690.776	0.925	-0.079
6	UP00263	Hoxb8	Homeodomain Family	8478	2.62	-29.944	690.776		-0.071
	UP00155	Hmx2	Homeodomain Family	6766	3.13	-17.163	690.776	0.855	-0.048
7	MC00157	Tead4	Homeodomain Family	2386	6.712	-28.219	690.776		-0.129
8	UP00009	Nr2f2	Hormone-nuclear Receptor Family	6335	4.018	-25.268	690.776		-0.07
	MC00471	Rxra	Hormone-nuclear Receptor Family	3308	6.647	-25.242	690.776	0.89	-0.098
	MC00186	Nr1d2	Hormone-nuclear Receptor Family	4166	5.775	-25.066	690.776	0.862	-0.087
	MC00511	Rxrg	Hormone-nuclear Receptor Family	7759	2.332	-10.09	541.392	0.841	-0.029
9	MS00521	Hoxd3	Homeodomain Family	6132	5.053	-21.445	690.776		-0.062
	MS00516	Hoxa2	Homeodomain Family	5195	5.591	-20.742	690.776	0.974	-0.065
	MS00458	En2	Homeodomain Family	6019	4.696	-18.543	690.776	0.986	-0.055
	MS00581	Nkx6-1	Homeodomain Family	4321	6.02	-15.494	690.776	0.938	-0.055
	MS00547	Lhx4	Homeodomain Family	8145	3.98	-15.384	690.776	0.935	-0.04
	MS00549	Lhx8	Homeodomain Family	8955	0.145	-15.014	690.776	0.882	-0.037
	MS00563	Meox2	Homeodomain Family	7334	4.608	-14.613	690.776	0.921	-0.04
	MS00619	Uncx	Homeodomain Family	8944	1.837	-10.767	612.704	0.924	-0.028
	MS00406	Alx1	Homeodomain Family	8941	1.28	-4.594	130.399	0.918	-0.015
10	MC00512	Esrrb	Hormone-nuclear Receptor Family	6919	2.612	-21.168	690.776		-0.057
	MC00352	Nr5a2	Hormone-nuclear Receptor Family	6385	4.263	-14.67	690.776	0.959	-0.043
11	MS00421	Barhl1	Homeodomain Family	8931	3.133	-19.461	690.776		-0.047
	MS00467	Gbx1	Homeodomain Family	8648	3.23	-18.926	690.776	0.959	-0.046
	MS00469	Gbx2	Homeodomain Family	8154	3.728	-18.667	690.776	0.972	-0.047
	MA0125	Nobox	Homeodomain Family	8955	0.28	-17.241	690.776	0.952	-0.042
	MS00615	Shox2	Homeodomain Family	8501	3.416	-10.007	532.98	0.923	-0.027
	MS00628	Vsx1	Homeodomain Family	8737	3.612	-9.69	501.444	0.914	-0.026
	MS00439	Dlx1	Homeodomain Family	8860	3.02	-9.517	484.65	0.918	-0.026
	MS00440	Dlx2	Homeodomain Family	8955	0.143	-8.765	415.155	0.929	-0.024
	MS00604	Prrx2	Homeodomain Family	8954	0.835	-7.183	287.087	0.904	-0.021
12	UP00041	Foxj1	Forkhead Domain Family	8942	1.805	-18.741	690.776		-0.045
	MS00388	Foxc1	Forkhead Domain Family	8859	0.477	-16.825	690.776	0.903	-0.041
	M00294	Foxf1a	Forkhead Domain Family	8513	2.992	-14.433	690.776	0.934	-0.037
13	MC00134	Ppara	Hormone-nuclear Receptor Family	2852	6.327	-18.463	690.776		-0.08
	MS00708	Rxrb	Hormone-nuclear Receptor Family	5844	-0.378	-16.465	690.776	0.908	-0.05
	MC00130	Pparg	Hormone-nuclear Receptor Family	8855	2.189	-12.639	690.776	0.949	-0.032
	MC00344	Hnf4a	Hormone-nuclear Receptor Family	8724	2.348	-11.099	649.307	0.888	-0.029
14	MS00171	Rfx2	RFX Domain Family	7667	-1.179	-17.503	690.776		-0.046
15	UP00144	Hoxb4	Homeodomain Family	6700	3.419	-17.081	690.776		-0.048
	UP00175	Lhx9	Homeodomain Family	8001	2.029	-15.44	690.776	0.937	-0.04
	UP00260	Hoxc6	Homeodomain Family	8954	-1.311	-11.903	690.776	0.943	-0.031
	UP00237	Otp	Homeodomain Family	8882	-1.749	-11.617	690.776	0.971	-0.03
	UP00168	Hoxd8	Homeodomain Family	8880	0.575	-11.566	690.776	0.834	-0.03
	UP00238	Nkx6-3	Homeodomain Family	8952	-1.091	-10.663	601.485	0.922	-0.028
	UP00206	Hoxb7	Homeodomain Family	8707	1.381	-9.601	492.778	0.843	-0.026
	UP00218	Dbx2	Homeodomain Family	2204	6.752	-4.177	111.249	0.87	-0.028
16	UP00215	Vax1	Homeodomain Family	6219	4.106	-16.189	690.776		-0.048
	UP00138	Bsx	Homeodomain Family	1811	6.661	-13.929	690.776	0.925	-0.079
17	MS00705	Rarg	Hormone-nuclear Receptor Family	5922	-1.667	-15.271	690.776		-0.047
	MS00700	Rarb	Hormone-nuclear Receptor Family	4199	0.363	-14.513	690.776	0.976	-0.053
	MC00448	Nr1h2	Hormone-nuclear Receptor Family	4948	5.047	-11.175	657.83	0.861	-0.039
	MS00641	Esrra	Hormone-nuclear Receptor Family	6661	-2.089	-10.591	593.68	0.892	-0.032
18	MC00221	Tbx3	Transcription Factor T-Domain	8820	0.047	-15.063	690.776		-0.038
19	MS00243	Ascl2	Helix-Loop-Helix Family	8667	1.467	-14.886	690.776		-0.038
	MC00305	Sox6	High Mobility Group (Box) Family	7961	3.193	-10.872	624.12	0.896	-0.03
	MS00291	Tcf21	Helix-Loop-Helix Family	8579	-1.443	-9.397	473.223	0.872	-0.026
	MC00414	Atoh1	Helix-Loop-Helix Family	7664	2.708	-5.646	186.171	0.868	-0.019
	MC00341	Olig2	Helix-Loop-Helix Family	8026	3.032	-3.879	98.571	0.935	-0.014
20	UP00140	Hoxd1	Homeodomain Family	7461	2.891	-14.759	690.776		-0.04
	UP00184	Lhx8	Homeodomain Family	8201	1.231	-12.367	690.776	0.901	-0.033
	UP00132	Evx2	Homeodomain Family	8889	-1.202	-12.277	690.776	0.957	-0.031
21	MS00472	HMBOX1	Homeodomain Family	8662	3.127	-13.747	690.776		-0.035
	UP00161	Hmbox1	Homeodomain Family	4183	4.851	-12.627	690.776	0.88	-0.047
22	M01334	Nkx1-1	Homeodomain Family	8920	0.285	-13.569	690.776		-0.034
	UP00139	Nkx1-2	Homeodomain Family	7431	3.084	-11.059	644.771	0.923	-0.032
	UP00137	Hoxb3	Homeodomain Family	6419	4.008	-10.466	580.427	0.932	-0.033
	M01435	Rhox6	Homeodomain Family	8826	1.32	-7.07	278.84	0.845	-0.02
	UP00152	Arx	Homeodomain Family	8950	-2.45	-6.21	220.499	0.871	-0.018
	UP00120	Lbx2	Homeodomain Family	8513	1.379	-5.65	186.386	0.916	-0.018
23	MS00501	Zfp652	BetaBetaAlpha-zinc finger Family	8102	0.274	-13.392	690.776		-0.035
24	UP00010	Tcfap2b	Helix-Loop-Helix Family	8955	-2.889	-12.907	690.776		-0.033
	MS00239	Tcfap2a	Helix-Loop-Helix Family	8941	-2.241	-11.962	690.776	0.897	-0.031
25	MC00328	Zfx	BetaBetaAlpha-zinc finger Family	7218	1.007	-12.782	690.776		-0.036
26	MS00668	Nr2e1	Hormone-nuclear Receptor Family	8135	1.522	-12.528	690.776		-0.033
27	MC00144	Rfx1	RFX Domain Family	7827	1.616	-12.496	690.776		-0.034
	MS00170	Rfx2	RFX Domain Family	295	8.06	-12.44	690.776	0.862	-0.181
28	UP00081	Mybl1	Myb Domain Family	8937	-0.248	-12.111	690.776		-0.031
29	MS00669	Nr2f6	Hormone-nuclear Receptor Family	6667	-2.065	-12.029	690.776		-0.036
	MS00698	Rara	Hormone-nuclear Receptor Family	5196	-1.033	-7.696	325.9	0.982	-0.028
30	MS00240	Tcfap2a	Helix-Loop-Helix Family	8800	-0.529	-12.008	690.776		-0.031
	UP00087	Tcfap2c	Helix-Loop-Helix Family	8955	-2.334	-11.747	690.776	0.845	-0.03
	UP00028	Tcfap2e	Helix-Loop-Helix Family	8907	-1.287	-11.736	690.776	0.896	-0.03
31	MC00524	Nr1d1	Hormone-nuclear Receptor Family	7953	3.841	-11.499	690.776		-0.032
32	UP00112	Gsc	Homeodomain Family	7416	2.316	-11.466	690.776		-0.033
	M01466	Obox3	Homeodomain Family	1472	6.011	-10.012	533.545	0.929	-0.066
	MC00357	Crx	Homeodomain Family	2350	6.078	-8.933	430.223	0.864	-0.048
	M01450	Obox1	Homeodomain Family	5313	3.205	-8.014	351.273	0.928	-0.029
	M01364	Obox2	Homeodomain Family	8629	0.792	-6.705	253.201	0.907	-0.02
	M01445	Obox6	Homeodomain Family	2070	5.298	-5.218	162.185	0.907	-0.034
	M01480	Obox5	Homeodomain Family	525	7.549	-4.011	104.078	0.937	-0.056
33	UP00193	Rhox11	Homeodomain Family	1795	6.223	-11.117	651.273		-0.065
	MS00611	Rhox11	Homeodomain Family	935	6.935	-5.428	173.738	0.92	-0.052
34	MC00349	Jun	Leucine Zipper Family	4228	5.298	-10.999	638.175		-0.042
	MC00356	Tbx21	Transcription Factor T-Domain	1490	6.891	-8.083	356.949	0.875	-0.055
	MS00324	Jdp2	Leucine Zipper Family	3354	3.362	-6.884	265.613	0.887	-0.033
35	MS00333	Mafb	Leucine Zipper Family	8866	-0.077	-10.301	563.17		-0.027
36	MS00241	Tcfap2a	Helix-Loop-Helix Family	8908	-2.019	-10.268	559.77		-0.027
37	UP00093	Klf7	BetaBetaAlpha-zinc finger Family	2026	6.51	-10.262	559.142		-0.057
	MC00109	Klf4	BetaBetaAlpha-zinc finger Family	3202	5.57	-8.526	394.177	0.963	-0.039
	MC00110	Klf1	BetaBetaAlpha-zinc finger Family	2593	6.532	-7.648	322.177	0.949	-0.04
	MS00157	Klf12	BetaBetaAlpha-zinc finger Family	1494	5.243	-5.22	162.313	0.913	-0.04
38	MC00369	Myod1	Helix-Loop-Helix Family	8791	0.386	-10.178	550.464		-0.027
	MC00265	Tcf3	Helix-Loop-Helix Family	3396	5.446	-9.945	526.744	0.87	-0.043
39	MS00088	Meis3	Homeodomain Family	7931	4.819	-10.136	546.131		-0.028
	MS00086	Meis2	Homeodomain Family	6643	5.522	-9.611	493.772	0.998	-0.03
40	MS00325	Jdp2	Leucine Zipper Family	887	5.25	-9.811	513.356		-0.084
	MS00313	Creb5	Leucine Zipper Family	1122	5.513	-9.702	502.62	0.979	-0.074
	MC00163	Creb1	Leucine Zipper Family	841	7.573	-6.042	209.983	0.84	-0.059
41	MC00158	E2f4	Transcription Factor Family	3974	3.602	-9.744	506.825		-0.039
	MC00510	E2f3	Transcription Factor Family	8650	-0.768	-9.525	485.444	0.875	-0.026
42	MA0040	Foxq1	Forkhead Domain Family	8380	2.917	-9.743	506.676		-0.027
43	MC00183	Snai1	BetaBetaAlpha-zinc finger Family	8888	0.507	-9.615	494.159		-0.026
44	MS00093	Pknox2	Homeodomain Family	6535	-1.773	-9.092	444.738		-0.029
	MS00089	Meis3	Homeodomain Family	8919	-1.757	-7.478	309.094	0.982	-0.021
	MS00087	Meis2	Homeodomain Family	8855	1.239	-5.057	153.631	0.988	-0.016
45	MC00195	Myf5	Helix-Loop-Helix Family	8748	3.463	-9.032	439.219		-0.025
46	MC00295	Esr1	Hormone-nuclear Receptor Family	8299	0.586	-9.024	438.502		-0.025
47	MS00704	Rarg	Hormone-nuclear Receptor Family	7827	-3.64	-8.994	435.715		-0.026
	MC00252	Rara	Hormone-nuclear Receptor Family	7948	3.499	-8.88	425.433	0.935	-0.026
48	MS00523	Zic3	BetaBetaAlpha-zinc finger Family	8954	-5.806	-8.915	428.534		-0.024
49	MC00408	Myb	Myb Domain Family	8470	3.051	-8.709	410.238		-0.024
50	MC00191	Nfya	NF-Y CCAAT-Binding Protein Family	7503	3.245	-8.64	404.158		-0.026
51	MC00258	Pax7	Homeodomain Family	8894	-3.254	-8.276	372.941		-0.023
	M01399	Hlx	Homeodomain Family	8669	2.725	-5.557	181.016	0.856	-0.017
52	MS00311	Creb3l2	Leucine Zipper Family	5963	0.588	-8.067	355.573		-0.027
53	MA0145	Tcfcp2l1	CP2 Transcription Factor Domain Family	8858	1.059	-7.896	341.715		-0.022
	MC00518	Tfcp2	CP2 Transcription Factor Domain Family	8933	-1.337	-5.052	153.353	0.865	-0.016
54	UP00014	Sox17	High Mobility Group (Box) Family	434	8.779	-7.492	310.175		-0.097
	UP00064	Sox18	High Mobility Group (Box) Family	646	8.272	-5.172	159.69	0.907	-0.06
	UP00075	Sox15	High Mobility Group (Box) Family	826	7.963	-3.836	96.795	0.932	-0.043
55	MC00187	Ctcf	BetaBetaAlpha-zinc finger Family	8950	-4.873	-7.446	306.656		-0.021
56	MS00282	Srebf1	Helix-Loop-Helix Family	8397	-0.077	-7.332	298.046		-0.022
57	MC00476	Rarg	Hormone-nuclear Receptor Family	8760	1.106	-7.187	287.366		-0.021
58	MC00329	Srf	MADS Box Family	164	8.66	-6.93	268.882		-0.149
59	MC00358	Ebf1	Helix-Loop-Helix Family	6802	2.143	-6.163	217.518		-0.021
60	MC00135	Rela	Rel Homology Region Family	6118	4.286	-5.681	188.235		-0.021
61	UP00006	Zic3	BetaBetaAlpha-zinc finger Family	8931	-0.719	-5.595	183.234		-0.017
62	MC00257	Pax5	Homeodomain Family	8919	1.227	-5.329	168.262		-0.017
63	MS00564	Msx3	Homeodomain Family	1851	5.337	-5.181	160.211		-0.036
64	MS00548	Lhx8	Homeodomain Family	8914	-0.773	-5.102	156.008		-0.016
65	UP00031	Zbtb3	BetaBetaAlpha-zinc finger Family	8952	-0.154	-5.086	155.164		-0.016
66	UP00095	Zfp691	BetaBetaAlpha-zinc finger Family	8703	0.503	-4.594	130.368		-0.015
67	M01742	Zscan10	BetaBetaAlpha-zinc finger Family	8672	-2.565	-4.557	128.618		-0.015
68	MC00293	Gfi1b	BetaBetaAlpha-zinc finger Family	8758	2.61	-3.678	90.504		-0.013
69	MS00335	Mafb	Leucine Zipper Family	1282	4.872	-3.642	89.085		-0.034
70	UP00027	Osr1	BetaBetaAlpha-zinc finger Family	7854	2.179	-3.631	88.659		-0.014
71	MC00154	Jund	Leucine Zipper Family	886	7.483	-3.22	73.519		-0.038
The MDSeqPos results are classified into several groups depend on their sequence logo similarity.
For the "zscore" column with negative number, the smaller means more enriched. e.g. these with zscore < -15 are much much better.
For "similarity to top" column, it calculate a similarity score[1] with the top one in this class based on weighted PCC.
Pvalue is derived from the one-tailed test of a normal distribution
[1] Jiang P, Singh M. CCAT: Combinatorial Code Analysis Tool for transcriptional regulation. Nucleic Acids Res. 2014 Mar 1;42(5):2833-47.
