# Supplementary material for: Single-cell chromatin profiling of the primitive gut tube reveals regulatory dynamics underlying lineage fate decisions
Source: Nat Commun. 2022 May 26;13:2965. doi: 10.1038/s41467-022-30624-w (PMC9135761; doi:10.1038/s41467-022-30624-w)
Supplement: Supplementary file 5 — Supplementary Dataset 3 [file 41467_2022_30624_MOESM5_ESM.xlsx]

## Sheet: Intestine
	Upregulated	Downregulated
Associated with accessibility-increased peaks	271	187
Associated with accessibility-decreased peaks	218	330
Associated with both accessibiltiy-increased and -decreased peaks	249	282
Associated with neither peak type	250	256

## Sheet: Pancreas
	Upregulated	Downregulated
Associated with accessibility-increased peaks	435	262
Associated with accessibility-decreased peaks	187	369
Associated with both accessibiltiy-increased and -decreased peaks	308	268
Associated with neither peak type	352	381

## Sheet: Stomach
	Upregulated	Downregulated
Associated with accessibility-increased peaks	282	209
Associated with accessibility-decreased peaks	171	331
Associated with both accessibiltiy-increased and -decreased peaks	320	287
Associated with neither peak type	209	242

## Sheet: Lung
	Upregulated	Downregulated
Associated with accessibility-increased peaks	296	249
Associated with accessibility-decreased peaks	204	306
Associated with both accessibiltiy-increased and -decreased peaks	227	213
Associated with neither peak type	285	348
