# Supplementary material for: Single-cell chromatin profiling of the primitive gut tube reveals regulatory dynamics underlying lineage fate decisions
Source: Nat Commun. 2022 May 26;13:2965. doi: 10.1038/s41467-022-30624-w (PMC9135761; doi:10.1038/s41467-022-30624-w)
Supplement: Supplementary file 6 — Supplementary Dataset 4 [file 41467_2022_30624_MOESM6_ESM.xlsx]

## Sheet: Cdx2KOvsWT_DEG_genelist
WT-Specific Genes	CDX2 KO-Specific Genes
Mfi2	Krt5
Vil1	Crct1
CF584628	Sprr3
Eps8l3	Calml3
Amn	Krt15
Sct	Krt4
1700011H14Rik	Cnfn
Mamdc4	Krt6a
Lgals2	Asprv1
Guca2a	2310043J07Rik
Lgals4	Pbp2
Cps1	S100a14
Abp1	2300002M23Rik
Aadac	Pkp1
Hkdc1	2310002A05Rik
Aldob	Ly6d
Muc13	Lor
Slc7a9	Mal
Tcf1	Lypd3
Mep1a	Sprr1a
Cdx2	Ltf
Cubn	Cyp2f2
Akr1c19	Serpinb5
Apoa1	Wnt10a
Myo15b	Cbr2
Lgals6	Krt14
Folr1	Psca
A_51_P327496	Krt6b
2010003K15Rik	Arg1
Maob	Krtdap
Cyp2c40	Trim29
1810030J14Rik	Spink5
Afp	Tgm1
Apoa4	Dmkn
Tff3	Aqp3
Nr1h4	Krt13
Kif12	Krt78
Mucdhl	Elf5
Prap1	Duoxa1
Nags	Cxcl7
Clca6	Serpinb11
S100g	2200001I15Rik
Slc3a1	Col17a1
Slc34a3	Tacstd2
Mogat2	Anxa1
ENSMUST00000093911	2310020A21Rik
Nrn1	Slurp1
Slc5a11	Prss27
Sult1d1	4732473B16Rik
Anxa13	Cyp2a5
Npl	Upk1b
BC040758	Slpi
Clca3	Kprp
Pipox	Tmem40
Gucy2c	Sbsn
Akr1c12	2310032F03Rik
Rgn	Grhl1
Agr2	Sprr2e
Scin	Gsdm1
Guca2b	ENSMUST00000088270
Trim31	Gpr87
Abcc2	1600029D21Rik
Ush1c	Csta
Lct	Ecm1
Ugt2b36	Wnt4
Clrn3	Sprrl1
Enpep	Sp6
Fbp1	Ankrd1
Cldn2	Clic3
Osta	Acsbg1
Mgam	Prom2
Isx	Ly6g6e
Hao3	Krt23
Gipc2	ENSMUST00000099923
Pdzk1	Abhd9
Tcfec	Sprrl3
Cyp2d26	Krt17
ENSMUST00000062945	Sprr2d
Mttp	Anxa9
Tmc5	Zfp750
Ugt2b38	Tmprss13
Nlrp6	Aldh3b2
Ms4a10	Lypd2
Cidec	Scel
Birc1e	Serpinb12
Aldh1b1	Sprrl7
Cmbl	Sytl1
Tm4sf5	Sprr2b
Pyy	Klk12
Ugt2b5	Il1r2
Tm4sf20	Krt16
Pla2g12b	Capns2
Apob	Sprr2k
Gpd1	Kctd1
Abcg5	Zfp185
Fabp2	Defb14
1110001D15Rik	Hebp2
1810023F06Rik	Sfn
Cfb	ENSMUST00000029533
Apoc3	Cyp2a4
Calml4	Arc
Slc39a5	C130090K23Rik
Anpep	Hspb1
Neu1	Gsta4
Tinag	Evpl
Aqp11	S100a6
Clec2h	2310042E22Rik
Pdzd3	S100a3
Cyp2c29	Aim1
Renbp	Gjb2
0610005C13Rik	Klk10
Slc17a5	Muc20
2810451A06Rik	Col7a1
2210415F13Rik	Gprc5a
Cldn8	5430435G22Rik
2210404O07Rik	Ankrd35
Npc1l1	S100a16
AI747448	Hod
Myo7b	Phyhip
Slc28a2	S100a7a
Birc1a	BC004853
Pip5k1a	Ankk1
Rnf128	Bnipl
Otc	4732474A20Rik
Nr5a2	Anxa3
D630039A03Rik	Krt80
Dmbt1	Lrmp
Anks4b	Upk2
Defcr6	Sprr2h
Pklr	Gabrp
Golt1a	BC011467
Slc39a4	Sox2
Thnsl2	Dusp1
9130017C17Rik	Cbr3
Slc30a2	Rptn
St3gal1	Il1rn
Unc5cl	Rapgefl1
Zdhhc19	Pitx1
Faah	Emp1
Pcbd1	Serpinb2
Apoc2	Capg
Cdx1	Ctgf
Defa1	Car2
Agmat	Map3k6
Gpx3	Grp
A_51_P250217	2310002J15Rik
Lgals3bp	C130053K05Rik
Ms4a8a	Anxa8
Tcf23	Ifi202b
Cdh17	Cdsn
Slc7a7	P2ry2
Prkg2	Scnn1a
Pap	Rhov
Nts	Pp11r
2510049J12Rik	Bst1
Nr1i2	Clu
Tmem37	Tnni2
Birc1b	Mfsd2
Ugt2b35	Msln
Spink4	Lmo1
Dpyd	Has1
AK008541	Perp
Ppp1r14d	Gjb6
Gnpda1	Stfa3
Fgb	5730416F02Rik
Adamdec1	2210023G05Rik
Tmem171	Wfdc2
Naga	Lgals3
Cml4	Hspa1a
Eif2s3y	2310069N01Rik
LOC673396	1110031B11Rik
AI132189	Emp2
Gchfr	Fos
BC031901	Klc3
Ugt2b37	Mlze
Xtrp3s1	4931408A02Rik
1700019D03Rik	Slc28a3
Tmigd1	Cyr61
BC025446	Gpr115
Uap1l1	Gpr109a
Bex4	Nkpd1
Hpn	Krt7
Dpp7	Plcd1
Hcls1	Eya2
Mep1b	Apol3
Ostb	Gm94
Emid1	Efemp1
AI427122	Arl14
Creb3l3	1110055J05Rik
Ccl25	Sox21
Glb1	Cd5
Lrrc19	Cd109
Fbp2	LOC670046
Cfi	Aldh1a7
Hyal5	S100a11
A_51_P395309	Tcfap2c
Ihh	Sprr2f
Hexa	Tnfaip2
Dnahc2	2010004A03Rik
Spp2	Lipl3
Slc6a4	2310033E01Rik
Ceacam18	2310010M24Rik
Sult1b1	Ceacam19
Heph	Abcg1
Prlr	NAP066348-1
Ghrl	Upb1
Soat2	1700016M24Rik
Cxcl13	1200016E24Rik
Chpt1	Dhrs9
Nr1h3	Alox12
LOC633417	Alox15
Prosapip1	Trpv4
Tmem144	Tnfrsf12a
Noxo1	Hrnr
Rnf186	1110032A04Rik
Slc38a3	NAP103812-1
Slc7a8	AK078982
Reg4	Krt79
Slc40a1	Krt35
T2bp	2310007B03Rik
F10	Them5
Tpsg1	Pacsin3
Btnl1	AK163997
Sepp1	Serpinb8
Dab2	AW125753
BC025833	Cartpt
Scml4	Vip
Oat	Foxc1
Sord	Bglap-rs1
Ugt2b34	TC1677196
Lcp1	Ttc9
9130017N09Rik	Pdyn
NAP019557-001	Rhbg
Rab17	Dgka
Acox2	A_52_P517668
2210016H18Rik	Bcat1
Slc26a6	Fxyd3
Hebp1	Duox1
Ace2	2810003C17Rik
Sema4g	Wnt3a
BC022224	Gpr64
1200006F02Rik	LOC545547
4833409A17Rik	Mfap5
Ctsa	Lamb3
Slc17a4	9130404D14Rik
Vwce	Celsr1
Tmem106a	Rab38
Cyp2c44	1110014K05Rik
Reep6	Ephx1
Ftcd	AK033818
Mov10	Lgals7
Anxa4	Plxdc2
Galm	Prkch
Casp1	Fbln2
Tm6sf2	Fgf5
Aqp8	Bglap1
Defcr4	Serpine1
BC057022	Ibrdc2
Tmem8	BC038613
ENSMUST00000059347	Egfl9
1700112E06Rik	Ren1
Tcn2	Lypd5
Clic6	Plcd3
Es22	Klk8
Abat	Tcp11l2
Serpina1d	Paqr6
Ros1	Syt8
Rassf6	Mboat1
Mgat4c	Serpinb3b
Acot4	Gja1
1810073H04Rik	D1Ertd471e
Klb	Lmo7
Plscr1	Rab27b
Casp4	Pllp
Kcnq1	Ceacam1
Sdsl	AI661453
9130016M20Rik	Bace2
Hmgcs2	Entpd3
Sigirr	4833417A11Rik
C4bp	Penk1
Myo1a	9930039A11Rik
M6prbp1	Gadd45b
Cyp2j6	Serpinb6b
Qdpr	Wnt2
Myo7a	1190003J15Rik
Aldh1l1	4732474O15Rik
Amica1	Adamtsl4
2310007H09Rik	Tgm3
Cryz	Wnt7b
D730039F16Rik	Egr1
Fahd1	Krt34
Slc26a3	Gjb5
Gpr128	Gpx2
Ddx3y	Gjb3
C2	Adam28
2010003K11Rik	TC1669512
8430427H17Rik	Nupr1
AI464131	Gadd45g
Dgat1	Ier3
Baiap2l2	Dusp14
Kcne3	Steap1
Kif21b	Eps8l1
Col22a1	Cidea
9530096D07Rik	Wfdc5
Defcr20	AK160276
Slc44a4	Trp53inp2
Tmem45b	Htra1
Pcsk9	Vsnl1
EG624219	Art4
Rbp4	Oasl1
Slc6a19	Hspb8
Smoc1	Trim16
Plcl2	Stx19
Adh1	Slc35e4
Entpd8	Pax9
Gata5	Trex2
Slc5a8	Trim25
2010001H14Rik	Vgll3
3110049J23Rik	Ccl2
AI987662	Jub
Akr7a5	Sult2b1
Dao1	F3
Nipsnap1	Capn5
Alpk3	Slc23a3
Tmed6	Anxa2
Stard5	Sprrl2
Treml4	Junb
A530050D06Rik	Otop2
AW112010	S100a4
Cndp2	Gdpd3
Car8	Arhgef4
Lincr	Epha1
Cideb	Epha2
H2-T3	Stfa1
E030049G20Rik	Cyp26b1
Klc4	Des
Acads	Adam8
Nlrc4	Acsm3
Rnf125	Il17re
Slc37a4	Pla2g4f
Gimap1	Nr4a1
Slc44a3	Fer1l4
Mettl7b	Sh3rf2
Folr2	Spnb3
Cyp2d10	Col8a1
Slc5a1	Alox12b
Aldh9a1	Duoxa2
AU018778	Phlda3
Rorc	Ren2
Dak	Ugt8a
0610040J01Rik	Plk3
Mro	Gal
Fuca1	Bcam
Gamt	Ly6a
Amdhd2	9930021J17Rik
Ehhadh	Ltbp2
Lztr2	2210020M01Rik
BC039632	Coq10b
Dpp4	AV065344
Rab19	Tm4sf4
Cyp3a13	Ly6k
Lgr5	Hoxc5
Leap2	Stx11
Optn	Cldn23
Hadh	Fetub
Ccl24	Tmprss2
Ceacam20	Lipl2
Ndrg1	Ptpn14
Sema3b	Igfbp2
Ggt1	2310043N10Rik
Galns	Ggh
1700020C11Rik	Psat1
Dera	Synpo2
Rps6ka1	Jundm2
Ang1	Ly6g6c
Tacstd1	Fhl1
Defcr23	Igsf4c
AI428936	Dusp22
Hoxc9	Snf1lk
LOC436089	Serinc2
EG432995	Ahnak
Pecr	Igfbp6
Muc2	Cldn10
Grtp1	Lmna
Xylb	Areg
Acss1	Capn1
Gal3st1	Crisp1
Galt	Xdh
Bex1	Edg8
Cyp4f14	Dusp7
Gna11	Plk2
Slc25a15	Myh7
Mgst1	Elovl4
Hes6	Cldn17
Rragd	Aim1l
Tmem54	Plaur
Bpnt1	Gjb4
Smcp	Tspan6
Hcn3	Atp13a4
Cyp2u1	Gltp
Tmem86a	Plxnb1
Fcgrt	Pik3cb
1300002K09Rik	Pls3
Lect2	Ildr1
Rnase4	Hoxd9
Gstt2	Isg20
Ifi30	BC064078
Padi3	Lynx1
Plcb3	Ltb4r1
D330045A20Rik	Plac9
2410022L05Rik	Inhba
1110020G09Rik	Phlda2
Adfp	2310047D13Rik
Irf8	Gpr110
Plagl2	Ppl
Hapln1	Btbd11
Osr2	Mod1
Nsun4	Pkp3
Cckar	Fer1l3
1190007F08Rik	Alcam
Mcoln2	Pir
Ckmt2	2010005H15Rik
Slc1a1	Rasgef1b
Nadsyn1	Sprr2g
Asl	Mycl1
Csf1r	Tuft1
Sema7a	Hspa1b
2600014M03Rik	1700007K13Rik
Mpp1	Mall
Cmtm8	Kcnk7
2610019F03Rik	Tm6sf1
Rab20	Cxcr7
Comtd1	Chrdl2
Slc12a8	Tnc
Slc34a2	ENSMUST00000077110
3100002J23Rik	Paqr5
Gfra3	Dennd2c
Fga	Gsto1
Ces6	Rbpsuhl
Fndc5	Stk39
Foxa3	Dsc2
St3gal4	Sprrl9
Nr1i3	Tff1
Enpp5	Defb1
Mpv17l	Mocos
E130203B14Rik	Cldn4
AK007945	BU557601
9130404H23Rik	Ephb3
Akr1c14	Tmbim1
Itpr3	2310020F24Rik
Gsdmdc1	Ablim1
0610008F07Rik	Arhgap22
Bmp3	Edn1
Mertk	Atp2c2
Fhit	Sdro
Nostrin	Vill
Ctsz	AK087259
Lrrc50	Mal2
Colec10	Capn2
Ugt2a3	Chac1
Gm440	Syt12
ENSMUST00000072432	Loxl1
Nr2e3	Oit1
Cryl1	Celsr2
Prodh2	2700055K07Rik
Mgst2	Fzd6
A_52_P1085448	Crym
Trf	Lamc2
Aldh18a1	Tmem154
Rbks	Klf6
Insl6	Ly6c
Hdhd3	Bag2
Itpka	Gm131
Nudt22	D19Wsu12e
Man2b2	Krt75
Oas1f	Foxe1
Sephs2	Acta2
Tpp1	AI987692
Xpnpep2	Prkcdbp
Pofut1	Gls2
Wdr81	Eln
Rnasel	Glul
Mafb	6330406I15Rik
Cat	Jag2
Gss	Lce5a
Ghr	Gpr137b
Phyh	Usp18
Pqlc2	Spag1
Abcg2	Krt36
EG630952	Otop3
Gjb1	Atf3
Rarres1	Slc26a9
Cldn7	Fgd6
NAP071090-1	Mrgprf
Gla	Fgfr3
Gmds	Fgf18
Dab1	Cdh3
Ppp1r1b	E130202H07Rik
Prcp	Rgs4
D330001F17Rik	Tmem79
Gstm4	Pdpn
Acsl5	Glipr1
D16H22S680E	Dmn
Cxxc5	Slc45a3
Ttr	Atp6v1c2
Pde9a	NAP017634-001
Dgkz	Tiam1
Abcb1a	Tpm1
8030451K01Rik	Kcnf1
Oas1a	G6pdx
Pepd	Eva1
Agtrl1	Paqr8
BC021891	Gcnt3
Ppargc1a	Dusp4
Sh3tc1	Lox
Ces1	Ckap4
Zfpm1	Hspb2
Tep1	Tro
Dcbld1	Cpa4
Ccl11	Krt32
Car13	Nucb2
Acot1	Edar
H6pd	Gm22
Arhgap18	1810005K13Rik
Cbfa2t3h	Nppb
Hexb	1700047I17Rik
Dok4	A930038C07Rik
6030405A18Rik	Wnt6
Carkl	2310046K01Rik
Stc2	Phf11
Ctns	Igfbp3
Tcea3	Zfp296
TC1704080	Timp1
Rasa4	Rab11fip1
Per2	Uck2
Tmem51	Rin1
4930579J09Rik	Ptgis
5033414D02Rik	2010002N04Rik
Abcd4	Samd12
Cd74	Il18r1
Flcn	Gna15
Pafah2	Hrasls3
Ltb	Tgtp
D630004D15Rik	Bcl6
0610031J06Rik	Brunol5
Cgref1	Gata3
Tfpi2	Wwtr1
Xlr5d	Klf4
Tcirg1	BC107410
Pctk3	Hbegf
Galk1	Hook3
Galk2	Errfi1
Bphl	Slc14a1
Them2	Mgat4a
9130024F11Rik	Sh3bp1
Dll1	Upk3b
Mboat5	Amotl2
Pgam2	Klk11
Ccl9	ORF9
Cth	Sulf1
Pkp2	Gldc
Hmgcl	AI447904
Nod2	Gfod2
C730049O14Rik	Dkkl1
Acvr1c	Myd116
BI100969	Krt19
Ftl1	Chst12
Tesk2	TC1602638
Man1a	1110006O17Rik
Slc6a3	Fbln5
Cln3	Abcc3
As3mt	Galnt12
Adipor2	Pou3f1
Adi1	Rab25
BC003324	Egfl6
Lpin1	Mtap6
9030605E09Rik	Il33
0610010O12Rik	Nt5e
Agxt	Tlr2
Ang4	Ptges
Vipr1	Pvrl1
Pcdh12	Wfdc15
Arhgap8	B430119L13Rik
E030010A14Rik	Wt1
Pdxk	EG620393
Rdh5	Notch4
D330050I23Rik	Mybpc2
Hrsp12	Pard6g
Trim15	Aqp5
Insl5	Scnn1g
AK209324	1810015C04Rik
CF582774	Crip1
D830007F02Rik	Slc16a3
Slc23a1	Baiap2
A230106M15Rik	Tagln
2810046M22Rik	Gal3st4
Zfyve21	Nos1
2810405K02Rik	Ccl7
Ftl2	Podn
BC046404	Zbtb7c
Pnpla7	AA409316
Noxa1	Myl7
Calm3	NAP123201-1
Dci	Rgs12
Hint2	Cdc42ep3
ENSMUST00000023469	Il1r1
Insig1	Mlph
Pcyt2	Yod1
Slc10a2	Abcc1
Dcxr	A030011M19
P2rx4	Muc16
Nudt7	Cryab
Cysltr1	Slc10a6
Acad10	Fstl3
Cdkn1c	Sorbs1
Cyp2d9	Cast
Hook2	Itga5
Tspan8	Cdh13
Arsa	Gdpd1
Cox7a1	Ccdc51
Arid3a	Osbpl3
A130092J06Rik	Tm4sf1
Lycat	Slco4a1
Rabep1	Lmcd1
ENSMUST00000045536	Fn1
Plvap	A_52_P981179
Ambp	Ak5
4933439C20Rik	Ptrf
Abhd14b	Rnd1
Naprt1	Zcchc5
Proz	Adcyap1
Micall2	Smpdl3b
1600015H20Rik	Slk
BC013481	Msx2
Grhpr	Cav3
Dnm1	Zbtb32
Gstm3	Mllt3
Ephx2	Sprrl5
Fgr	Cldn1
D330027G24Rik	Adarb1
Tmem9	Zfp672
NAP094000-001	Rutbc3
Selenbp2	Rassf7
Ptprt	Ccdc109b
Coro7	Tesc
Acy3	Usp25
Aldh16a1	Ripk4
Khk	Rexo2
AK029558	BB657751
Hsd3b7	AK004226
Lmo3	Itgb3
9130221J18Rik	Malat1
Nkx2-3	TC1644813
Clmn	Egr2
Cpt2	Sh3bp5l
4933412F11Rik	1110036O03Rik
Mast3	Efna3
Pnpo	Ptpn13
Slc30a10	Aloxe3
5730469M10Rik	3110001A13Rik
Neurog3	Hsd11b1
Tegt	A_51_P305138
Arhgap4	Sema3f
TC1671275	Fxyd4
2600010E01Rik	Bpil2
Tha1	Axud1
Ifit1	Kremen1
Slc11a2	2310031A18Rik
Ech1	Wnk4
2310009E04Rik	Slco3a1
Dgkg	Myo1c
Gpr120	Jup
Degs2	Olfml2b
6330416G13Rik	Tnfrsf11b
Myo5b	Rab23
Klk1	Tgfb3
Tgoln1	Nlrp10
Selenbp1	Gpd2
Tspan13	Gm2a
Casp7	2610204M08Rik
Sgpl1	NAP109359-1
Cbr1	Pvrl4
Atp6v1b2	Crabp2
Tcf21	Gsta1
Rec8L1	Mst1
Gpr155	Osgin1
Rnf152	Arhgap25
Npc2	9930109F21Rik
Coro2a	Kcnab1
B3galt5	Tmem123
D6Wsu116e	Flg
Keg1	Stfa2l1
AW548124	Aytl1
Sqrdl	9030409G11Rik
Clps	Phlda1
Slc7a4	Klf2
B3bp	Lats2
TC1694566	Gsta2
Gramd1b	1700009N14Rik
Rab30	2310044G17Rik
Cd302	LOC547111
BC024997	Mgp
Cyp4f13	Tmprss11f
Parp16	Megf6
Vegfc	Bicd2
Pycrl	D14Ertd668e
E430002D04Rik	Ptgs1
Igfals	Rassf1
Aig1	Hmgn3
Hoxd4	Vangl1
D430015B01Rik	Tnfaip8
Ggtla1	Col12a1
Jarid1d	Irx2
6430550H21Rik	Ltb4dh
Vps26a	Postn
Prlpb	Fxyd6
1810010M01Rik	AK048349
4930418G15Rik	C1qtnf3
Jam4	Tsc22d3
Bbc3	BC048507
Ttyh3	Nab2
TC1620266	Hoxa1
Plxnd1	Tmem109
BC021614	Abhd2
Tmem98	Hspa2
Arhgef16	Fbxo32
Madcam1	Dbndd2
Ace	Ccdc80
M77003	Rps6ka4
Thsd4	Cdkn1a
Hrh1	Kcnk6
Hsd3b3	Chmp1b
Prdm1	BU531328
Dact2	Fcho1
Mfsd1	Tmem50b
Cln6	Wnt11
Cpne8	Slc7a5
Tbc1d13	1500003O03Rik
Sirt3	Prkx
Slc25a13	Rnh1
Gaa	Sgcg
Centd3	LOC677118
Gstm1	Crb2
Slc25a1	4833415N18Rik
Papss1	Prnp
Birc1f	Pamci
St6galnac2	Plp2
Stambpl1	Tgfb2
Ticam1	Daam1
Acox3	Gpld1
Itgb7	ENSMUST00000057595
Cebpa	5430407P10Rik
Rdhe2	Agpat4
NAP028872-1	Cnn1
4930488E11Rik	Tnfaip6
Mtmr11	Scx
Irf2bp2	Rbp1
Smpdl3a	Btg2
Mterfd3	C630002B14Rik
Asahl	Vps37b
Angptl6	Myo5a
Cib1	Wdr26
Dusp12	Megf9
Pld1	Gdpd2
Dach1	Rsn
Rab4a	Timp3
Pgm2	Epn3
Bmf	Scd1
Wipf3	Myc
Serpinf2	BC004044
Dtx4	Slc5a9
Cxcl14	Acot10
BC023892	Slit3
2021-09-09	Frmpd1
Dapp1	Rras2
Dio1	Ifrd1
Atp1a1	Chit1
Gdf15	Abhd6
Polg2	AK086961
Slc12a7	Grem2
Elmo3	6330530A05Rik
NAP102495-1	Tspan5
Ifngr1	Slc12a4
Gp9	Casz1
BC065085	Rspo1
Mpeg1	Tmem43
Foxf2	D130058I21Rik
Sec24a	Nbeal2
Cxcr3	Kalrn
Shh	9830134C10Rik
BC006779	Syt16
Manba	Ctsh
AK199677	Ralgps2
Mcoln3	Usp6nl
2010204N08Rik	NAP108451-1
Siae	5730508B09Rik
Arpc1b	Emp3
Pvrl3	Mllt4
Cuta	1810037I17Rik
Igsf10	4632417N05Rik
Slc26a1	Aldh1a2
Sox7	E130012A19Rik
Efna1	0610007L01Rik
Tmem25	BC010335
8430415E04Rik	S100a9
B3galt4	Nudt17
Mvp	Mfhas1
D630042P16Rik	Cma1
AK077363	Gfap
Adra2a	Lims2
Stat2	1190005I06Rik
AK041861	D11Ertd18e
LOC56628	4632411J06Rik
Itgax	Tst
Slc25a20	Ppap2a
3110005G23Rik	Bdnf
Es1	NAP033385-1
Procr	Fmod
Tmem30b	Prps1
Lyrm5	Csrp1
Creb3l4	5730442P18Rik
Atp8a2	Tnnc2
Dppa5	Insc
TC1636226	Rbms1
Cotl1	Irf5
Ctss	Slc25a29
Tfrc	Lrrc28
Ociad2	Pramef12
Thra	2310016C16Rik
AV104666	Abcc4
Rab3il1	9130227C08Rik
Immp2l	Ramp3
Mycn	Ier5
Mpv17	Acot9
Lass6	Mycbpap
Sdha	Tmem16a
Bnip3	1500015O10Rik
2610528J11Rik	Fgd3
9330129D05Rik	4933436C20Rik
Spsb2	P4ha2
Myo1g	Dynll1
Tcf15	Ptgs2
Lrp4	1700056E22Rik
Slc5a6	Mxra7
Apom	Mpp7
Acsl3	Wfdc12
Add3	Osbpl5
Osbpl7	Wfdc1
C330006K01Rik	AW228836
Iqcg	5430420C16Rik
E2f2	ENSMUST00000092884
NAP058594-1	Tubb6
Exoc6	B230312A22Rik
Pib5pa	Flnb
Xpnpep1	Ifi204
Bach1	D830007B15Rik
Mel13	Ifitm3
Hps4	Ptrh1
Ldhd	Prkci
Fat4	Ch25h
Endog	Pea15
Adk	Trpv2
Galnt6	ENSMUST00000072717
Mccc1	Serpinb3a
Sat1	Cyp2b9
Pex16	Adh6a
2010106E10Rik	Ccrl1
Fchsd2	Syt4
Usp12	Trib1
Angptl1	Smurf1
Ncf2	Pcx
A_51_P183703	Ppp1r13l
Nqo2	Nab1
Slc26a11	Enah
Dhcr7	Lpin3
Nme3	Itga1
1810049H13Rik	Rabgap1l
4933417E01Rik	1110067I12Rik
Dbp	1300014I06Rik
AV373767	Ap1s3
Tnfrsf11a	Pip5k1b
Zfyve26	Tinagl
Lta4h	ENSMUST00000054524
Lamp1	Mlstd2
Stab2	Kdelr3
Dpf3	Gpnmb
Satb2	Cebpd
BC031853	Mboat2
Dkk1	Ptpre
Syt13	Slc44a2
Clcn2	Spink2
Tert	BF719154
Gadd45a	Lrrfip1
AK085636	Cdc14b
Snx2	Ehd4
2610036A22Rik	Ppp2r2c
Mtmr7	Crls1
Gpd1l	1700019N12Rik
D11Ertd759e	Ephb6
Myo6	2210403K04Rik
Soat1	Nxph3
Eps8	Prss22
NAP028546-1	Irx5
Pex1	2610018G03Rik
Cyp4f16	Lrtm2
TC1673420	Foxa2
AI605151	Trp63
Psmb9	Spp1
AK039958	Prss35
Cpn2	Tmcc3
Pitx2	Pmaip1
Acot2	Pglyrp3
Pon3	Myh6
BC006662	Kctd14
Slc9a3	NAP111601-1
Rnf32	Gsn
Cachd1	Rnd3
Card14	Avpi1
Hrc	Tdh
Coq9	Cel
2210011C24Rik	Thbs3
Suclg1	Mdfi
Hgfac	OTTMUSG00000005148
4930539E08Rik	Slc16a11
Slc2a5	Gpr17
AF397014	Rab3d
Hmga2	Ccdc120
Iah1	Zmat3
Gcdh	Dnase1l2
8030488J09Rik	Arhgef12
Emcn	BC043118
Bpgm	Muc4
Bex2	Bnc1
Cd36	Plekhh3
BC021611	Hras1
C130074G19Rik	Adamts8
Srxn1	Grik1
Hey1	Krt10
LOC433801	1110007C09Rik
AW986112	Wisp1
Myom3	9130213B05Rik
Gstt3	Rhob
Zdhhc12	Itpkc
4930526I15Rik	Fabp3
Sgk2	Sync
C030006K11Rik	Uroc1
Aldh2	Epb4.1l1
Padi2	Por
2310040A07Rik	Polr3g
Acot3	Zfp36
Vps18	1810054D07Rik
Ckmt1	Bcas1
Ednrb	Nexn
Tmprss4	AA536749
Gm967	F2r
Vrk3	Rarg
E130319B15Rik	Irx1
9530058B02Rik	Fzd2
Sdhd	Acta1
Pdgfrb	Ctps
BC017158	CB590425
Dleu2	Siglecg
Pxn	Pdlim2
Gfi1	Slc39a6
V00829	5430433G21Rik
1810046J19Rik	ENSMUST00000091560
Snx8	Sh3px3
Kiss1	Pcsk6
Snx3	Slc25a17
Entpd7	Sprr1b
Adcy6	Cda
Dll3	TC1636111
NAP070564-1	Reep5
Fmo4	Fzd1
Scd2	4933413A10Rik
2810423A18Rik	Sema3e
1700029I01Rik	Ubtd1
Vkorc1	2200002K05Rik
Fuca2	D730001G18Rik
Ces2	Pcdh7
Bfsp1	Dnajb1
NAP037326-1	Hr
Chic1	Cpne7
Cxxc6	Nuak1
Nope	Kcnj8
Cd82	Rbm35b
Hsd17b11	Nnmt
Scpep1	Parva
Acadm	Aspn
Mobkl2b	Cald1
Slc19a1	Padi1
Herc3	Rassf5
Gmfg	Blzf1
1110006G06Rik	Btg3
Esrra	Ggta1
Ces3	EG639426
Tmem161b	Mid2
AK132904	Nkd1
4921530L18Rik	Cars
Sat2	Calm4
Tcfap4	Diap3
Gpc3	Lama3
Aif1	AK147274
Ttc32	Popdc2
AK141415	Apcdd1
Cd83	Neu3
Sox18	Actc1
Avpr1a	Popdc3
Ptx3	TC1709027
Abcc6	Tgm5
Ptgds2	Ppfibp2
Gimap6	Rian
Itfg3	NAP025806-1
Sgsh	Rhobtb1
Sema4a	Clec3b
Scarf1	Cd6
Cox19	Dkk2
Tmprss8	Kctd15
AK028004	Ndrg2
Gatm	Sdc1
Acox1	Cldnd1
Smpd2	Pmm1
Slc35c2	Qscn6
5430411K18Rik	Crim1
Edg2	C4b
Ces5	Sertad4
Aqp4	Rab15
Gtf2h1	Trpc3
Igf2bp3	Fzd10
Nmnat3	Samd4
3110057O12Rik	Zyx
Ttc7	Klk6
Ikbke	Ckm
Cpxm1	Tnks1bp1
NAP113912-1	AI841971
1300013J15Rik	Hyal1
Slc25a10	Sfxn3
1700001K19Rik	Brunol4
D930010J01Rik	Fin15
Gstm6	Kcnk1
Hscb	Dos
Aga	Nfe2l3
Ap1g2	Tcfap2a
LOC195531	Isg15
Psmb10	1500009L16Rik
2210417D09Rik	Qk
1700094C09Rik	Gem
Dna2l	A930017N06Rik
5430425J12Rik	Cav1
Alpi	Trim47
1700029I15Rik	6720458F09Rik
Bri3	Rusc2
Taok3	Hpse
Arl4a	Ston2
AK027992	Crispld2
Mesp2	Mid1ip1
BC019731	AK087671
6530404N21Rik	Tscot
Il2rb	Tmprss5
Hadhb	Tmepai
Flrt3	Capsl
Phpt1	Vcl
Ang2	Mlf1
A_51_P402908	Lrrc15
Leng9	2810453I06Rik
NAP123621-1	Mxd1
BC027382	Tnnc1
Gimap9	Zdhhc5
LOC676330	Tnfrsf18
Styk1	Srm
Tspan15	2310014H01Rik
2600015P10Rik	CN524910
Ctso	Rnf183
Tbc1d16	Golt1b
A230097K15Rik	3526401B18Rik
Serpina6	Dcamkl1
Myh3	Smtn
Efcab2	Akr1b3
D630033O11Rik	Tacc1
St8sia4	Snupn
Snx5	Cttn
Plekhg5	Camsap1
4931406C07Rik	Cpeb2
Tssk6	Casp14
Cd52	6230424C14Rik
Sipa1l3	Myo5c
Pank3	Ide
Atp6v1h	Slc31a2
Ndg2	Cdk6
Mcpt4	Pltp
Slc25a39	Eif4ebp1
Dscr3	Ppp2ca
Dtx1	Ccng2
Stard10	Tmem132a
Fgfr4	Foxn1
Mrps31	Actn2
H2-Eb1	Timp2
Mospd1	Prss12
Pet112l	Efs
Plxnc1	C79267
Nomo1	Sap30
Asb4	2900034E22Rik
9030224M15Rik	Kif21a
Mtm1	Bcl2l1
Gpr172b	Lmod1
Grrp1	Usp54
Slc39a14	U46068
Slc38a1	Bves
Clcn5	Gpm6a
Phf21b	Epha4
Hs3st3b1	Arf2
Synpo	2300002D11Rik
Ppcs	EG245190
2410012H22Rik	Tpm2
Cyln2	Capns1
Trappc2l	Pdlim7
Sectm1a	Dnajb3
Icam2	Vwa1
Prr6	Mras
AI627138	Adrb1
Rnd2	Pi16
Kcns3	Nod1
Mlycd	B430201A12Rik
Gyk	Actg2
Aprt	2310016F22Rik
Lap3	Casq2
2021-09-04	Pgf
Mosc2	C1qtnf2
Ephb1	LOC193676
Rasgrp3	Reep4
Pxmp4	Fjx1
Gtf2h2	Myadm
Fgfrl1	Unc13d
NAP026408-1	5530400B01Rik
Slc12a9	Dmwd
Amacr	AK033359
Casp8	Ccdc92
Golph2	Dhh
Hps5	Gna14
Ppap2b	Loxl2
Ly86	Nxn
Gdap2	1700049K14Rik
Sla	Atp10a
Pycard	Rabgef1
Xlr3b	Ttc22
Gja4	Adamts1
Tox	Hs3st1
Nfe2	Gpc4
Rnf5	Ncam1
Fuk	Scamp1
Tceal8	Tirap
Kcne1l	Cdc42se1
Cys1	Actn1
Krt18	Olfr332
Lyn	Slc5a7
5430433E21Rik	Susd3
Dennd1a	Nfix
Ifngr2	Dynlt3
Ankrd37	Phldb1
1110033J19Rik	C330016O10Rik
Ptges2	Hk2
Rere	Cnn3
2700046G09Rik	Adss
Map3k1	EG621324
Zfp784	D15Wsu75e
Cldn3	Cited2
Ern2	Bgn
8430436F23Rik	Ptn
C730027E14Rik	Ivl
Grina	Hspb7
Ddt	Rnase1
Lrrc55	Braf
Dhrs7b	2021-09-08
ENSMUST00000050697	Wdr16
Chchd8	Bysl
2010107G23Rik	Ercc1
Dqx1	Dlk1
Gats	Tmprss11d
6330404A07Rik	Plekha4
ENSMUST00000037811	Otud1
Slc6a7	Col8a2
Prrg2	Kif1b
Cd164	Mdfic
Map3k7ip3	Msrb3
Cyp2w1	Slc39a10
Abhd3	Tmem108
2310057J16Rik	BC022593
8430408G22Rik	Tmem159
Cyp4f18	Slc38a2
Cyba	Olr1
OTTMUSG00000010673	Cdv3
H2-Aa	Cltb
1700040L02Rik	Hspbap1
Mtap7	Fads3
Prkca	Necap2
Qprt	TC1638459
Isoc2a	AK039003
Ldb3	LOC547412
Hectd3	Ahr
Car9	BC013561
Mrps36	Ldlrad3
Pnpla6	9130008F23Rik
Pts	Cfl2
Gpr89	2900073G15Rik
Ilvbl	Bcl2l13
Ptpn6	NAP046356-1
1810062O18Rik	Fcamr
Tnfaip3	Krt33a
C030004A17Rik	Adamtsl3
Egln3	Mbp
2210016F16Rik	Lgals1
Pla2g6	Sh3bgrl2
2400001E08Rik	Sh3gl3
Unc45b	Cerk
Nagk	Sytl2
Igsf9	Hspa4l
Pgpep1	Porcn
Nup210	Ralbp1
Suclg2	Arhgdig
Gpx4	Osbpl2
Lyplal1	Rnf11
Itpk1	2310026E23Rik
BC025816	Chic2
Zadh1	AK044329
LOC544797	Kremen2
Cutc	TC1624594
6530401C20Rik	Plxna3
2010110K16Rik	AW146242
H2-Q8	Slc8a1
Tmem49	Golph3
St5	Hist1h1c
Ptch1	D3Bwg0562e
Ntn2l	ENSMUST00000058538
Arfgef2	Slc6a17
AK148229	Loxl4
Slitrk6	Tmem130
Homer2	A130022J15Rik
Gcat	Dusp8
BC037703	Il11
EG630499	Tchh
Prkab1	3110050N22Rik
Gstz1	Itga8
A930008G19Rik	2610024B07Rik
Trpm4	Arhgap29
Ramp2	Cd24a
H2-Ke6	AK033780
Hhip	BG921888
Slc4a2	Cnih4
5730420B22Rik	Nphp1
Tmem41a	Cd44
Lip1	P4ha1
Hvcn1	Basp1
Ndufa6	Rab32
Rbbp7	Rhbdl3
Idh3b	A_52_P692753
Gpr65	Klf9
ORF5	Scgb3a2
Tfpi	Parp12
Lrrc4	Slc38a4
NAP058261-1	Plxna1
Galnt4	Camsap1l1
Irak2	Tspyl2
AK143126	Spryd3
Thrb	Mapkapk3
Rpia	Cyp27a1
Ugdh	Chst3
CB205479	S100a10
Mmel1	Tubb2c
1600029I14Rik	Cnn2
Igf2r	Liph
Slc2a8	BC022687
5730536A07Rik	Btbd10
2310035K24Rik	Yif1b
Nme4	B3galnt1
Pax4	Kctd17
Slc2a13	Ptprn
Lmo2	Jag1
3110045G13Rik	Dhrs1
Slc41a3	Cd59a
A_52_P1156957	6330505N24Rik
Abcb8	AI646023
Laptm4b	AK029223
Bdh1	Arhgdib
Tie1	Pdlim1
Tmem52	Mfap3l
Wbp1	Atrnl1
Cdh5	5830484A20Rik
Shd	Lysmd2
6720401G13Rik	Ctsc
Nkx2-2	Bmper
Depdc7	Tns4
Piwil2	Gm88
Tmem112	Dnajc6
1700010I14Rik	2900041A09Rik
Bcl2	ENSMUST00000079391
Psmb8	AK048085
Mvd	TC1662444
1700023E05Rik	Dkk3
Casp9	Grid2ip
Sh2d3c	Msn
Cd1d1	Slc7a1
A830007P12Rik	Suox
9130211I03Rik	BU562039
Wdr23	Tmem168
Tspan7	D9Ertd280e
Aspa	Inhbb
Atp5s	Rhod
Apeh	Slc1a4
Got1	Gbx1
Arfgap3	4932411K12Rik
Echs1	Hoxc6
Ralb	2310014D11Rik
Pak1	Arl4c
C1qdc1	Nptx2
E130307M08Rik	Txndc10
Cox7a2l	Lhfp
E430025E21Rik	Kctd9
D130043K22Rik	Oxsr1
Fads1	Ilk
Thbd	Eml3
Bdh2	Mmp15
Ankrd56	Arpc5l
BC002199	Rsnl2
Fads2	Arf6
Surf1	2400006H24Rik
2310016G11Rik	Tgfa
Ccl20	AU042651
Cd7	Tnk2
1700021K14Rik	Ccdc134
2310010J17Rik	Raet1e
Ttyh2	Anxa7
BU920841	Cpa6
Fhod1	ENSMUST00000057768
1110018M03Rik	1110067D22Rik
2310039H08Rik	Tlr5
Atpaf1	Snap25
Ushbp1	Galntl1
Ddah1	Rhbdl2
5133401N09Rik	Nudt18
Eml4	Abhd5
Msrb2	Pygb
Cndp1	Slmap
Nipsnap3a	1300010M03Rik
Ddit4	D18Ertd653e
Jakmip1	1700047E16Rik
1300001I01Rik	Rb1cc1
Prkcbp1	Eps15
AF055908	Figf
1300007F04Rik	Rdh12
Entpd5	Crip2
Grap	Srf
2810013P06Rik	Higd1a
Rasip1	Mknk2
2210013K02Rik	Crsp2
Pex10	Muc15
1700065O13Rik	Barx2
Ccdc28b	A_51_P179933
Dhrs4	Egfr
Eif2ak2	Tmem151
Prom1	Mansc1
2210016L21Rik	Sgcb
Nmnat1	Mafk
Mcfd2	E130306M17Rik
ENSMUST00000045307	Klhl21
Cnnm4	Ube2e1
D630014A15Rik	Dtna
LOC628856	Th
Pdzk1ip1	Ehf
Tgds	Rabac1
Ncoa4	ENSMUST00000073890
B230118H07Rik	Asns
Mcee	Rprc1
NAP029947-1	4930452B06Rik
Cep350	Centg3
H2afv	1520402A15Rik
Ccdc56	Psph
Aldh3a2	NAP106314-1
Dennd2d	9530048O09Rik
Clec7a	Nek7
Rasl12	Thbs1
Cd93	C230002E15Rik
Atoh1	Dmpk
Zfp768	Slc2a12
Cdh22	AI836758
ENSMUST00000025033	TC1717239
Bmp4	Fstl1
Fzd4	Lrrk2
Pcyt1a	Tspan9
Cyb5b	Tmem45a
Egfl7	Arhgef18
Elmo1	Rfx2
3830431G21Rik	Jarid1b
Clec4a2	Ltbp3
Rac2	Nrarp
Glg1	2410042D21Rik
Greb1	Frmd3
Slc31a1	Ankrd13d
Gpa33	Crtac1
0610007C21Rik	Myohd1
ENSMUST00000064814	BC030336
Entpd2	Ptar1
Btd	Tmed5
Calb1	Cpa3
6430604K15Rik	Ak3l1
Klk1b4	Pof1b
Id3	Bcl3
Pomc1	Kbtbd9
A230046K03Rik	1110005A03Rik
EG330157	Skap2
Sirt5	Amd2
Arsg	Shb
Lss	Gfpt2
Smcr8	Plcxd1
D3Ertd751e	S100a13
Cyp2c70	Icam1
Ogdhl	Lyar
2810043G22Rik	6720467C03Rik
Azi1	Wnt16
1110020C03Rik	Pcgf5
Rpusd3	Lgi2
2210010N04Rik	0610016J10Rik
4631416L12Rik	Snap29
Flad1	Tspo
Il28ra	Ankrd15
Lonp2	AK033632
Robo4	Frmd4b
Hdac11	Calcb
Wdfy1	Spry1
1810011O10Rik	Ankrd57
Tbccd1	Atp1b3
Golph3l	Nipa1
Srebf1	Fosl2
Foxf1a	AI850416
Ggnbp2	Tjp1
Stard4	Ppfibp1
1810019J16Rik	Prss36
Xrcc3	Serpinf1
Zbtb12	Uap1
Myo1d	Cttnbp2nl
Gng11	C1s
Sulf2	5730494M16Rik
Vps41	Cpne2
Tmem14a	Rarres2
B4galnt2	LOC673946
Wdfy4	NAP113293-1
Wbscr27	Zfp692
AI481105	Emd
Cyp2j11	Ramp1
Bri3bp	TC1649216
2610203E10Rik	Srgap2
Cpt1a	LOC672434
2310005N03Rik	Hsdl2
Cant1	Yrdc
Smad6	BC048355
Usp3	Tnmd
Itm2c	Strn
NAP098046-001	Myh11
D030013I16Rik	1700049M11Rik
A_51_P383950	Adrbk1
Abca1	Col5a2
Cgn	Il1f5
Rnpep	Ltb4r2
Dct	Rtkn
Ppa2	6720469N11Rik
Crat	AU041783
Ascl2	4921521K07Rik
Zpbp2	Polr2l
Gstk1	Cap2
Pck2	Csnk1e
Mrpl2	Prc1
Oit3	Ibrdc3
Hbb-b1	Mmp23
D10Bwg1379e	Itgb4
Zmynd15	Bok
1700001L05Rik	Unc84a
Gstm2	Fts
Psme1	5730507A09Rik
C030002O17Rik	F11r
Nanp	Frem2
Gbp6	Arl3
Psen2	Tnfrsf21
Cox15	9030617O03Rik
1810027O10Rik	Sh3gl1
Wbp2	Dlgap4
Dnajc13	Cpne3
Ndufs7	Trpv3
Asah1	Pkm2
P2ry6	Abtb2
Dffb	Magi3
EG665756	Isg20l1
Gm1499	P2ry14
Hadha	S3-12
4930521E07Rik	BC053440
Cyp2d22	Ubxd4
Swap70	9330162012Rik
Bmp7	Jph2
Pars2	Tnnt3
Emilin3	Chst7
Hibadh	A_51_P350172
Abi3	Ptplad2
4732435N03Rik	Dtx2
Hes5	Pdlim5
Hnf4a	Fhod3
Tacr1	Rpo1-3
Lace1	Ethe1
Mapk3	ENSMUST00000084306
Poli	Nt5c2
MGC117846	LOC666048
Vegfb	TC1651696
Acvrl1	Ell2
0910001L09Rik	Tor1b
Slc11a1	Reep3
Pip5k2c	NAP028816-1
Sst	Zdhhc8
Tle4	Nrsn1
Hexdc	Sema4d
Mpi1	Agpat6
Defcr22	Rgs19
Cpm	Fkbp10
Snx9	Pno1
Emid2	Mcam
Syngr1	Tagln2
Slc6a6	Tmem23
Inadl	Ddr1
Dll4	Foxa1
Tmem178	Mirg
NAP018285-001	AK031453
ENSMUST00000079918	4921511K06Rik
ENSMUST00000077662	Acvr1
Psap	Wipi1
Il10ra	Baz1a
Eraf	1500011H22Rik
Commd4	Cdo1
2310033P09Rik	Dner
Traf4	Scgn
Gipr	4732457N14
Rreb1	Bag3
Pdk2	St3gal2
Depdc6	Pard3
Nek6	Loh11cr2a
Acaa2	Galnact2
Tmem143	Wdr75
Arrdc2	Ndrg4
Krba1	Cpne5
Tpk1	Adcy5
4632404H12Rik	Bspry
Ppara	Npas4
BC068157	Ddx21
D230037D09Rik	Htra2
Chd7	Slc18a2
Pex26	Rbm28
H2-Q5	1200015A19Rik
1810022C23Rik	3732413I11Rik
Bcl6b	Plac8
LOC622665	Phc1
Fli1	ENSMUST00000091555
Abcg8	C730043O17
Kcnip1	Psmd8
Golga4	D830050J10Rik
Gbp1	Gng4
Me2	C030027H14Rik
9430069I07Rik	Klf16
Serpinb6c	Prdm16
NAP030542-1	Rps6ka3
Atg10	Asb6
A_52_P1149594	Hivep3
4833422F24Rik	Zbtb8
Uck1	AA536743
Zbtb8os	Senp5
Slain1	Oxct1
C530044N13Rik	Gng13
Cxcr6	Map1lc3a
Dvl2	Cd200
Ctsf	Cd14
Pccb	5033428A16Rik
Arrdc4	Edf1
St3gal6	Amotl1
Bckdk	Cpne1
A_52_P708886	ENSMUST00000097723
Cyhr1	Mapk12
Gm784	Trabd
D5Ertd135e	Zfp335
Slc12a2	Ntf5
Hsd3b6	Cbx4
TC1687340	Mmp17
Hexim2	NAP071025-1
0610012D17Rik	2810002O09Rik
6620401M08Rik	Osbpl8
Acat2	Acot7
Mpped2	Ptpn9
TC1678456	Adamtsl2
Commd9	Dedd2
Wipf1	Slc25a24
Stxbp2	2610208M17Rik
Lxn	Tmem63c
Ng23	AK047822
1810010H24Rik	Foxj1
Lsr	Gpr108
Unc119	Wnt5b
Ccdc88	A730095J18Rik
5830411G16Rik	Cd163
Pax6	Ppp1r12a
Clybl	4833413O15Rik
Acadl	Slco1a5
BB220380	Pkd2
Foxl1	Ptgfrn
Marveld2	Tmtc3
Ap1s1	Mtmr6
Gpam	Ppp2r5b
A_51_P297993	Ovol2
AK029875	Mina
1500035N22Rik	2810432L12Rik
Tspyl3	BC035954
Tnnt1	TC1646108
Ttrap	Npdc1
Ergic3	C030019F02Rik
2610318N02Rik	Pdlim3
Ppp1r3c	Tceb1
Myo1f	EG621431
Cd63	Rrs1
Clec4b1	Fem1c
Lrrc56	1810055G02Rik
Lrrc61	5730596K20Rik
Ccdc111	D16Ertd472e
A_51_P305453	Ptk2b
BC028528	Anxa5
Card11	2700049P18Rik
Gsr	Adam19
2900062L11Rik	2810474O19Rik
Stard8	4930558C23Rik
Ddx26b	Ddx39
Tmem97	Rasgrp1
Leprot	Mark2
Nid2	Wnk1
Myl1	ENSMUST00000068394
4930420K17Rik	Stom
Tmem19	Ctsd
BC060266	AK045692
AV264460	Kcnmb1
Trim2	Lgi4
TC1605426	B230208H11Rik
Ormdl1	Sbno2
Nit1	Ly6e
Rasl11a	Il6st
Hbld2	2310003C23Rik
Itga3	Runx1
Mab21l2	Olfm1
Hsd3b1	Gm672
Bsn	Kpna4
1110021L09Rik	Slc39a13
ENSMUST00000067022	Cdc25b
Spr	4833442J19Rik
BC030183	Jun
Slc35b4	Plscr2
Sfxn1	AW555464
Dcamkl3	Scrn1
Prkcz	2410127L17Rik
Podxl	Slc7a10
Dbi	9130005N14Rik
Lztr1	Zcchc10
Klrd1	Kpna2
EG328644	Ufm1
Ube1l	Pop1
Gstm5	Camp
Hisppd1	Mad2l1
Napsa	Lama5
Klk1b8	Pcdh19
Csk	AK048657
LOC631232	Fntb
Nudt16l1	BC023744
Aes	Ywhag
Coro1a	Gipc1
Bahcc1	Col18a1
Birc3	LOC546723
Tspan31	Fbn1
Ugt1a6b	BB128963
Pias4	2610201A13Rik
AK033738	2021-09-05
Fbxl7	Tjap1
Bbox1	Ube2g2
Ddc	Fa2h
Pnkd	Taf13
1600027J07Rik	Igf1r
Nat9	AK039631
A_51_P226791	Tubg1
Neu2	AK037643
Chka	Plxnb2
Mxi1	Hcfc1r1
2010107H07Rik	Nrgn
Pde3a	Lrrc8c
Atp5c1	Tor3a
Pigs	Pycr2
Pcmtd2	Vnn1
Wdr40b	Ncl
5530401J07Rik	Abcb11
Rfxank	Rassf8
Fbxo21	Nuak2
Kif3b	Fhad1
Adra2c	Arntl
Mylc2b	Eif2s1
Etfa	Dnajb10
AK015205	Hpcal4
Letmd1	D1Bwg1363e
Creg1	Klhl25
Acp2	Nat5
Slc12a6	Dusp11
ENSMUST00000072166	Mgat3
BC029169	LOC435337
Tmem177	Uchl1
1810013D10Rik	Lrrc2
B2m	Iqsec3
Wasf1	Atf6
Tmsb10	Fbxo34
Mobkl2c	Rgma
Mrps35	Ddr2
C1qtnf5	4930453N24Rik
Dnase1	Dyrk3
ENSMUST00000094445	Dcbld2
AK161748	Ifitm7
BC025076	Cdr2
Pilrb1	Zfp593
Sil1	Creb3l2
Hsh2d	BB146404
Frk	Mtap4
Fasn	Pnoc
Mtrf1	Ppp2r2a
Tmem38b	Nr1d2
Dolpp1	Bmp8b
Tle1	E030003F13Rik
Tmem166	Zfp52
Tnrc9	Adamts2
Cplx2	Snhg3
TC1662565	Ppa1
Rnf144	Lass5
LOC668856	Dsg3
Fahd2a	2810008M24Rik
Dgkd	Cd99l2
Fdxr	Slc25a25
1700066J24Rik	Aebp1
AK003987	Cblc
2810488G03Rik	Gpr27
Sirt7	BC052484
Oaf	X68951
Athl1	Rangap1
Tnfrsf14	Endod1
Gm1752	Cd151
BC062114	Trh
Crb3	Chrnb1
Cpb1	Tpm4
Tpmt	Card10
Hmcn1	Psd4
Hspa12b	Dnajb6
Pex6	TC1603713
Lyl1	NAP048198-1
Idh1	Kcne4
Mylpf	Scap
Cstf2t	Ccl12
Ddhd2	6430514L14Rik
Ctdspl	Rasgef1c
Tmem142c	Tmprss11e
Gpr125	Fhl2
2600009E05Rik	Scg2
TC1658525	Rdx
Akr1e1	Pon2
Fgd5	Aoc3
Neurl2	Slc7a3
Atpif1	Amd1
Coasy	Gng10
TC1666890	Ly6h
AK137302	Wdr68
C030011O14Rik	Eif1a
Whdc1	Cenpi
Vps33b	Klf3
Tcfeb	Tmem63a
2310079F23Rik	Gpr37l1
Fadd	Cd81
Pard3b	Syde2
Sdhc	6720468P15Rik
Trp53i5	Fscn1
Rpusd4	Rgnef
3110037I16Rik	Klhl8
C8g	Hsp110
Cd79b	AK076900
Mcoln1	Arid5a
Lilrb3	Stat6
Espn	Guk1
Tyk2	Rheb
AK016328	Myd88
Anxa11	Frmd6
Blr1	Dlx4
A_52_P812648	Nell2
Slc22a18	9930013L23Rik
Smarca1	Fstl5
Dok2	Cbx6
1810034K20Rik	Otud6b
AK172237	Hace1
Calm1	Slfn10
Aifm2	Akap2
Cnnm1	Cd248
Peci	Lhfpl1
Etfb	NAP102462-1
Cln8	Ccdc64
Tmem56	Gm70
Sec14l2	Usp31
Slc35b2	Arfip1
Smap1l	5031425E22Rik
Inpp5d	Arfl4
Srrm2	Lims1
Dennd1c	Rps12
Gzma	Nr1d1
Mgat5	Degs1
Ppapdc3	AK013994
NAP027924-1	Trib2
Vps35	Epgn
Serf1	AK089315
Zfp787	Glis2
Cd40	Steap2
Polg	Reps1
Cbr4	Akr1b8
D0HXS9928E	Dync1li2
Trub2	Slc25a12
Zc3h12d	5330410G16Rik
Preb	Arih1
Ncln	Spock2
Crim2	Ccrn4l
Snx1	Chac2
BC026585	Plekhq1
Rnf149	Rit1
Apoa1bp	Tmem134
Thap4	Trim59
Pik3r2	Ccdc112
AW124722	Fth1
AK220484	Nola2
1810015A11Rik	Dmrt2
4632415K11Rik	NAP034039-1
Pdcd2	5830454D03Rik
Hs1bp3	Osgin2
Pla2g10	2810468N07Rik
Batf2	Col1a1
1810021J13Rik	Col20a1
Zfp364	Zbtb44
Ptch2	Adam15
TC1633516	Gtf2f2
Dync2h1	Angel1
Mrpl49	Dip2b
Unc5b	Anapc2
EG434402	Tspan2
Ppif	Schip1
Limd2	Rsu1
Ccdc22	A530088H08Rik
Map3k11	Vwc2
Commd3	Erf
Tbc1d5	Camkk1
AK005483	A_52_P576678
Mt4	Notch3
Myct1	Prdx6-rs2
Rgl1	Ube2j1
Atp6v1c1	2610029G23Rik
Vps13c	Dpp6
9030624J02Rik	Cenpq
Cmtm3	Rgs5
Hif3a	Tbc1d10a
Chchd5	Rhox5
1810063B07Rik	Gpr176
Apol6	3110003A17Rik
RP23-298F22.2	Gprc5b
Cox4i1	Glis1
NAP123578-1	Lrrc20
Rnf157	Itgam
Atp6v1f	Tuba1
Chst1	Per1
Ehmt2	Cdca4
BC052040	0610007N19Rik
Tmem176a	Mapk6
Sall2	G6pd2
Usp33	9630042H07Rik
Pex19	Ube2v1
Aifm1	Eef1g
Kcnab3	BC023179
NAP102794-1	Ccdc129
Mtif2	Mobkl2a
Nfkbil2	Nat13
Gramd1c	Ppm2c
Taf6l	Chodl
Rwdd3	Wars
Ecgf1	B230380D07Rik
Nr2f6	9530066K23Rik
D14Ertd426e	Slc30a7
Ank	9130401M01Rik
Slc4a10	Nktr
0610012G03Rik	Rem1
Aass	Nxt1
2700038C09Rik	Pa2g4
Pfkm	Nsun2
Slc25a19	6430527G18Rik
Acacb	Heatr2
Adam11	Tlm
Gpbp1l1	Ltbp1
Pisd	4930504E06Rik
Mrpl23	Sypl
Mest	Ndel1
Clta	5330439J01Rik
Rtn4r	BC023202
Slc16a12	Hoxa9
Cyp2j13	Abcc9
Tyrobp	Fndc4
Gse1	Pcp4l1
Tmem126a	Ccrl2
Acat3	Rab12
D10Ertd641e	Itgb4bp
2210412D01Rik	Plekhc1
AK199310	Gm944
ENSMUST00000096050	Tmod3
1810059H22Rik	Pprc1
Uqcrc2	LOC676015
Tmem4	Dsp
Xylt2	Prdx6
Ganab	P140
Bckdha	LOC676400
1200013B08Rik	Kntc1
Ribc1	Leprotl1
Gmip	5430417L22Rik
Ivns1abp	Rcn1
Igf2bp2	Pkmyt1
ENSMUST00000078252	Glipr2
Bloc1s1	Tspan33
Txndc14	CD539668
Chdh	Zc3h12c
2610306M01Rik	Lpgat1
Polr3gl	BC033421
Btnl9	Serpinh1
H2-M3	Adipor1
Ccdc9	Tnfrsf19
Aard	D14Ertd449e
Usp40	Adsl
1190002N15Rik	Tbc1d2b
NAP115147-1	Zfand2a
Tax1bp1	Trim24
Gimap5	Cept1
Sc4mol	9930012K11Rik
Fh1	Cpe
Cttnbp2	Fzd7
AI481772	Mir16
Tbc1d24	Ccdc86
Gys1	Tpst1
Lgals8	Diap2
Nudt13	Ddc8
ENSMUST00000003582	NAP103789-1
Zfp688	Oasl2
Ripk3	Epb4.1l4a
Ccl21b	Gnaq
Ahcy	Btc
Eny2	Myl4
Cog1	Anxa6
Mrpl24	1700003M02Rik
P4hb	Mbnl2
Zfp764	BC025575
Gusb	Syn2
2310066E14Rik	Rbm9
Ndufb10	Ndn
Efhd2	Nrbp2
Hmgcs1	Lepre1
Serpinb1a	Psme3
Insm1	Lfng
TC1653151	Eno1
Abcd1	EG245472
Slc4a7	Epn2
Casp6	Klk7
Cyb5	Ccdc6
Tm7sf3	3110035C09Rik
2310016M24Rik	Prrc1
Isl2	3300001K11Rik
Klhl22	E130303B06Rik
AK076884	Traf3
Slc4a1	Siah2
1200009O22Rik	1500001A10Rik
Dnajc19	Appbp1
ORF19	Slc24a3
Il7r	Pscd3
ENSMUST00000053683	Prx
Sdhb	EG433225
BC013712	Ube2g1
AI426330	Sox10
2210021J22Rik	BB653684
BC038286	Foxd3
Hgf	BB113933
Hpd	Dock9
Araf	AI836003
ENSMUST00000030142	2210010L05Rik
Lck	Lsm5
Atpaf2	Zfp367
Tradd	Kif16b
Klhdc8b	2900078C09Rik
Cyp2c39	Pole2
BC059842	Mobp
Pigo	6430598A04Rik
H2-Bl	Plec1
Csrp2bp	AK083162
Cdipt	Pld2
[truncated: 223 more rows]
