# Supplementary material for: Single-cell chromatin profiling of the primitive gut tube reveals regulatory dynamics underlying lineage fate decisions
Source: Nat Commun. 2022 May 26;13:2965. doi: 10.1038/s41467-022-30624-w (PMC9135761; doi:10.1038/s41467-022-30624-w)
Supplement: Supplementary file 7 — Supplementary Dataset 5 [file 41467_2022_30624_MOESM7_ESM.xlsx]

## Sheet: Cdx2KOvsWT_Open_Region_GO
List Total: 573
Term	Count	%	FDR
GO:0018149~peptide cross-linking	14	2.14724	2.66415e-05
GO:0031424~keratinization	12	1.84049	2.66415e-05
GO:0061436~establishment of skin barrier	8	1.22699	0.000908221
GO:0030216~keratinocyte differentiation	14	2.14724	0.00156526
GO:0008544~epidermis development	12	1.84049	0.00167111
GO:0035914~skeletal muscle cell differentiation	10	1.53374	0.0212262
GO:0007155~cell adhesion	32	4.90798	0.0617535
GO:0010811~positive regulation of cell-substrate adhesion	8	1.22699	0.0969722

## Sheet: WTvsCdx2KO_Closed_Region_GO
List Total: 1232
Term	Count	%	FDR
GO:0008152~metabolic process	104	7.16253	4.01682e-24
GO:0055114~oxidation-reduction process	108	7.43802	1.40284e-13
GO:0006629~lipid metabolic process	82	5.64738	1.9348e-12
GO:0006810~transport	202	13.9118	1.22595e-09
GO:0006631~fatty acid metabolic process	36	2.47934	2.04546e-07
GO:0005975~carbohydrate metabolic process	41	2.82369	9.18555e-07
GO:0008203~cholesterol metabolic process	23	1.58402	4.88931e-05
GO:0006635~fatty acid beta-oxidation	16	1.10193	5.00886e-05
GO:0033539~fatty acid beta-oxidation using acyl-CoA dehydrogenase	10	0.688705	0.000666173
GO:0055088~lipid homeostasis	14	0.964187	0.000734124
GO:0008202~steroid metabolic process	20	1.37741	0.00099226
GO:0042632~cholesterol homeostasis	17	1.1708	0.00110701
GO:0007040~lysosome organization	13	0.895317	0.00200199
GO:0007584~response to nutrient	17	1.1708	0.00715669
GO:0006865~amino acid transport	12	0.826446	0.0221442
GO:0051289~protein homotetramerization	16	1.10193	0.028771
GO:0006002~fructose 6-phosphate metabolic process	6	0.413223	0.0338676
GO:0006508~proteolysis	64	4.40771	0.0379405
GO:0033617~mitochondrial respiratory chain complex IV assembly	7	0.482094	0.0383587
