# Supplementary material for: Single-cell chromatin profiling of the primitive gut tube reveals regulatory dynamics underlying lineage fate decisions
Source: Nat Commun. 2022 May 26;13:2965. doi: 10.1038/s41467-022-30624-w (PMC9135761; doi:10.1038/s41467-022-30624-w)
Supplement: Supplementary file 8 — Supplementary Dataset 6 [file 41467_2022_30624_MOESM8_ESM.xlsx]

## Sheet: Sheet1
Technique Type	Sample Name	Data Type (new/published)	Identifier	reference	related main figure	related supplemental figure
Chromatin Accessibility	Mouse E9.5 gut endoderm scATAC-seq rep1	new	GSM3941328		1B-E 2B-E 3E,G	S1B-D S2A-C S3A-D S5A-D S6A-D S7A-D S9B
	Mouse E9.5 gut endoderm scATAC-seq rep2	new	GSM3941329		1B-E 2B-E 3E,G	S1B-D S2A-C S3A-D S5A-D S6A-D S7A-D S9B
	Mouse E13.5 pancreas ATAC-seq rep1	new	GSM5137490		2A-D 3A,F	S5A-D S7C S9C
	Mouse E13.5 pancreas ATAC-seq rep2	new	GSM5137491		2A-D 3A,F	S5A-D S7C S9C
	Mouse E13.5 lung ATAC-seq rep1	new	GSM5137492		2A-D 3A,F	S5A-D S6A-D S7B S9C
	Mouse E13.5 lung ATAC-seq rep2	new	GSM5137493		2A-D 3A,F	S5A-D S6A-D S7B S9C
	Mouse E13.5 lung ATAC-seq rep3	new	GSM5137494		2A-D 3A,F	S5A-D S6A-D S7B S9C
	Mouse E13.5 intestine ATAC-seq	published	GSM3941317	30	2A-F 3A,F,G	S5A-D S7A S8A,B S9C
	Mouse E13.5 stomach ATAC-seq	published	GSM3941318	30	2A-D 3A,F,G	S5A-D S6A-D S7D S8C,D S9C
	Mouse E16.5 small intestine ATAC-seq	published	GSM3941322	30	2F 3F,G	S8B S9C
	Mouse E16.5 colon ATAC-seq	published	GSM3941319	30	2F 3F,G	S8A S9C
	Mouse E16.5 forestomach ATAC-seq	published	GSM3941320	30	3F,G	S8C S9C
	Mouse E16.5 hindstomach ATAC-seq	published	GSM3941321	30	3F,G	S8D S9C
	Mouse E16.5 Sox2-KO stomach ATAC-seq	published	GSM3941323	30		S9A-C
	Mouse E16.5 midgut ATAC-seq rep1	published	GSM3175493	14	3D-I
	Mouse E16.5 midgut ATAC-seq rep2	published	GSM3175494	14	3D-I
	Mouse E16.5 Cdx2-KO midgut ATAC-seq rep1	published	GSM3175495	14	3D-I
	Mouse E16.5 Cdx2-KO midgut ATAC-seq rep2	published	GSM3175496	14	3D-I
Transcriptome	Mouse E9.5 anterior foreguts scRNA-seq	published	GSM4055303	10	1D,E 2C,D	S2B,C S5A-D S7A-D
	Mouse E9.5 posterior foreguts scRNA-seq	published	GSM4055304	10	1D,E 2C,D	S2B,C S5A-D S7A-D
	Mouse E13.5 intestine RNA-seq rep1	new	GSM3941324		2C,D	S5A-D S4 S7A S8A,B
	Mouse E13.5 intestine RNA-seq rep2	new	GSM3941325		2C,D	S5A-D S4 S7A S8A,B
	Mouse E13.5 stomach RNA-seq rep1	new	GSM3941326		2C,D	S5A-D S4 S7D S8C,D
	Mouse E13.5 stomach RNA-seq rep2	new	GSM3941327		2C,D	S5A-D S4 S7D S8C,D
	Mouse E13.5 pancreas RNA-seq rep1	new	GSM5137495		2C,D	S5A-D S4 S7C
	Mouse E13.5 pancreas RNA-seq rep2	new	GSM5137496		2C,D	S5A-D S4 S7C
	Mouse E13.5 lung RNA-seq rep1	new	GSM5137497		2C,D	S5A-D S4 S7B
	Mouse E13.5 lung RNA-seq rep2	new	GSM5137498		2C,D	S5A-D S4 S7B
	Mouse E16.5 small intestine RNA-seq rep1	published	GSM3941334	30		S8B
	Mouse E16.5 small intestine RNA-seq rep2	published	GSM3941334	30		S8B
	Mouse E16.5 colon RNA-seq rep1	published	GSM3941328	30		S8B
	Mouse E16.5 colon RNA-seq rep2	published	GSM3941329	30		S8B
	Mouse E16.5 forestomach RNA-seq rep1	published	GSM3941330	30		S8B
	Mouse E16.5 forestomach RNA-seq rep2	published	GSM3941331	30		S8B
	Mouse E16.5 hindstomach RNA-seq rep1	published	GSM3941332	30		S8B
	Mouse E16.5 hindstomach RNA-seq rep2	published	GSM3941333	30		S8B
	Mouse E18.5 Cdx2-KO ileum microarray rep1	published	E-MTAB-92	12	3H,I
	Mouse E18.5 Cdx2-KO ileum microarray rep2	published	E-MTAB-92	12	3H,I
	Mouse E18.5 Cdx2-KO ileum microarray rep3	published	E-MTAB-92	12	3H,I
	Mouse E18.5 WT ileum microarray rep1	published	E-MTAB-92	12	3H,I
	Mouse E18.5 WT ileum microarray rep2	published	E-MTAB-92	12	3H,I
	Mouse E18.5 WT ileum microarray rep3	published	E-MTAB-92	12	3H,I
Protein Binding	Mouse E13.5 midgut Cdx2 ChIP-seq rep1	published	GSM3175484	14	3C
	Mouse E13.5 midgut Cdx2 ChIP-seq rep2	published	GSM3175485	14	3C
	Mouse E16.5 forestomach Sox2 ChIP-seq	published	GSM4699973	14	3B,G
