# Supplementary material for: Single-cell chromatin profiling of the primitive gut tube reveals regulatory dynamics underlying lineage fate decisions
Source: Nat Commun. 2022 May 26;13:2965. doi: 10.1038/s41467-022-30624-w (PMC9135761; doi:10.1038/s41467-022-30624-w)
Supplement: Supplementary file 10 — Source Data [file 41467_2022_30624_MOESM10_ESM.xlsx]

## Sheet: Figure 4
Figure 4 c
E17.5 pancreatic weight
	Sample	Genotype	Pancreatic weight (mg)
	6295.1	Control	5
	6295.2	Control	3
	6295.4	Control	6
	6295.5	Control	3
	6295.6	Control	3
	6295.7	Control	4
	6295.8	Control	4
	6295.9	Control	4
	6295.10	Control	5
	6295.11	Control	3
	6295.12	Control	5
	6298.3	Control	5
	6298.5	Control	4
	6298.6	Control	4
	6298.7	Control	4
	6298.8	Control	3
	6295.3	SOX2 OE	0
	6298.2	SOX2 OE	2
	6298.4	SOX2 OE	0

## Sheet: Figure 6
Figure 6 g
Percent of Ki67 positive cells
					Image Field
	Genotype	Sample number	Field A			Field B			Field C
			# Dapi + cells	# Ki67 cells	% Ki67 cells	# Dapi + cells	# Ki67 cells	% Ki67 cells	# Dapi + cells	# Ki67 cells	% Ki67 cells
		3478	2027	3	0.148002	1784	5	0.280269	1542	5	0.324254
	Control	3484	2667	6	0.224972	2528	17	0.672468	2727	1	0.0366703
		3486	2256	5	0.221631	2620	4	0.152672	2305	4	0.173536
		3472	3866	112	2.89705	3310	86	2.59819	3507	184	5.24665
	SOX2 OE	3473	3154	184	5.83386	3069	97	3.16064	4225	188	4.4497
		3474	3772	221	5.85896	3690	204	5.52846	3495	147	4.20601

## Sheet: Supplemental Figure 12
Supplemental Figure f
Percent of KI67 positive cells
					Image Field
	Genotype	Sample number	Field A			Field B			Field C
			# Dapi + cells	# Ki67 cells	% Ki67 cells	# Dapi + cells	# Ki67 cells	% Ki67 cells	# Dapi + cells	# Ki67 cells	% Ki67 cells
		3482	2386	27	1.1316	2599	40	1.53905	2240	48	2.14286
	Control	3483	1858	10	0.538213	2347	9	0.383468	1712	16	0.934579
		9404	2460	16	0.650407	2712	12	0.442478	4163	41	0.984867
		3479	2300	149	6.47826	2883	89	3.08706	2625	60	2.28571
	SOX2 OE	3480	1949	63	3.23243	2479	49	1.9766	2084	66	3.16699
		3481	2781	30	1.07875	2406	12	0.498753	2307	17	0.736888
